# Supplementary material for: Exploring the gut microbiota-Parkinson’s disease link: preliminary insights from metagenomics and Mendelian randomization
Source: Front Microbiol. 2025 Sep 26;16:1654418. doi: 10.3389/fmicb.2025.1654418 (PMC12512240; doi:10.3389/fmicb.2025.1654418)
Supplement: Supplementary file 1 [file Data_Sheet_1.ZIP]

Archive with 23 entries (17 files):
- Analyse data/
- Analyse data/Channel differentiation/
- Analyse data/Channel differentiation/Pathway difference statistics.tsv
- Analyse data/Correlation heat map/
- Analyse data/Correlation heat map/KEGG.xlsx
- Analyse data/Correlation heat map/matrixCorr.xlsx
- Analyse data/Correlation heat map/matrixPvalue.xlsx
- Analyse data/Correlation heat map/species.xlsx
- Analyse data/Genetic differences/
- Analyse data/Genetic differences/gene differential statistics.tsv
- Analyse data/Genetic differences/~$对帕金森病患者组.docx
- Analyse data/LEFse analysis/
- Analyse data/LEFse analysis/class.xls
- Analyse data/LEFse analysis/family.xls
- Analyse data/LEFse analysis/genus.xls
- Analyse data/LEFse analysis/order.xls
- Analyse data/LEFse analysis/phylum.xls
- Analyse data/LEFse analysis/species.xls
- Analyse data/network/
- Analyse data/network/1.gephi
- Analyse data/network/edge.csv
- Analyse data/network/node.csv
- Analyse data/network/~$物种共现网络的分析.docx
