# Supplementary material for: Exploring the gut microbiota-Parkinson’s disease link: preliminary insights from metagenomics and Mendelian randomization
Source: Front Microbiol. 2025 Sep 26;16:1654418. doi: 10.3389/fmicb.2025.1654418 (PMC12512240; doi:10.3389/fmicb.2025.1654418)
Supplement: Supplementary file 1 [file Data_Sheet_1.ZIP › Analyse data/Channel differentiation/Pathway difference statistics.tsv]

Level3	C: mean rel. freq. (%)	C: std. dev. (%)	T: mean rel. freq. (%)	T: std. dev. (%)	p-values	p-values (corrected)	Difference between means	95.0% lower CI	95.0% upper CI	BDF.C	BDF.C: parent seq. count	BDF.C: rel. freq. (%)	GN.C	GN.C: parent seq. count	GN.C: rel. freq. (%)	LBF.C	LBF.C: parent seq. count	LBF.C: rel. freq. (%)	LH.C	LH.C: parent seq. count	LH.C: rel. freq. (%)	LQ.C	LQ.C: parent seq. count	LQ.C: rel. freq. (%)	LRQ.C	LRQ.C: parent seq. count	LRQ.C: rel. freq. (%)	LSJ.C	LSJ.C: parent seq. count	LSJ.C: rel. freq. (%)	LY.C	LY.C: parent seq. count	LY.C: rel. freq. (%)	SYM.C	SYM.C: parent seq. count	SYM.C: rel. freq. (%)	WLQ.C	WLQ.C: parent seq. count	WLQ.C: rel. freq. (%)	YCR.C	YCR.C: parent seq. count	YCR.C: rel. freq. (%)	YJM.C	YJM.C: parent seq. count	YJM.C: rel. freq. (%)	ZH.C	ZH.C: parent seq. count	ZH.C: rel. freq. (%)	ZXY.C
Basal_transcription_factors	0.000517695	0.00039583	0.001178011	0.000539663	0.00011573	0.00011573	-0.000660316	-0.000970043	-0.000350588	3	282289	0.001062741	0	122781	0	0	203568	0	2	259580	0.000770475	0	117668	0	0	226334	0	1	174694	0.00057243	1	246085	0.000406364	1	281567	0.000355155	1	273341	0.000365843	2	178115	0.00112287	2	251786	0.000794325	1	129182	0.000774102	1
Staphylococcus_aureus_infection	0.026985931	0.008158931	0.039278954	0.01143125	0.000460054	0.000460054	-0.012293024	-0.018767024	-0.005819023	53	282289	0.018775085	28	122781	0.022804831	45	203568	0.022105635	79	259580	0.030433778	61	117668	0.051840772	46	226334	0.020323946	46	174694	0.026331757	49	246085	0.019911819	67	281567	0.023795402	62	273341	0.022682291	64	178115	0.035931842	83	251786	0.032964502	29	129182	0.022448948	61
Retinol_metabolism	0.016231961	0.003513951	0.020749473	0.004263224	0.001227453	0.001227453	-0.004517512	-0.00712	-0.001915023	41	282289	0.014524122	18	122781	0.014660249	32	203568	0.015719563	37	259580	0.014253795	19	117668	0.016147126	45	226334	0.019882121	24	174694	0.013738308	33	246085	0.013410001	42	281567	0.014916521	42	273341	0.015365423	48	178115	0.026948881	42	251786	0.016680832	26	129182	0.020126643	29
Chloroalkane_and_chloroalkene_degradation	0.151963205	0.007635779	0.161421297	0.00894619	0.001535746	0.001535746	-0.009458092	-0.015029371	-0.003886813	416	282289	0.147366706	186	122781	0.151489237	316	203568	0.155230685	380	259580	0.146390323	176	117668	0.149573376	328	226334	0.144918572	284	174694	0.16256998	383	246085	0.15563728	413	281567	0.146679121	405	273341	0.148166576	280	178115	0.157201808	382	251786	0.15171614	179	129182	0.138564196	345
MAPK_signaling_pathway_-_plant	0.052134554	0.007574721	0.060464612	0.006158957	0.001804981	0.001804981	-0.008330058	-0.013240678	-0.003419438	183	282289	0.064827181	67	122781	0.054568704	101	203568	0.049614871	128	259580	0.049310425	60	117668	0.050990924	130	226334	0.057437239	79	174694	0.045221931	107	246085	0.043480911	139	281567	0.049366581	145	273341	0.053047293	125	178115	0.070179378	126	251786	0.050042496	59	129182	0.045671998	93
Naphthalene_degradation	0.069252375	0.008490335	0.078124598	0.008718993	0.004449516	0.004449516	-0.008872223	-0.014762479	-0.002981967	186	282289	0.065889921	92	122781	0.07493016	138	203568	0.067790615	175	259580	0.067416596	86	117668	0.073086991	143	226334	0.063180963	128	174694	0.073270977	165	246085	0.067050003	159	281567	0.056469686	176	273341	0.064388438	146	178115	0.081969514	172	251786	0.068311979	76	129182	0.058831726	147
Cyanoamino_acid_metabolism	0.590766656	0.031074613	0.559433976	0.029861741	0.005028973	0.005028973	0.03133268	0.010241868	0.052423493	1576	282289	0.558293097	716	122781	0.583152116	1280	203568	0.62878252	1594	259580	0.61406888	671	117668	0.570248496	1408	226334	0.622089478	956	174694	0.547242607	1390	246085	0.56484548	1640	281567	0.58245462	1557	273341	0.569618169	1005	178115	0.564242203	1580	251786	0.627517018	822	129182	0.63631156	1266
Streptomycin_biosynthesis	0.505523051	0.018196507	0.486596183	0.020233199	0.005675376	0.005675376	0.018926868	0.00592771	0.031926026	1334	282289	0.47256535	634	122781	0.516366539	1056	203568	0.518745579	1278	259580	0.49233377	560	117668	0.475915287	1183	226334	0.522678873	847	174694	0.484847791	1247	246085	0.506735478	1399	281567	0.496862203	1384	273341	0.506327262	881	178115	0.49462426	1313	251786	0.521474586	694	129182	0.537226549	1183
Glutathione_metabolism	0.245641042	0.030053322	0.27561842	0.030382193	0.006099738	0.006099738	-0.029977378	-0.050715204	-0.009239552	697	282289	0.246910082	306	122781	0.249224229	482	203568	0.236775918	620	259580	0.238847369	309	117668	0.262603257	566	226334	0.250072901	415	174694	0.237558245	526	246085	0.213747282	602	281567	0.213803464	590	273341	0.215847604	609	178115	0.341913932	601	251786	0.238694765	335	129182	0.259324054	505
Thiamine_metabolism	0.876243312	0.033379776	0.845187618	0.026356129	0.006461162	0.006461162	0.031055694	0.009562462	0.052548926	2359	282289	0.835668411	1081	122781	0.880429382	1915	203568	0.940717598	2314	259580	0.891440018	977	117668	0.830302206	1982	226334	0.875696979	1583	174694	0.906155907	2213	246085	0.899282768	2491	281567	0.884691743	2504	273341	0.916071866	1459	178115	0.819133706	2230	251786	0.885672754	1099	129182	0.850737719	2009
Fatty_acid_degradation	0.264379786	0.018988731	0.282182086	0.016011713	0.006741553	0.006741553	-0.017802301	-0.030222849	-0.005381752	856	282289	0.303235337	331	122781	0.269585685	532	203568	0.261337735	645	259580	0.248478311	275	117668	0.2337084	619	226334	0.273489622	438	174694	0.250724123	672	246085	0.273076376	700	281567	0.248608679	724	273341	0.264870619	546	178115	0.306543525	653	251786	0.259347223	341	129182	0.263968664	589
Plant-pathogen_interaction	0.238163154	0.012199607	0.226317839	0.01180686	0.006745617	0.006745617	0.011845315	0.003546724	0.020143905	627	282289	0.222112799	304	122781	0.247595312	498	203568	0.244635699	638	259580	0.245781647	293	117668	0.249005677	512	226334	0.226214356	464	174694	0.26560729	581	246085	0.236097283	667	281567	0.236888556	627	273341	0.22938381	391	178115	0.219521096	596	251786	0.236708951	303	129182	0.234552801	570
RNA_transport	0.147618183	0.00808047	0.139915079	0.007678447	0.007406187	0.007406187	0.007703104	0.002237857	0.01316835	374	282289	0.132488336	173	122781	0.14090128	315	203568	0.154739448	411	259580	0.158332691	164	117668	0.139375191	335	226334	0.148011346	262	174694	0.14997653	370	246085	0.150354552	420	281567	0.149165208	421	273341	0.15402007	271	178115	0.152148893	379	251786	0.150524652	201	129182	0.155594433	337
Thyroid_hormone_synthesis	0.012798955	0.006190821	0.019161277	0.007515903	0.00797887	0.00797887	-0.006362322	-0.010948687	-0.001775956	37	282289	0.013107135	8	122781	0.006515666	31	203568	0.015228327	40	259580	0.015409508	26	117668	0.022096067	25	226334	0.011045623	17	174694	0.009731302	17	246085	0.006908182	25	281567	0.008878881	18	273341	0.006585181	53	178115	0.029756056	31	251786	0.012312043	18	129182	0.01393383	14
Carotenoid_biosynthesis	0.005402023	0.002188671	0.007381905	0.001759513	0.008050258	0.008050258	-0.001979882	-0.003394994	-0.000564771	15	282289	0.005313703	6	122781	0.00488675	4	203568	0.001964945	16	259580	0.006163803	4	117668	0.003399395	17	226334	0.007511024	10	174694	0.005724295	10	246085	0.004063637	21	281567	0.00745826	18	273341	0.006585181	9	178115	0.005052915	13	251786	0.005163115	9	129182	0.006966915	2
Platinum_drug_resistance	0.037461278	0.009559783	0.046172801	0.009542765	0.011098772	0.011098772	-0.008711523	-0.015280101	-0.002142945	132	282289	0.046760589	49	122781	0.039908455	78	203568	0.038316435	95	259580	0.036597581	44	117668	0.037393344	89	226334	0.039322417	62	174694	0.035490629	74	246085	0.03007091	89	281567	0.031608818	102	273341	0.037316027	120	178115	0.067372203	80	251786	0.031773014	36	129182	0.02786766	56
Chlorocyclohexane_and_chlorobenzene_degradation	0.028012998	0.00423902	0.031818493	0.004249635	0.012326727	0.012326727	-0.003805495	-0.006722314	-0.000888676	99	282289	0.035070442	27	122781	0.021990373	59	203568	0.028982944	70	259580	0.026966638	36	117668	0.030594554	61	226334	0.02695132	54	174694	0.030911193	62	246085	0.025194547	80	281567	0.02841242	77	273341	0.028169942	66	178115	0.037054712	67	251786	0.026609899	36	129182	0.02786766	58
Photosynthesis	0.521707423	0.031997212	0.493130242	0.032213867	0.012844834	0.012844834	0.028577181	0.006528848	0.050625515	1321	282289	0.46796014	641	122781	0.522067747	1059	203568	0.520219288	1360	259580	0.523923261	712	117668	0.605092294	1175	226334	0.519144274	967	174694	0.553539332	1257	246085	0.510799114	1444	281567	0.51284419	1447	273341	0.529375396	872	178115	0.489571344	1293	251786	0.513531332	721	129182	0.558127293	1177
Oxidative_phosphorylation	1.450060208	0.045054274	1.409107848	0.049503569	0.013890251	0.013890251	0.04095236	0.00891452	0.072990201	4005	282289	1.41875879	1851	122781	1.507562245	2933	203568	1.440796196	3707	259580	1.428076123	1695	117668	1.440493592	3341	226334	1.476137036	2478	174694	1.418480314	3592	246085	1.459658248	4159	281567	1.47709071	3981	273341	1.456422564	2459	178115	1.380568734	3526	251786	1.400395574	1929	129182	1.493242093	3163
Tyrosine_metabolism	0.240836078	0.02061694	0.258511497	0.01948027	0.014683603	0.014683603	-0.017675419	-0.031595479	-0.003755359	743	282289	0.263205438	269	122781	0.219089273	510	203568	0.250530535	605	259580	0.233068803	270	117668	0.229459156	567	226334	0.250514726	401	174694	0.229544232	567	246085	0.230408192	634	281567	0.225168432	639	273341	0.233773931	539	178115	0.30261348	573	251786	0.22757421	295	129182	0.228359988	525
Sulfur_relay_system	0.44107212	0.013007802	0.428821135	0.016332452	0.015614006	0.015614006	0.012250985	0.002468003	0.022033967	1207	282289	0.427575995	523	122781	0.425961672	947	203568	0.465200817	1159	259580	0.446490485	511	117668	0.434272699	1026	226334	0.453312361	780	174694	0.446495014	1093	246085	0.444155475	1242	281567	0.441102828	1248	273341	0.45657256	811	178115	0.455323808	1098	251786	0.436084612	569	129182	0.440463842	965
Polyketide_sugar_unit_biosynthesis	0.258824582	0.017835471	0.244613522	0.014261979	0.017676714	0.017676714	0.01421106	0.002693579	0.025728541	611	282289	0.216444849	324	122781	0.263884477	519	203568	0.254951662	631	259580	0.243084983	300	117668	0.254954618	588	226334	0.259793049	428	174694	0.244999828	652	246085	0.264949103	694	281567	0.246477748	668	273341	0.244383389	485	178115	0.272295989	694	251786	0.275630893	378	129182	0.292610426	613
Central_carbon_metabolism_in_cancer	0.199511843	0.006006984	0.20500826	0.007577278	0.01878309	0.01878309	-0.005496417	-0.010023785	-0.00096905	536	282289	0.189876332	245	122781	0.199542274	421	203568	0.206810501	523	259580	0.201479313	236	117668	0.2005643	482	226334	0.212959608	357	174694	0.204357333	467	246085	0.189771827	546	281567	0.19391477	558	273341	0.204140616	349	178115	0.195940825	504	251786	0.200169986	258	129182	0.199718227	450
Phenylpropanoid_biosynthesis	0.405401722	0.032607954	0.380442685	0.026115537	0.022144463	0.022144463	0.024959037	0.003894415	0.046023659	1022	282289	0.36204032	486	122781	0.395826716	923	203568	0.453411145	1106	259580	0.426072887	451	117668	0.383281776	960	226334	0.424151917	636	174694	0.364065165	944	246085	0.38360729	1110	281567	0.394222334	1041	273341	0.380842976	707	178115	0.396934565	1103	251786	0.438070425	591	129182	0.457494078	833
Proteasome	0.0026397	0.000929638	0.003385063	0.000970995	0.025749649	0.025749649	-0.000745364	-0.001394165	-9.66E-05	9	282289	0.003188222	3	122781	0.002443375	5	203568	0.002456182	6	259580	0.002311426	3	117668	0.002549546	6	226334	0.002650949	6	174694	0.003434577	6	246085	0.002438182	5	281567	0.001775776	8	273341	0.002926747	6	178115	0.00336861	10	251786	0.003971627	5	129182	0.003870508	5
Benzoate_degradation	0.14403318	0.022891305	0.162086009	0.023219991	0.026655388	0.026655388	-0.018052829	-0.033866741	-0.002238917	437	282289	0.15480589	184	122781	0.14986032	278	203568	0.136563704	372	259580	0.143308421	147	117668	0.124927763	336	226334	0.148453171	270	174694	0.154555966	342	246085	0.13897637	337	281567	0.119687321	322	273341	0.117801574	370	178115	0.20773096	333	251786	0.132255169	220	129182	0.170302364	335
beta-Lactam_resistance	0.77111102	0.035170352	0.796368405	0.026280202	0.028639936	0.028639936	-0.025257386	-0.047636713	-0.002878059	2057	282289	0.72868585	943	122781	0.768034142	1673	203568	0.821838403	2028	259580	0.781262039	897	117668	0.762314308	1818	226334	0.803237693	1282	174694	0.733854626	1860	246085	0.755836398	2161	281567	0.767490508	2005	273341	0.733516011	1504	178115	0.844398282	2026	251786	0.804651569	1012	129182	0.783390875	1728
Metabolism_of_xenobiotics_by_cytochrome_P450	0.021381672	0.0102833	0.028922582	0.009728569	0.034393209	0.034393209	-0.00754091	-0.014486612	-0.000595208	65	282289	0.023026048	21	122781	0.017103624	46	203568	0.022596872	47	259580	0.018106172	23	117668	0.019546521	57	226334	0.02518402	27	174694	0.015455597	38	246085	0.015441819	46	281567	0.016337142	45	273341	0.016462953	102	178115	0.057266373	44	251786	0.017475157	34	129182	0.026319456	29
Styrene_degradation	0.038499565	0.004070038	0.042268354	0.006561751	0.035210662	0.035210662	-0.003768789	-0.007262239	-0.000275339	90	282289	0.03188222	51	122781	0.041537371	64	203568	0.031439126	96	259580	0.036982818	48	117668	0.040792739	83	226334	0.036671468	78	174694	0.044649501	102	246085	0.041449093	99	281567	0.03516037	88	273341	0.032194219	76	178115	0.042669062	100	251786	0.039716267	51	129182	0.039479184	93
NOD-like_receptor_signaling_pathway	0.23146319	0.021259486	0.216669186	0.016851983	0.035459743	0.035459743	0.014794004	0.001092884	0.028495125	573	282289	0.202983467	280	122781	0.228048314	433	203568	0.212705337	647	259580	0.249248787	312	117668	0.265152803	463	226334	0.204564935	480	174694	0.274766163	543	246085	0.220655465	642	281567	0.228009674	603	273341	0.220603568	362	178115	0.20323948	598	251786	0.237503277	310	129182	0.239971513	569
Drug_metabolism_-_cytochrome_P450	0.021166953	0.010240065	0.028580717	0.009726769	0.036777944	0.036777944	-0.007413764	-0.014338819	-0.000488709	65	282289	0.023026048	21	122781	0.017103624	46	203568	0.022596872	45	259580	0.017335696	23	117668	0.019546521	57	226334	0.02518402	27	174694	0.015455597	36	246085	0.014629092	44	281567	0.015626831	44	273341	0.016097109	101	178115	0.056704938	44	251786	0.017475157	34	129182	0.026319456	29
Tryptophan_metabolism	0.131712307	0.014888897	0.142451754	0.015636363	0.043614571	0.043614571	-0.010739447	-0.021150819	-0.000328076	415	282289	0.147012459	167	122781	0.13601453	263	203568	0.129195158	306	259580	0.117882734	138	117668	0.117279124	311	226334	0.137407548	227	174694	0.129941498	327	246085	0.132880915	340	281567	0.120752787	330	273341	0.120728321	319	178115	0.179097774	313	251786	0.124311916	171	129182	0.132371383	279
Taurine_and_hypotaurine_metabolism	0.18848704	0.007066939	0.193775658	0.008173067	0.043645169	0.043645169	-0.005288618	-0.010417192	-0.000160043	575	282289	0.203691961	233	122781	0.189768775	349	203568	0.171441484	480	259580	0.184914092	217	117668	0.184417174	426	226334	0.188217413	335	174694	0.191763884	462	246085	0.187740009	540	281567	0.191783838	520	273341	0.190238566	326	178115	0.183027819	476	251786	0.189049431	234	129182	0.181139787	440
RIG-I-like_receptor_signaling_pathway	0.00195205	0.003271106	0.004103461	0.002506203	0.044349837	0.044349837	-0.002151411	-0.004243783	-5.90E-05	10	282289	0.003542469	0	122781	0	6	203568	0.002947418	4	259580	0.001540951	0	117668	0	6	226334	0.002650949	0	174694	0	3	246085	0.001219091	2	281567	0.000710311	1	273341	0.000365843	24	178115	0.013474441	1	251786	0.000397163	2	129182	0.001548203	2
ABC_transporters	4.923368173	0.194553902	5.057012769	0.186375266	0.047266221	0.047266221	-0.133644596	-0.265561909	-0.001727284	12961	282289	4.591393926	6237	122781	5.079776187	9712	203568	4.770887369	12444	259580	4.793897835	6113	117668	5.195125268	10839	226334	4.788940239	8819	174694	5.048255807	12139	246085	4.932848406	13419	281567	4.765828382	12681	273341	4.639260118	9410	178115	5.283103613	12582	251786	4.997100713	6509	129182	5.038627673	10958
Synthesis_and_degradation_of_ketone_bodies	0.051759189	0.007029547	0.056759526	0.007625317	0.048887445	0.048887445	-0.005000337	-0.009974726	-2.59E-05	145	282289	0.051365799	82	122781	0.066785578	95	203568	0.046667453	117	259580	0.04507281	62	117668	0.052690621	106	226334	0.046833441	100	174694	0.057242951	151	246085	0.061360912	128	281567	0.045459873	118	273341	0.043169521	102	178115	0.057266373	143	251786	0.056794262	66	129182	0.051090709	122
Carbohydrate_digestion_and_absorption	0.03049121	0.00599186	0.034784868	0.006679431	0.049550016	0.049550016	-0.004293658	-0.008578341	-8.98E-06	102	282289	0.036133183	28	122781	0.022804831	72	203568	0.035369017	95	259580	0.036597581	29	117668	0.024645613	74	226334	0.032695044	57	174694	0.032628482	76	246085	0.030883638	74	281567	0.026281489	80	273341	0.029267472	76	178115	0.042669062	80	251786	0.031773014	39	129182	0.030189965	63
Aminobenzoate_degradation	0.069108884	0.010386775	0.075856245	0.008859335	0.052115126	0.052115126	-0.006747361	-0.013561287	6.66E-05	176	282289	0.062347452	73	122781	0.059455453	138	203568	0.067790615	170	259580	0.065490408	87	117668	0.073936839	151	226334	0.066715562	108	174694	0.061822387	173	246085	0.070300912	170	281567	0.060376394	176	273341	0.064388438	173	178115	0.09712826	168	251786	0.066723329	100	129182	0.077410166	129
Pathogenic_Escherichia_coli_infection	3.82E-05	0.000142789	0.000753075	0.001722239	0.054227574	0.054227574	-0.000714913	-0.001443856	1.40E-05	0	282289	0	0	122781	0	0	203568	0	0	259580	0	0	117668	0	0	226334	0	1	174694	0.00057243	0	246085	0	0	281567	0	0	273341	0	0	178115	0	0	251786	0	0	129182	0	0
Bladder_cancer	0.002873142	0.002250593	0.00424972	0.001627486	0.057265499	0.057265499	-0.001376578	-0.00279937	4.62E-05	12	282289	0.004250963	1	122781	0.000814458	5	203568	0.002456182	5	259580	0.001926188	5	117668	0.004249244	5	226334	0.002209125	2	174694	0.001144859	4	246085	0.001625455	3	281567	0.001065466	3	273341	0.00109753	15	178115	0.008421525	4	251786	0.001588651	9	129182	0.006966915	2
Porphyrin_and_chlorophyll_metabolism	1.157106288	0.06659843	1.115946047	0.051367966	0.057942985	0.057942985	0.041160241	-0.001501042	0.083821524	2715	282289	0.961780303	1512	122781	1.231460894	2516	203568	1.235950641	3100	259580	1.194236844	1335	117668	1.13454805	2560	226334	1.131071779	2048	174694	1.172335627	2890	246085	1.174390962	3138	281567	1.114477194	3098	273341	1.133382844	2156	178115	1.21045392	3013	251786	1.196651124	1577	129182	1.22075831	2568
Pantothenate_and_CoA_biosynthesis	0.886977691	0.039042979	0.863038134	0.029241194	0.058327407	0.058327407	0.023939557	-0.000915699	0.048794814	2201	282289	0.779697402	1158	122781	0.943142669	1845	203568	0.906331054	2331	259580	0.897989059	1081	117668	0.918686474	1963	226334	0.867302305	1592	174694	0.911307772	2220	246085	0.902127314	2373	281567	0.842783423	2349	273341	0.85936614	1549	178115	0.869662858	2252	251786	0.894410333	1200	129182	0.928921986	2057
Arachidonic_acid_metabolism	0.0117967	0.004256169	0.014449219	0.003456058	0.058743146	0.058743146	-0.002652519	-0.005410881	0.000105843	37	282289	0.013107135	8	122781	0.006515666	27	203568	0.013263381	29	259580	0.011171893	18	117668	0.015297277	29	226334	0.012812922	16	174694	0.009158872	16	246085	0.006501818	31	281567	0.011009813	23	273341	0.008414398	42	178115	0.023580271	30	251786	0.01191488	20	129182	0.015482033	15
Ubiquinone_and_other_terpenoid-quinone_biosynthesis	0.148253353	0.041937265	0.173806171	0.03096101	0.059110751	0.059110751	-0.025552818	-0.052172995	0.00106736	484	282289	0.171455494	129	122781	0.105065116	347	203568	0.170459011	368	259580	0.141767471	124	117668	0.105381242	403	226334	0.17805544	183	174694	0.104754599	328	246085	0.133287279	385	281567	0.136734774	350	273341	0.128045189	499	178115	0.280156079	363	251786	0.144170049	205	129182	0.158690839	288
Lysine_degradation	0.196193661	0.016052636	0.206885868	0.016550635	0.05958129	0.05958129	-0.010692207	-0.021844317	0.000459904	600	282289	0.212548133	259	122781	0.21094469	398	203568	0.195512065	437	259580	0.168348871	215	117668	0.182717476	462	226334	0.20412311	322	174694	0.184322301	491	246085	0.199524555	529	281567	0.18787713	503	273341	0.184019229	419	178115	0.235241277	456	251786	0.181106177	265	129182	0.205136939	463
Xylene_degradation	0.024729304	0.00629779	0.029075233	0.007192341	0.06038158	0.06038158	-0.00434593	-0.008892901	0.000201042	76	282289	0.026922764	26	122781	0.021175915	40	203568	0.019649454	73	259580	0.028122351	33	117668	0.028045008	63	226334	0.02783497	50	174694	0.028621475	50	246085	0.020318183	50	281567	0.017757763	53	273341	0.0193897	68	178115	0.038177582	48	251786	0.019063808	43	129182	0.033286371	64
Linoleic_acid_metabolism	0.002861812	0.001625989	0.003864552	0.001329575	0.061656583	0.061656583	-0.00100274	-0.002058277	5.28E-05	11	282289	0.003896716	1	122781	0.000814458	7	203568	0.003438654	6	259580	0.002311426	1	117668	0.000849849	11	226334	0.004860074	2	174694	0.001144859	4	246085	0.001625455	11	281567	0.003906708	9	273341	0.003292591	12	178115	0.00673722	5	251786	0.001985813	5	129182	0.003870508	7
Biosynthesis_of_ansamycins	0.181906977	0.01157513	0.189401704	0.011882126	0.066225905	0.066225905	-0.007494727	-0.015523979	0.000534525	519	282289	0.183854135	235	122781	0.191397692	346	203568	0.169967775	421	259580	0.162185068	206	117668	0.175068838	395	226334	0.174520841	328	174694	0.187756878	475	246085	0.193022736	535	281567	0.190008062	536	273341	0.196092061	290	178115	0.162816158	454	251786	0.180311852	223	129182	0.172624669	425
Necroptosis	0.44005022	0.025259041	0.425440798	0.016782347	0.067040938	0.067040938	0.014609423	-0.001119579	0.030338425	1236	282289	0.437849155	568	122781	0.462612293	886	203568	0.4352354	1190	259580	0.458432853	538	117668	0.457218615	963	226334	0.425477392	809	174694	0.46309547	1089	246085	0.44253002	1293	281567	0.459215746	1228	273341	0.449255692	663	178115	0.372231424	1110	251786	0.440850564	550	129182	0.42575591	1063
Acarbose_and_validamycin_biosynthesis	0.122535188	0.009428743	0.117166002	0.006838334	0.075351218	0.075351218	0.005369186	-0.000594913	0.011333285	311	282289	0.110170782	158	122781	0.128684406	232	203568	0.113966832	277	259580	0.106710841	149	117668	0.12662746	288	226334	0.127245575	198	174694	0.113341042	300	246085	0.121909096	320	281567	0.113649682	316	273341	0.115606513	247	178115	0.138674452	331	251786	0.131460844	165	129182	0.127726773	285
Phenylalanine_metabolism	0.319929545	0.030921455	0.338798493	0.029727418	0.07619801	0.07619801	-0.018868948	-0.039858658	0.002120762	1024	282289	0.362748814	336	122781	0.273657976	666	203568	0.327163405	829	259580	0.319362046	322	117668	0.27365129	759	226334	0.335345109	535	174694	0.306249785	763	246085	0.310055469	867	281567	0.307919607	864	273341	0.316088695	706	178115	0.39637313	726	251786	0.288340098	446	129182	0.345249338	717
D-Alanine_metabolism	0.17096819	0.010943979	0.176999827	0.007238261	0.079680418	0.079680418	-0.006031637	-0.012841456	0.000778182	525	282289	0.185979617	199	122781	0.162077194	365	203568	0.179301265	456	259580	0.175668387	191	117668	0.162321107	402	226334	0.177613615	274	174694	0.156845684	425	246085	0.172704553	506	281567	0.17970856	536	273341	0.196092061	295	178115	0.165623333	421	251786	0.167205484	211	129182	0.163335449	371
Caprolactam_degradation	0.018139399	0.005953805	0.021764669	0.005909422	0.079750731	0.079750731	-0.00362527	-0.007708445	0.000457905	58	282289	0.02054632	19	122781	0.015474707	44	203568	0.021614399	39	259580	0.01502427	17	117668	0.014447428	38	226334	0.016789347	28	174694	0.016028026	32	246085	0.013003637	39	281567	0.013851055	35	273341	0.012804519	64	178115	0.035931842	40	251786	0.015886507	34	129182	0.026319456	33
MicroRNAs_in_cancer	0.177667867	0.014985349	0.167463503	0.0200482	0.083225438	0.083225438	0.010204364	-0.001411248	0.021819976	537	282289	0.190230579	196	122781	0.15963382	324	203568	0.159160575	499	259580	0.192233608	203	117668	0.172519292	435	226334	0.192193837	315	174694	0.180315294	431	246085	0.175142735	598	281567	0.212382843	522	273341	0.190970253	293	178115	0.164500463	411	251786	0.163233857	213	129182	0.164883653	411
MAPK_signaling_pathway_-_fly	0.015379332	0.002112252	0.016654065	0.002120039	0.08342552	0.08342552	-0.001274733	-0.002728723	0.000179257	50	282289	0.017712344	21	122781	0.017103624	25	203568	0.012280909	40	259580	0.015409508	18	117668	0.015297277	38	226334	0.016789347	21	174694	0.01202102	34	246085	0.013816364	42	281567	0.014916521	37	273341	0.013536206	37	178115	0.020773096	37	251786	0.014695019	20	129182	0.015482033	35
Glycerolipid_metabolism	0.683049265	0.018202392	0.695078451	0.023984782	0.090013858	0.090013858	-0.012029186	-0.026033869	0.001975497	1869	282289	0.662087435	834	122781	0.679258191	1432	203568	0.703450444	1776	259580	0.68418214	801	117668	0.68072883	1516	226334	0.669806569	1247	174694	0.713819593	1726	246085	0.701383668	1940	281567	0.689001197	1811	273341	0.662542392	1188	178115	0.666984813	1792	251786	0.711715504	859	129182	0.664953322	1491
FoxO_signaling_pathway	0.039779526	0.007435182	0.043695333	0.004756616	0.091301278	0.091301278	-0.003915807	-0.008518014	0.0006864	163	282289	0.057742243	47	122781	0.038279538	69	203568	0.033895308	107	259580	0.041220433	37	117668	0.031444403	102	226334	0.045066141	50	174694	0.028621475	97	246085	0.039417275	130	281567	0.046170183	119	273341	0.043535364	89	178115	0.049967717	85	251786	0.033758827	45	129182	0.034834574	85
Lipoic_acid_metabolism	0.043036318	0.009360151	0.048091837	0.007082197	0.093271391	0.093271391	-0.005055519	-0.011026931	0.000915893	159	282289	0.056325255	48	122781	0.039093997	81	203568	0.039790144	105	259580	0.040449958	28	117668	0.023795764	122	226334	0.053902639	47	174694	0.026904187	125	246085	0.050795457	144	281567	0.051142357	147	273341	0.053778979	89	178115	0.049967717	94	251786	0.037333291	56	129182	0.043349693	94
Huntingtons_disease	0.021190306	0.004613264	0.023643904	0.003356935	0.095489891	0.095489891	-0.002453598	-0.005373571	0.000466375	73	282289	0.025860023	24	122781	0.019546998	35	203568	0.017193272	54	259580	0.020802835	26	117668	0.022096067	47	226334	0.020765771	31	174694	0.017745315	41	246085	0.01666091	49	281567	0.017402608	47	273341	0.01719464	57	178115	0.032001797	49	251786	0.019460971	27	129182	0.020900745	44
Insulin_signaling_pathway	0.192156056	0.011038854	0.186009416	0.009856534	0.096778507	0.096778507	0.00614664	-0.001184503	0.013477783	552	282289	0.195544283	248	122781	0.201985649	382	203568	0.187652283	540	259580	0.208028353	254	117668	0.215861577	413	226334	0.182473689	351	174694	0.200922756	447	246085	0.181644554	542	281567	0.192494149	525	273341	0.192067783	312	178115	0.175167729	468	251786	0.18587213	243	129182	0.188106702	447
Phenylalanine,_tyrosine_and_tryptophan_biosynthesis	1.161612602	0.034698515	1.142176985	0.032006315	0.097945182	0.097945182	0.019435618	-0.003823827	0.042695063	3077	282289	1.090017677	1411	122781	1.149200609	2452	203568	1.204511515	3088	259580	1.189613992	1348	117668	1.145596084	2627	226334	1.160674048	2094	174694	1.198667384	2872	246085	1.167076417	3350	281567	1.189770108	3244	273341	1.18679598	2004	178115	1.125115796	2988	251786	1.186722058	1457	129182	1.127866111	2703
Polycyclic_aromatic_hydrocarbon_degradation	0.000776569	0.000984181	0.001348657	0.001023931	0.098862555	0.098862555	-0.000572088	-0.001257997	0.000113822	5	282289	0.001771234	0	122781	0	2	203568	0.000982473	1	259580	0.000385238	0	117668	0	3	226334	0.001325475	0	174694	0	1	246085	0.000406364	1	281567	0.000355155	2	273341	0.000731687	6	178115	0.00336861	0	251786	0	3	129182	0.002322305	0
Nonribosomal_peptide_structures	0.014271379	0.002796868	0.015844829	0.00264943	0.099182843	0.099182843	-0.001573449	-0.003463304	0.000316405	47	282289	0.016649604	18	122781	0.014660249	31	203568	0.015228327	37	259580	0.014253795	12	117668	0.010198185	33	226334	0.014580222	15	174694	0.008586443	45	246085	0.018286364	35	281567	0.012430434	42	273341	0.015365423	29	178115	0.016281616	46	251786	0.018269483	14	129182	0.010837423	37
Olfactory_transduction	3.27E-05	0.000122536	0.000118853	0.000194357	0.102441711	0.102441711	-8.61E-05	-0.000190265	1.81E-05	0	282289	0	0	122781	0	1	203568	0.000491236	0	259580	0	0	117668	0	0	226334	0	0	174694	0	0	246085	0	0	281567	0	0	273341	0	0	178115	0	0	251786	0	0	129182	0	0
Valine,_leucine_and_isoleucine_degradation	0.287256433	0.022253647	0.299256409	0.020488593	0.110285538	0.110285538	-0.011999976	-0.02690906	0.002909108	926	282289	0.328032619	375	122781	0.305421849	556	203568	0.273127407	675	259580	0.260035442	290	117668	0.246456131	670	226334	0.296022692	455	174694	0.260455425	787	246085	0.319808196	788	281567	0.279862342	802	273341	0.293406404	537	178115	0.30149061	721	251786	0.286354285	383	129182	0.296480934	672
Epithelial_cell_signaling_in_Helicobacter_pylori_infection	0.178576111	0.010649667	0.173233673	0.007382509	0.111372105	0.111372105	0.005342438	-0.001337593	0.012022469	523	282289	0.185271123	215	122781	0.175108527	402	203568	0.19747701	468	259580	0.18029124	192	117668	0.163170956	425	226334	0.187775588	314	174694	0.179742865	451	246085	0.183270008	540	281567	0.191783838	522	273341	0.190970253	289	178115	0.162254723	435	251786	0.172765761	219	129182	0.169528262	397
Bacterial_chemotaxis	0.402647536	0.077061754	0.364822622	0.047412026	0.111849894	0.111849894	0.037824914	-0.009600378	0.085250205	682	282289	0.241596378	574	122781	0.467499043	760	203568	0.373339621	1100	259580	0.423761461	656	117668	0.557500765	721	226334	0.318555763	857	174694	0.490572086	903	246085	0.36694638	985	281567	0.349827927	871	273341	0.318649599	786	178115	0.441287932	1007	251786	0.399942809	519	129182	0.401758759	921
Alzheimers_disease	0.066463964	0.005913259	0.069456604	0.004327707	0.112044211	0.112044211	-0.00299264	-0.006739665	0.000754384	216	282289	0.076517328	79	122781	0.064342203	118	203568	0.057965889	164	259580	0.063178981	95	117668	0.080735629	144	226334	0.063622788	119	174694	0.068119111	168	246085	0.068269094	197	281567	0.069965585	187	273341	0.068412715	117	178115	0.065687898	149	251786	0.059177238	77	129182	0.059605827	148
Prolactin_signaling_pathway	0.059000352	0.005489261	0.061964611	0.005164917	0.112083355	0.112083355	-0.002964259	-0.006665749	0.000737231	147	282289	0.052074293	79	122781	0.064342203	123	203568	0.06042207	162	259580	0.062408506	73	117668	0.062038957	136	226334	0.060088188	125	174694	0.071553688	142	246085	0.057703639	166	281567	0.058955773	154	273341	0.056339883	98	178115	0.055020633	161	251786	0.06394319	69	129182	0.053413014	132
HIF-1_signaling_pathway	0.165375986	0.010235513	0.170518877	0.007464266	0.114247482	0.114247482	-0.005142892	-0.011624223	0.00133844	434	282289	0.15374315	206	122781	0.167778402	318	203568	0.156213157	420	259580	0.16179983	230	117668	0.195465207	355	226334	0.156847844	307	174694	0.175735858	412	246085	0.167421826	488	281567	0.173315765	447	273341	0.163531998	281	178115	0.157763243	400	251786	0.158865068	203	129182	0.157142636	380
Renal_cell_carcinoma	0.014936655	0.004980795	0.017408448	0.003502777	0.115998736	0.115998736	-0.002471793	-0.005604135	0.00066055	77	282289	0.02727701	13	122781	0.010587957	22	203568	0.0108072	36	259580	0.013868557	17	117668	0.014447428	42	226334	0.018556646	29	174694	0.016600456	40	246085	0.016254546	43	281567	0.015271676	57	273341	0.020853074	31	178115	0.017404486	26	251786	0.010326229	12	129182	0.00928922	36
Neomycin,_kanamycin_and_gentamicin_biosynthesis	0.104667731	0.007350052	0.100810053	0.006578877	0.116712871	0.116712871	0.003857678	-0.001026981	0.008742336	284	282289	0.100606116	127	122781	0.103436199	236	203568	0.115931777	278	259580	0.107096078	110	117668	0.09348336	243	226334	0.107363454	170	174694	0.097313016	258	246085	0.104841823	305	281567	0.108322353	310	273341	0.113411453	170	178115	0.095443955	267	251786	0.106042433	150	129182	0.116115248	245
Toluene_degradation	0.004907985	0.003508739	0.006854319	0.003724879	0.11715132	0.11715132	-0.001946334	-0.004409494	0.000516826	19	282289	0.006730691	3	122781	0.002443375	12	203568	0.005894836	10	259580	0.003852377	3	117668	0.002549546	14	226334	0.006185549	6	174694	0.003434577	6	246085	0.002438182	9	281567	0.003196397	9	273341	0.003292591	28	178115	0.015720181	5	251786	0.001985813	12	129182	0.00928922	5
Hepatocellular_carcinoma	0.0068175	0.008080018	0.010956481	0.007008626	0.122137617	0.122137617	-0.004138981	-0.009462996	0.001185034	28	282289	0.009918913	5	122781	0.004072291	17	203568	0.008351018	12	259580	0.004622852	6	117668	0.005099092	15	226334	0.006627374	5	174694	0.002862148	5	246085	0.002031818	5	281567	0.001775776	6	273341	0.00219506	63	178115	0.035370407	12	251786	0.004765952	12	129182	0.00928922	2
Flagellar_assembly	0.352890377	0.079829095	0.311260666	0.073852586	0.122476266	0.122476266	0.041629711	-0.011928547	0.095187969	677	282289	0.239825144	487	122781	0.396641174	652	203568	0.320286096	1041	259580	0.401032437	625	117668	0.531155454	624	226334	0.275698746	858	174694	0.491144516	684	246085	0.27795274	830	281567	0.294778863	763	273341	0.279138512	759	178115	0.426129186	828	251786	0.328850691	448	129182	0.346797541	779
Longevity_regulating_pathway	0.026947548	0.005774875	0.029648966	0.003407333	0.126391244	0.126391244	-0.002701417	-0.006235129	0.000832294	93	282289	0.032944961	35	122781	0.028506039	47	203568	0.023088108	66	259580	0.025425688	28	117668	0.023795764	72	226334	0.031811394	30	174694	0.017172885	55	246085	0.022350001	74	281567	0.026281489	65	273341	0.023779821	77	178115	0.043230497	62	251786	0.024624086	38	129182	0.029415863	55
Ether_lipid_metabolism	0.008349182	0.001919675	0.00941105	0.002208712	0.129664968	0.129664968	-0.001061868	-0.002452058	0.000328321	37	282289	0.013107135	7	122781	0.005701208	16	203568	0.007859781	21	259580	0.008089992	7	117668	0.005948941	23	226334	0.010161973	14	174694	0.008014013	18	246085	0.007314546	28	281567	0.009944347	24	273341	0.008780242	19	178115	0.010667266	18	251786	0.007148928	8	129182	0.006192813	17
Amyotrophic_lateral_sclerosis	0.016800815	0.005438551	0.019327831	0.003323098	0.130684476	0.130684476	-0.002527017	-0.005870754	0.00081672	57	282289	0.020192073	17	122781	0.01384579	30	203568	0.01473709	38	259580	0.014639032	18	117668	0.015297277	43	226334	0.018998471	19	174694	0.010876161	28	246085	0.011378182	39	281567	0.013851055	37	273341	0.013536206	54	178115	0.030317492	37	251786	0.014695019	25	129182	0.019352541	29
Sphingolipid_metabolism	0.47079084	0.034293081	0.45418442	0.026588183	0.132166364	0.132166364	0.01660642	-0.005385678	0.038598518	1242	282289	0.439974636	532	122781	0.433291796	1021	203568	0.501552307	1266	259580	0.487710918	490	117668	0.416425876	1131	226334	0.499703977	754	174694	0.431611847	1133	246085	0.460410021	1392	281567	0.494376117	1220	273341	0.446328944	857	178115	0.481149819	1211	251786	0.480963993	715	129182	0.553482683	1026
Legionellosis	0.261517694	0.027535872	0.249346486	0.011415875	0.133451848	0.133451848	0.012171208	-0.004126385	0.0284688	736	282289	0.26072571	326	122781	0.265513394	511	203568	0.251021772	690	259580	0.265814007	377	117668	0.32039297	562	226334	0.248305601	544	174694	0.311401651	644	246085	0.261698194	714	281567	0.253580853	723	273341	0.264504776	367	178115	0.206046655	630	251786	0.250212482	341	129182	0.263968664	628
Biotin_metabolism	0.487627866	0.017604689	0.479019677	0.014856078	0.136416792	0.136416792	0.008608189	-0.002909298	0.020125677	1379	282289	0.48850646	607	122781	0.494376166	1042	203568	0.51186827	1265	259580	0.48732568	522	117668	0.443621035	1137	226334	0.502354927	800	174694	0.457943604	1180	246085	0.479509113	1342	281567	0.476618354	1334	273341	0.488035092	892	178115	0.500800045	1237	251786	0.491290223	660	129182	0.510907092	1121
Valine,_leucine_and_isoleucine_biosynthesis	0.800329492	0.060761114	0.771963661	0.042313529	0.137280719	0.137280719	0.02836583	-0.009777934	0.066509594	1887	282289	0.668463879	1089	122781	0.886945049	1626	203568	0.798750295	2037	259580	0.784729178	1061	117668	0.901689499	1681	226334	0.74270768	1512	174694	0.865513412	1966	246085	0.798910945	2074	281567	0.736592001	2007	273341	0.734247698	1393	178115	0.782078994	2023	251786	0.803460081	1093	129182	0.846093109	1859
Pathways_in_cancer	0.105369574	0.008932733	0.109550652	0.006823779	0.143657546	0.143657546	-0.004181079	-0.009891331	0.001529174	353	282289	0.125049152	119	122781	0.096920533	199	203568	0.097756032	277	259580	0.106710841	120	117668	0.101981847	241	226334	0.106479804	180	174694	0.103037311	243	246085	0.098746368	310	281567	0.110098129	295	273341	0.107923802	219	178115	0.122954271	254	251786	0.100879318	125	129182	0.096762707	253
Carbapenem_biosynthesis	0.131271463	0.010189046	0.126719974	0.006570573	0.148721733	0.148721733	0.004551489	-0.001763065	0.010866043	387	282289	0.137093546	160	122781	0.130313322	284	203568	0.139511122	347	259580	0.133677479	133	117668	0.113029881	322	226334	0.142267622	242	174694	0.13852794	337	246085	0.136944552	364	281567	0.129276513	382	273341	0.139752178	210	178115	0.117901356	333	251786	0.132255169	164	129182	0.126952671	323
Atrazine_degradation	0.021341541	0.008762035	0.025384089	0.0067152	0.149502805	0.149502805	-0.004042548	-0.009647574	0.001562478	52	282289	0.018420838	17	122781	0.01384579	47	203568	0.023088108	62	259580	0.023884737	37	117668	0.031444403	37	226334	0.016347522	31	174694	0.017745315	47	246085	0.019099092	46	281567	0.016337142	47	273341	0.01719464	88	178115	0.049406282	43	251786	0.017077995	20	129182	0.015482033	35
Glutamatergic_synapse	0.206568368	0.016565024	0.198687886	0.0143514	0.14969571	0.14969571	0.007880482	-0.003030947	0.01879191	610	282289	0.216090602	264	122781	0.215016981	432	203568	0.2122141	538	259580	0.207257878	223	117668	0.189516266	478	226334	0.211192309	369	174694	0.211226487	544	246085	0.221061828	630	281567	0.223747811	614	273341	0.224627846	300	178115	0.168430508	507	251786	0.201361474	256	129182	0.198170024	504
Limonene_and_pinene_degradation	0.047527469	0.00520736	0.050092004	0.005129996	0.151695604	0.151695604	-0.002564535	-0.006127038	0.000997968	145	282289	0.051365799	50	122781	0.040722913	107	203568	0.052562289	110	259580	0.042376146	50	117668	0.042492436	107	226334	0.047275266	78	174694	0.044649501	115	246085	0.04673182	128	281567	0.045459873	128	273341	0.046827955	112	178115	0.062880723	112	251786	0.044482219	65	129182	0.050316608	105
Phospholipase_D_signaling_pathway	0.016209038	0.0018621	0.017130266	0.001882158	0.153412364	0.153412364	-0.000921228	-0.002206068	0.000363611	44	282289	0.015586863	20	122781	0.016289165	35	203568	0.017193272	46	259580	0.017720934	20	117668	0.016996975	35	226334	0.015463872	29	174694	0.016600456	32	246085	0.013003637	44	281567	0.015626831	38	273341	0.013902049	30	178115	0.016843051	46	251786	0.018269483	24	129182	0.01857844	28
Arginine_biosynthesis	0.951799588	0.030918652	0.936941717	0.029141065	0.155657975	0.155657975	0.014857871	-0.006001758	0.0357175	2655	282289	0.94052549	1181	122781	0.961875209	1959	203568	0.962331997	2504	259580	0.96463518	1132	117668	0.962028759	2153	226334	0.951249039	1722	174694	0.985723608	2388	246085	0.970396408	2696	281567	0.957498571	2666	273341	0.975338497	1553	178115	0.871908598	2390	251786	0.949218781	1220	129182	0.944404019	2239
Fluorobenzoate_degradation	0.004938101	0.006353299	0.007899424	0.005405145	0.155775479	0.155775479	-0.002961323	-0.007126463	0.001203818	22	282289	0.007793432	2	122781	0.001628917	13	203568	0.006386072	10	259580	0.003852377	3	117668	0.002549546	16	226334	0.007069199	2	174694	0.001144859	2	246085	0.000812727	4	281567	0.001420621	4	273341	0.001463374	47	178115	0.026387446	3	251786	0.001191488	12	129182	0.00928922	2
Butanoate_metabolism	1.008724304	0.035723278	1.027434476	0.043261685	0.159447329	0.159447329	-0.018710171	-0.045146346	0.007726003	2936	282289	1.040068866	1308	122781	1.065311408	1966	203568	0.965770652	2516	259580	0.969258032	1140	117668	0.968827549	2195	226334	0.969805685	1812	174694	1.037242264	2626	246085	1.067110958	2809	281567	0.997631114	2761	273341	1.010093619	1733	178115	0.972966903	2450	251786	0.973048541	1331	129182	1.030329303	2326
Flavone_and_flavonol_biosynthesis	0.020984557	0.001486125	0.0198177	0.003490867	0.161392797	0.161392797	0.001166857	-0.000488653	0.002822367	53	282289	0.018775085	25	122781	0.020361457	42	203568	0.020631926	60	259580	0.023114261	26	117668	0.022096067	52	226334	0.022974896	36	174694	0.020607462	56	246085	0.022756365	59	281567	0.02095416	50	273341	0.01829217	38	178115	0.021334531	52	251786	0.020652459	24	129182	0.01857844	49
Chagas_disease	0.005034151	0.002618675	0.006230142	0.002329035	0.169082428	0.169082428	-0.001195991	-0.002933214	0.000541233	13	282289	0.00460521	4	122781	0.003257833	11	203568	0.0054036	18	259580	0.006934278	8	117668	0.00679879	12	226334	0.005301899	7	174694	0.004007007	10	246085	0.004063637	6	281567	0.002130932	12	273341	0.004390121	24	178115	0.013474441	12	251786	0.004765952	6	129182	0.00464461	8
GABAergic_synapse	0.219335365	0.017141634	0.211424888	0.016090789	0.171596283	0.171596283	0.007910477	-0.003640132	0.019461086	645	282289	0.228489243	278	122781	0.226419397	457	203568	0.224495009	565	259580	0.217659296	227	117668	0.192915661	512	226334	0.226214356	394	174694	0.225537225	573	246085	0.232846374	674	281567	0.239374643	649	273341	0.237432365	323	178115	0.181343514	539	251786	0.214070679	279	129182	0.215974362	534
Biosynthesis_of_siderophore_group_nonribosomal_peptides	0.035382983	0.019651206	0.04426933	0.017433495	0.172876971	0.172876971	-0.008886347	-0.021913809	0.004141115	106	282289	0.03755017	40	122781	0.032578331	87	203568	0.042737562	70	259580	0.026966638	43	117668	0.036543495	82	226334	0.036229643	42	174694	0.024042039	50	246085	0.020318183	61	281567	0.021664471	60	273341	0.021950604	182	178115	0.102181175	59	251786	0.023432598	52	129182	0.040253286	46
African_trypanosomiasis	0.00607543	0.002530991	0.007242737	0.002404317	0.173426716	0.173426716	-0.001167307	-0.002878984	0.000544371	15	282289	0.005313703	5	122781	0.004072291	13	203568	0.006386072	20	259580	0.007704754	10	117668	0.008498487	14	226334	0.006185549	9	174694	0.005151866	12	246085	0.004876364	10	281567	0.003551553	15	273341	0.005487651	25	178115	0.014035876	15	251786	0.00595744	8	129182	0.006192813	10
Glucosinolate_biosynthesis	0.083241967	0.008277779	0.079558418	0.007205245	0.177291583	0.177291583	0.003683549	-0.001775838	0.009142936	186	282289	0.065889921	117	122781	0.095291617	186	203568	0.09136996	204	259580	0.078588489	115	117668	0.097732604	177	226334	0.07820301	155	174694	0.088726573	204	246085	0.082898186	208	281567	0.073872293	205	273341	0.074997896	151	178115	0.084776689	213	251786	0.084595649	117	129182	0.090569894	183
Propanoate_metabolism	0.944619898	0.027538732	0.95795574	0.031529635	0.181941689	0.181941689	-0.013335842	-0.033238937	0.006567253	2670	282289	0.945839193	1234	122781	1.005041497	1888	203568	0.927454217	2403	259580	0.925726173	1123	117668	0.95438012	2043	226334	0.902648299	1663	174694	0.951950267	2399	246085	0.974866408	2631	281567	0.934413479	2478	273341	0.906559938	1668	178115	0.936473627	2328	251786	0.924594695	1241	129182	0.960660154	2108
Chemical_carcinogenesis	0.007975762	0.008353464	0.01156817	0.006996132	0.187221492	0.187221492	-0.003592407	-0.009047088	0.001862273	33	282289	0.011690147	7	122781	0.005701208	20	203568	0.009824727	15	259580	0.005778565	7	117668	0.005948941	18	226334	0.007952848	6	174694	0.003434577	6	246085	0.002438182	6	281567	0.002130932	7	273341	0.002560904	65	178115	0.036493277	8	251786	0.003177301	16	129182	0.012385626	3
Histidine_metabolism	0.638290798	0.026143013	0.627423234	0.020066187	0.192397267	0.192397267	0.010867564	-0.005861387	0.027596516	1604	282289	0.56821201	764	122781	0.622246113	1371	203568	0.673485027	1690	259580	0.651051699	717	117668	0.609341537	1457	226334	0.643738899	1134	174694	0.649135059	1600	246085	0.650181848	1830	281567	0.649934119	1726	273341	0.631445703	1081	178115	0.606911265	1678	251786	0.66643896	829	129182	0.641730272	1478
alpha-Linolenic_acid_metabolism	0.008205998	0.002580499	0.009391984	0.00277495	0.193575358	0.193575358	-0.001185986	-0.003006119	0.000634147	27	282289	0.009564666	10	122781	0.008144583	21	203568	0.010315963	19	259580	0.007319516	6	117668	0.005099092	23	226334	0.010161973	12	174694	0.006869154	14	246085	0.005689091	19	281567	0.00674795	19	273341	0.006951025	26	178115	0.014597311	11	251786	0.004368789	15	129182	0.011611525	18
Prodigiosin_biosynthesis	0.199036659	0.00877491	0.195545082	0.006632789	0.209880949	0.209880949	0.003491576	-0.002105312	0.009088465	553	282289	0.19589853	238	122781	0.193841067	426	203568	0.209266682	516	259580	0.198782649	229	117668	0.194615358	438	226334	0.193519312	352	174694	0.201495186	508	246085	0.206432737	556	281567	0.197466322	576	273341	0.210725797	326	178115	0.183027819	506	251786	0.200964311	263	129182	0.203588735	483
Geraniol_degradation	0.013878364	0.007202887	0.016871784	0.006455342	0.210433857	0.210433857	-0.00299342	-0.007781978	0.001795138	47	282289	0.016649604	18	122781	0.014660249	34	203568	0.016702036	29	259580	0.011171893	11	117668	0.009348336	34	226334	0.015022047	18	174694	0.010303731	26	246085	0.010565455	20	281567	0.007103105	21	273341	0.007682711	66	178115	0.037054712	19	251786	0.007546091	26	129182	0.020126643	25
C5-Branched_dibasic_acid_metabolism	0.422087568	0.031564159	0.409841481	0.02289038	0.21700926	0.21700926	0.012246087	-0.007719312	0.032211486	971	282289	0.343973729	564	122781	0.45935446	856	203568	0.42049831	1117	259580	0.430310502	558	117668	0.47421559	890	226334	0.393224173	779	174694	0.445922585	1020	246085	0.414490928	1108	281567	0.393512024	1057	273341	0.386696471	773	178115	0.433989277	1065	251786	0.422978243	579	129182	0.448204858	960
Phosphotransferase_system	0.661744553	0.193885343	0.737037804	0.142182809	0.217661802	0.217661802	-0.075293251	-0.198200213	0.047613711	1324	282289	0.469022881	785	122781	0.639349737	1285	203568	0.631238702	1513	259580	0.582864627	1162	117668	0.987524221	1243	226334	0.549188368	1139	174694	0.651997207	1364	246085	0.554280025	1306	281567	0.463832764	1174	273341	0.429500148	1652	178115	0.927490666	1691	251786	0.671602075	996	129182	0.771005248	1137
MAPK_signaling_pathway_-_yeast	0.011568216	0.003869093	0.0129949	0.002141401	0.219058385	0.219058385	-0.001426684	-0.003775631	0.000922262	43	282289	0.015232616	14	122781	0.011402416	22	203568	0.0108072	26	259580	0.01001618	10	117668	0.008498487	34	226334	0.015022047	9	174694	0.005151866	21	246085	0.008533637	32	281567	0.011364968	28	273341	0.010243615	40	178115	0.022457401	25	251786	0.009929067	18	129182	0.01393383	20
Human_papillomavirus_infection	0.086210725	0.006533503	0.083786562	0.004013982	0.223114295	0.223114295	0.002424163	-0.001595866	0.006444192	218	282289	0.077225822	107	122781	0.087147034	190	203568	0.093334905	238	259580	0.091686571	101	117668	0.085834721	212	226334	0.093666882	172	174694	0.098457875	198	246085	0.080460004	234	281567	0.08310633	244	273341	0.089265789	140	178115	0.078600904	229	251786	0.090950251	110	129182	0.085151182	189
Viral_carcinogenesis	0.086201302	0.00647781	0.083823219	0.003930146	0.226971319	0.226971319	0.002378082	-0.00160068	0.006356845	220	282289	0.077934316	107	122781	0.087147034	190	203568	0.093334905	238	259580	0.091686571	100	117668	0.084984873	212	226334	0.093666882	172	174694	0.098457875	198	246085	0.080460004	234	281567	0.08310633	244	273341	0.089265789	140	178115	0.078600904	229	251786	0.090950251	110	129182	0.085151182	189
Vibrio_cholerae_infection	0.00040448	0.000975549	0.000837546	0.001183732	0.231550189	0.231550189	-0.000433066	-0.001155618	0.000289486	1	282289	0.000354247	0	122781	0	1	203568	0.000491236	0	259580	0	1	117668	0.000849849	1	226334	0.000441825	0	174694	0	0	246085	0	0	281567	0	0	273341	0	7	178115	0.003930045	0	251786	0	0	129182	0	0
Pertussis	0.057479444	0.050792408	0.077360618	0.045721315	0.238009298	0.238009298	-0.019881174	-0.053690254	0.013927906	221	282289	0.078288562	48	122781	0.039093997	143	203568	0.070246797	128	259580	0.049310425	42	117668	0.035693647	130	226334	0.057437239	62	174694	0.035490629	74	246085	0.03007091	84	281567	0.029833042	65	273341	0.023779821	422	178115	0.236925582	60	251786	0.02382976	91	129182	0.070443251	83
Cysteine_and_methionine_metabolism	1.651480471	0.03586141	1.637888593	0.030048366	0.243355779	0.243355779	0.013591878	-0.009827785	0.037011541	4735	282289	1.677359019	1957	122781	1.593894821	3370	203568	1.655466478	4325	259580	1.666153016	1916	117668	1.628310161	3815	226334	1.685562045	2923	174694	1.673211444	4115	246085	1.67218644	4693	281567	1.666743617	4646	273341	1.699708423	2870	178115	1.61131853	4165	251786	1.65418252	2100	129182	1.625613476	3823
Antifolate_resistance	0.280010724	0.011911841	0.275537243	0.00969137	0.243982988	0.243982988	0.004473481	-0.003249976	0.012196938	762	282289	0.269936129	336	122781	0.273657976	571	203568	0.280495952	729	259580	0.280838277	345	117668	0.293197811	646	226334	0.285418894	489	174694	0.279918028	725	246085	0.29461365	820	281567	0.29122731	774	273341	0.283162789	448	178115	0.251522893	714	251786	0.283574146	333	129182	0.257775851	654
Salmonella_infection	0.07490885	0.01772084	0.067841277	0.017862376	0.246476925	0.246476925	0.007067573	-0.005148307	0.019283453	149	282289	0.052782786	83	122781	0.067600036	147	203568	0.072211743	220	259580	0.084752292	128	117668	0.108780637	141	226334	0.062297313	177	174694	0.101320022	145	246085	0.05892273	153	281567	0.054338754	162	273341	0.05926663	174	178115	0.097689695	163	251786	0.064737515	125	129182	0.096762707	165
Biosynthesis_of_vancomycin_group_antibiotics	0.060083135	0.007336637	0.057569893	0.004420907	0.257959965	0.257959965	0.002513243	-0.001988794	0.007015279	153	282289	0.054199774	64	122781	0.052125329	115	203568	0.05649218	132	259580	0.050851375	68	117668	0.057789713	151	226334	0.066715562	98	174694	0.056098092	145	246085	0.05892273	157	281567	0.055759375	152	273341	0.055608196	131	178115	0.073547989	166	251786	0.065929003	80	129182	0.061928132	132
Antigen_processing_and_presentation	0.083409953	0.005838012	0.080965467	0.007065746	0.25803305	0.25803305	0.002444486	-0.001874672	0.006763644	246	282289	0.087144735	101	122781	0.082260285	160	203568	0.078597815	228	259580	0.087834194	97	117668	0.082435327	184	226334	0.081295784	146	174694	0.083574708	197	246085	0.08005364	262	281567	0.093050677	231	273341	0.084509825	125	178115	0.070179378	216	251786	0.085787137	100	129182	0.077410166	214
Estrogen_signaling_pathway	0.083409953	0.005838012	0.080965467	0.007065746	0.25803305	0.25803305	0.002444486	-0.001874672	0.006763644	246	282289	0.087144735	101	122781	0.082260285	160	203568	0.078597815	228	259580	0.087834194	97	117668	0.082435327	184	226334	0.081295784	146	174694	0.083574708	197	246085	0.08005364	262	281567	0.093050677	231	273341	0.084509825	125	178115	0.070179378	216	251786	0.085787137	100	129182	0.077410166	214
IL-17_signaling_pathway	0.083409953	0.005838012	0.080965467	0.007065746	0.25803305	0.25803305	0.002444486	-0.001874672	0.006763644	246	282289	0.087144735	101	122781	0.082260285	160	203568	0.078597815	228	259580	0.087834194	97	117668	0.082435327	184	226334	0.081295784	146	174694	0.083574708	197	246085	0.08005364	262	281567	0.093050677	231	273341	0.084509825	125	178115	0.070179378	216	251786	0.085787137	100	129182	0.077410166	214
Progesterone-mediated_oocyte_maturation	0.083409953	0.005838012	0.080965467	0.007065746	0.25803305	0.25803305	0.002444486	-0.001874672	0.006763644	246	282289	0.087144735	101	122781	0.082260285	160	203568	0.078597815	228	259580	0.087834194	97	117668	0.082435327	184	226334	0.081295784	146	174694	0.083574708	197	246085	0.08005364	262	281567	0.093050677	231	273341	0.084509825	125	178115	0.070179378	216	251786	0.085787137	100	129182	0.077410166	214
Prostate_cancer	0.083409953	0.005838012	0.080965467	0.007065746	0.25803305	0.25803305	0.002444486	-0.001874672	0.006763644	246	282289	0.087144735	101	122781	0.082260285	160	203568	0.078597815	228	259580	0.087834194	97	117668	0.082435327	184	226334	0.081295784	146	174694	0.083574708	197	246085	0.08005364	262	281567	0.093050677	231	273341	0.084509825	125	178115	0.070179378	216	251786	0.085787137	100	129182	0.077410166	214
Th17_cell_differentiation	0.083409953	0.005838012	0.080965467	0.007065746	0.25803305	0.25803305	0.002444486	-0.001874672	0.006763644	246	282289	0.087144735	101	122781	0.082260285	160	203568	0.078597815	228	259580	0.087834194	97	117668	0.082435327	184	226334	0.081295784	146	174694	0.083574708	197	246085	0.08005364	262	281567	0.093050677	231	273341	0.084509825	125	178115	0.070179378	216	251786	0.085787137	100	129182	0.077410166	214
Fatty_acid_biosynthesis	0.789265294	0.020416671	0.781083806	0.022273514	0.258059686	0.258059686	0.008181488	-0.006297281	0.022660256	2145	282289	0.759859577	959	122781	0.781065474	1682	203568	0.82625953	2111	259580	0.813236767	936	117668	0.795458408	1744	226334	0.770542649	1428	174694	0.817429334	1935	246085	0.786313672	2219	281567	0.788089513	2153	273341	0.787660834	1351	178115	0.758498723	2002	251786	0.795119665	1042	129182	0.806613925	1795
Prion_diseases	0.005027132	0.003154096	0.006112674	0.002117663	0.264456982	0.264456982	-0.001085541	-0.003053042	0.00088196	12	282289	0.004250963	3	122781	0.002443375	8	203568	0.003929891	11	259580	0.004237615	8	117668	0.00679879	9	226334	0.003976424	10	174694	0.005724295	6	246085	0.002438182	7	281567	0.002486087	8	273341	0.002926747	14	178115	0.00786009	12	251786	0.004765952	6	129182	0.00464461	8
Alanine,_aspartate_and_glutamate_metabolism	1.701157477	0.050895182	1.681985563	0.05264452	0.277503415	0.277503415	0.019171914	-0.016226226	0.054570054	4939	282289	1.749625384	2099	122781	1.709547894	3516	203568	1.727186984	4370	259580	1.683488713	1992	117668	1.692898664	3899	226334	1.722675338	2948	174694	1.687522182	4194	246085	1.704289168	4847	281567	1.721437526	4802	273341	1.756779993	2743	178115	1.540016282	4293	251786	1.705019342	2192	129182	1.696830828	3983
Quorum_sensing	2.61321353	0.064233023	2.635431795	0.054236059	0.286912645	0.286912645	-0.022218264	-0.064247559	0.01981103	7083	282289	2.509130714	3255	122781	2.651061646	5241	203568	2.574569677	6713	259580	2.586100624	3123	117668	2.654077574	5827	226334	2.574513772	4620	174694	2.644624315	6774	246085	2.752707398	7436	281567	2.640934485	7029	273341	2.571513238	4637	178115	2.603374225	6765	251786	2.686805462	3351	129182	2.594014646	6013
Glycine,_serine_and_threonine_metabolism	1.398545368	0.050867807	1.415887952	0.042689287	0.292940955	0.292940955	-0.017342584	-0.050575412	0.015890244	4148	282289	1.469416095	1745	122781	1.421229669	2835	203568	1.392655034	3592	259580	1.383773788	1525	117668	1.296019309	3238	226334	1.43062907	2389	174694	1.367534088	3631	246085	1.475506431	3970	281567	1.409966367	3997	273341	1.462276058	2381	178115	1.336776802	3490	251786	1.386097718	1769	129182	1.369385828	3259
Cationic_antimicrobial_peptide_resistance	0.425727462	0.047569743	0.441541754	0.037267492	0.2963993	0.2963993	-0.015814291	-0.046390757	0.014762174	1159	282289	0.410572144	510	122781	0.415373714	928	203568	0.455867327	1126	259580	0.433777641	451	117668	0.383281776	990	226334	0.437406664	682	174694	0.390396923	932	246085	0.378730926	1136	281567	0.403456371	1093	273341	0.399866833	1035	178115	0.581085254	1025	251786	0.407091737	572	129182	0.442786147	900
Aminoacyl-tRNA_biosynthesis	2.256585459	0.118383736	2.218471119	0.081538635	0.298006627	0.298006627	0.03811434	-0.036057499	0.112286178	7025	282289	2.488584394	2831	122781	2.305731343	4504	203568	2.212528492	5774	259580	2.224362432	2717	117668	2.309038991	4999	226334	2.208682743	4094	174694	2.343526395	5623	246085	2.284982831	6569	281567	2.333014877	6546	273341	2.394810877	3526	178115	1.979619908	5568	251786	2.211401746	2752	129182	2.130327755	5191
Stilbenoid,_diarylheptanoid_and_gingerol_biosynthesis	0.00040553	0.000248294	0.000323173	0.000195658	0.298152064	0.298152064	8.24E-05	-7.74E-05	0.000242162	0	282289	0	1	122781	0.000814458	1	203568	0.000491236	1	259580	0.000385238	1	117668	0.000849849	1	226334	0.000441825	1	174694	0.00057243	1	246085	0.000406364	1	281567	0.000355155	1	273341	0.000365843	1	178115	0.000561435	1	251786	0.000397163	0	129182	0	1
Flavonoid_biosynthesis	0.00040553	0.000248294	0.000323173	0.000195658	0.298152064	0.298152064	8.24E-05	-7.74E-05	0.000242162	0	282289	0	1	122781	0.000814458	1	203568	0.000491236	1	259580	0.000385238	1	117668	0.000849849	1	226334	0.000441825	1	174694	0.00057243	1	246085	0.000406364	1	281567	0.000355155	1	273341	0.000365843	1	178115	0.000561435	1	251786	0.000397163	0	129182	0	1
Choline_metabolism_in_cancer	0.017500831	0.002362811	0.018265965	0.001815104	0.306562218	0.306562218	-0.000765134	-0.002277372	0.000747104	51	282289	0.018066591	21	122781	0.017103624	38	203568	0.018666981	47	259580	0.018106172	22	117668	0.018696672	36	226334	0.015905697	32	174694	0.018317744	34	246085	0.013816364	48	281567	0.017047452	40	273341	0.014633736	35	178115	0.019650226	47	251786	0.018666645	28	129182	0.021674846	28
Phosphonate_and_phosphinate_metabolism	0.1240072	0.016964048	0.129387667	0.012434179	0.311267292	0.311267292	-0.005380467	-0.016133194	0.00537226	366	282289	0.129654361	153	122781	0.124612114	236	203568	0.115931777	286	259580	0.11017798	125	117668	0.106231091	305	226334	0.134756599	177	174694	0.101320022	297	246085	0.120690005	355	281567	0.126080116	316	273341	0.115606513	296	178115	0.166184768	313	251786	0.124311916	184	129182	0.142434705	227
Phagosome	0	0	2.58E-05	0.00012646	0.327286881	0.327286881	-2.58E-05	-7.91E-05	2.75E-05	0	282289	0	0	122781	0	0	203568	0	0	259580	0	0	117668	0	0	226334	0	0	174694	0	0	246085	0	0	281567	0	0	273341	0	0	178115	0	0	251786	0	0	129182	0	0
Vasopressin-regulated_water_reabsorption	0	0	2.58E-05	0.00012646	0.327286881	0.327286881	-2.58E-05	-7.91E-05	2.75E-05	0	282289	0	0	122781	0	0	203568	0	0	259580	0	0	117668	0	0	226334	0	0	174694	0	0	246085	0	0	281567	0	0	273341	0	0	178115	0	0	251786	0	0	129182	0	0
Spliceosome	4.88E-05	0.000182515	0	0	0.334281943	0.334281943	4.88E-05	-5.58E-05	0.0001534	0	282289	0	0	122781	0	0	203568	0	0	259580	0	0	117668	0	0	226334	0	0	174694	0	0	246085	0	0	281567	0	2	273341	0.000731687	0	178115	0	0	251786	0	0	129182	0	0
Tuberculosis	0.28512416	0.016397373	0.280255483	0.012549937	0.347224902	0.347224902	0.004868677	-0.005617604	0.015354957	873	282289	0.309257534	357	122781	0.2907616	569	203568	0.27951348	747	259580	0.287772556	362	117668	0.307645239	633	226334	0.27967517	509	174694	0.291366618	710	246085	0.288518195	793	281567	0.281638118	802	273341	0.293406404	421	178115	0.236364147	709	251786	0.281588333	358	129182	0.277128393	673
Ribosome	2.107259366	0.187331724	2.05377272	0.126116816	0.352630335	0.352630335	0.053486646	-0.063422889	0.17039618	6619	282289	2.344760157	2375	122781	1.934338375	3730	203568	1.832311562	5521	259580	2.126897296	2841	117668	2.414420233	4449	226334	1.965679041	3861	174694	2.21015032	5152	246085	2.09358555	6212	281567	2.206224451	6027	273341	2.204938154	3094	178115	1.737079976	5359	251786	2.128394748	2517	129182	1.948413866	4788
Betalain_biosynthesis	0.001871952	0.001802371	0.002424192	0.00162818	0.353746629	0.353746629	-0.00055224	-0.001753161	0.00064868	6	282289	0.002125481	2	122781	0.001628917	3	203568	0.001473709	4	259580	0.001540951	2	117668	0.001699697	7	226334	0.003092774	1	174694	0.00057243	1	246085	0.000406364	1	281567	0.000355155	3	273341	0.00109753	14	178115	0.00786009	4	251786	0.001588651	4	129182	0.003096407	1
Type_II_diabetes_mellitus	0.088440833	0.006444958	0.086640424	0.00392281	0.354444104	0.354444104	0.001800409	-0.002159943	0.00576076	223	282289	0.078997056	109	122781	0.088775951	193	203568	0.094808614	245	259580	0.094383234	100	117668	0.084984873	221	226334	0.097643306	173	174694	0.099030304	203	246085	0.082491822	244	281567	0.086657882	250	273341	0.091460849	144	178115	0.080846644	236	251786	0.09373039	115	129182	0.08902169	194
Pyruvate_metabolism	1.896844586	0.055994633	1.913676144	0.0484279	0.356647459	0.356647459	-0.016831558	-0.053698473	0.020035356	5658	282289	2.004328897	2426	122781	1.975875746	3703	203568	1.81904818	4788	259580	1.844518068	2206	117668	1.874766292	4258	226334	1.881290482	3342	174694	1.913059407	4817	246085	1.957453725	5285	281567	1.876995529	5215	273341	1.907873316	3200	178115	1.796592089	4643	251786	1.844026276	2497	129182	1.932931833	4285
Secondary_bile_acid_biosynthesis	0.06024882	0.007349777	0.058079919	0.005946135	0.356692787	0.356692787	0.002168901	-0.002590234	0.006928037	173	282289	0.061284712	57	122781	0.046424121	135	203568	0.066316906	168	259580	0.064719932	56	117668	0.047591529	158	226334	0.069808336	107	174694	0.061249957	147	246085	0.059735457	190	281567	0.067479499	188	273341	0.068778559	98	178115	0.055020633	166	251786	0.065929003	75	129182	0.058057624	140
Amoebiasis	0.013416471	0.003484878	0.014471174	0.003328568	0.36802301	0.36802301	-0.001054703	-0.003415461	0.001306054	56	282289	0.019837826	10	122781	0.008144583	21	203568	0.010315963	38	259580	0.014639032	17	117668	0.014447428	32	226334	0.014138397	24	174694	0.013738308	30	246085	0.01219091	47	281567	0.016692297	52	273341	0.019023857	22	178115	0.012351571	27	251786	0.010723392	19	129182	0.014707931	31
One_carbon_pool_by_folate	0.778484362	0.032618871	0.769359833	0.025779819	0.379049261	0.379049261	0.009124529	-0.011883266	0.030132324	2231	282289	0.790324809	935	122781	0.761518476	1660	203568	0.81545233	2046	259580	0.788196317	889	117668	0.755515518	1841	226334	0.813399666	1379	174694	0.789380288	1985	246085	0.806631855	2300	281567	0.816857089	2205	273341	0.806684691	1281	178115	0.719198271	1912	251786	0.759375025	953	129182	0.737718877	1801
Alcoholism	5.31E-05	0.000136248	1.70E-05	8.33E-05	0.379870488	0.379870488	3.61E-05	-4.77E-05	0.000119846	1	282289	0.000354247	0	122781	0	0	203568	0	0	259580	0	0	117668	0	1	226334	0.000441825	0	174694	0	0	246085	0	0	281567	0	0	273341	0	0	178115	0	0	251786	0	0	129182	0	0
Amphetamine_addiction	5.31E-05	0.000136248	1.70E-05	8.33E-05	0.379870488	0.379870488	3.61E-05	-4.77E-05	0.000119846	1	282289	0.000354247	0	122781	0	0	203568	0	0	259580	0	0	117668	0	1	226334	0.000441825	0	174694	0	0	246085	0	0	281567	0	0	273341	0	0	178115	0	0	251786	0	0	129182	0	0
Cocaine_addiction	5.31E-05	0.000136248	1.70E-05	8.33E-05	0.379870488	0.379870488	3.61E-05	-4.77E-05	0.000119846	1	282289	0.000354247	0	122781	0	0	203568	0	0	259580	0	0	117668	0	1	226334	0.000441825	0	174694	0	0	246085	0	0	281567	0	0	273341	0	0	178115	0	0	251786	0	0	129182	0	0
Dopaminergic_synapse	5.31E-05	0.000136248	1.70E-05	8.33E-05	0.379870488	0.379870488	3.61E-05	-4.77E-05	0.000119846	1	282289	0.000354247	0	122781	0	0	203568	0	0	259580	0	0	117668	0	1	226334	0.000441825	0	174694	0	0	246085	0	0	281567	0	0	273341	0	0	178115	0	0	251786	0	0	129182	0	0
Serotonergic_synapse	5.31E-05	0.000136248	1.70E-05	8.33E-05	0.379870488	0.379870488	3.61E-05	-4.77E-05	0.000119846	1	282289	0.000354247	0	122781	0	0	203568	0	0	259580	0	0	117668	0	1	226334	0.000441825	0	174694	0	0	246085	0	0	281567	0	0	273341	0	0	178115	0	0	251786	0	0	129182	0	0
Cell_cycle_-_Caulobacter	0.810871107	0.048188434	0.798331845	0.029750442	0.388805752	0.388805752	0.012539262	-0.017131455	0.042209979	2461	282289	0.871801593	978	122781	0.796540181	1709	203568	0.839522911	2173	259580	0.837121504	897	117668	0.762314308	1860	226334	0.821794339	1397	174694	0.799684019	2005	246085	0.814759128	2443	281567	0.867644291	2354	273341	0.861195357	1268	178115	0.711899615	2090	251786	0.83006998	982	129182	0.760167825	1938
Primary_bile_acid_biosynthesis	0.056852458	0.007064343	0.054936618	0.005679565	0.395574914	0.395574914	0.00191584	-0.002651772	0.006483452	159	282289	0.056325255	55	122781	0.044795204	130	203568	0.063860725	158	259580	0.060867555	53	117668	0.045041983	150	226334	0.066273737	100	174694	0.057242951	138	246085	0.056078184	176	281567	0.062507325	176	273341	0.064388438	93	178115	0.052213458	161	251786	0.06394319	71	129182	0.054961218	134
Furfural_degradation	0.000662641	0.000772689	0.00046978	0.000416074	0.398618329	0.398618329	0.000192861	-0.000274795	0.000660516	1	282289	0.000354247	3	122781	0.002443375	1	203568	0.000491236	1	259580	0.000385238	0	117668	0	1	226334	0.000441825	0	174694	0	5	246085	0.002031818	3	281567	0.001065466	0	273341	0	1	178115	0.000561435	1	251786	0.000397163	0	129182	0	4
Ascorbate_and_aldarate_metabolism	0.216677477	0.037310637	0.226055297	0.021961436	0.401313212	0.401313212	-0.00937782	-0.032201443	0.013445804	555	282289	0.196607023	231	122781	0.188139859	432	203568	0.2122141	525	259580	0.202249788	298	117668	0.253254921	432	226334	0.190868363	349	174694	0.199777897	486	246085	0.197492736	544	281567	0.193204459	495	273341	0.181092482	496	178115	0.278471774	539	251786	0.214070679	313	129182	0.242293818	421
Peroxisome	0.212890757	0.017013253	0.217036965	0.009401599	0.411257496	0.411257496	-0.004146208	-0.014473189	0.006180773	702	282289	0.248681316	246	122781	0.200356733	406	203568	0.199441956	552	259580	0.212651206	227	117668	0.192915661	511	226334	0.225772531	314	174694	0.179742865	514	246085	0.208870919	631	281567	0.224102967	629	273341	0.230115497	413	178115	0.231872667	531	251786	0.210893378	285	129182	0.220618972	469
Galactose_metabolism	1.639995274	0.075864296	1.619501334	0.068290095	0.412238752	0.412238752	0.02049394	-0.030003817	0.070991697	4230	282289	1.49846434	1960	122781	1.596338196	3503	203568	1.720800912	4293	259580	1.65382541	1944	117668	1.652105925	3696	226334	1.632984881	2880	174694	1.648596975	3863	246085	1.569782799	4527	281567	1.607787844	4186	273341	1.53142046	2976	178115	1.670830643	4250	251786	1.687941347	2304	129182	1.783530213	3598
beta-Alanine_metabolism	0.171759555	0.014677025	0.175940944	0.015481347	0.412916749	0.412916749	-0.004181389	-0.014460765	0.006097987	471	282289	0.166850285	207	122781	0.16859286	374	203568	0.183722393	441	259580	0.169889822	177	117668	0.150423225	382	226334	0.168777117	290	174694	0.166004557	417	246085	0.169453644	474	281567	0.168343591	437	273341	0.159873565	387	178115	0.217275356	398	251786	0.158070743	230	129182	0.178043381	384
Protein_export	0.848025207	0.032216811	0.839545657	0.030355225	0.430842287	0.430842287	0.008479549	-0.01325386	0.030212959	2438	282289	0.863653915	982	122781	0.799798014	1723	203568	0.84640022	2236	259580	0.861391479	1006	117668	0.854947819	1901	226334	0.839909161	1475	174694	0.84433352	2111	246085	0.857833675	2504	281567	0.889308761	2339	273341	0.855707706	1389	178115	0.779833254	2270	251786	0.901559261	1114	129182	0.862349244	1963
Biofilm_formation_-_Pseudomonas_aeruginosa	0.198784353	0.03646441	0.20872113	0.038520988	0.433575013	0.433575013	-0.009936776	-0.035489414	0.015615861	445	282289	0.157639866	229	122781	0.186510942	399	203568	0.196003301	525	259580	0.202249788	265	117668	0.225209913	455	226334	0.201030336	370	174694	0.211798917	431	246085	0.175142735	500	281567	0.177577628	452	273341	0.165361215	570	178115	0.320017966	483	251786	0.19182957	255	129182	0.197395922	411
Novobiocin_biosynthesis	0.200935019	0.011089734	0.198250337	0.008588035	0.443282824	0.443282824	0.002684682	-0.004425326	0.00979469	613	282289	0.217153343	224	122781	0.182438651	428	203568	0.210249155	527	259580	0.203020264	214	117668	0.181867628	473	226334	0.208983184	349	174694	0.199777897	495	246085	0.201150009	592	281567	0.210251912	590	273341	0.215847604	357	178115	0.200432305	504	251786	0.200169986	243	129182	0.188106702	470
Lysine_biosynthesis	1.023983438	0.030394438	1.017094392	0.017370916	0.446374052	0.446374052	0.006889045	-0.011634441	0.025412532	2900	282289	1.027315978	1258	122781	1.024588495	2115	203568	1.038964867	2667	259580	1.027428924	1149	117668	0.976476187	2331	226334	1.029893874	1826	174694	1.045256277	2594	246085	1.054107321	2892	281567	1.027109001	2907	273341	1.063506755	1684	178115	0.945456587	2613	251786	1.037786056	1301	129182	1.007106253	2391
Arginine_and_proline_metabolism	0.610935103	0.022746992	0.616487414	0.019333228	0.450643538	0.450643538	-0.005552311	-0.020461177	0.009356555	1792	282289	0.634810425	706	122781	0.575007534	1268	203568	0.622887684	1571	259580	0.605208414	663	117668	0.563449706	1453	226334	0.641971599	1080	174694	0.618223866	1473	246085	0.598573664	1710	281567	0.607315488	1685	273341	0.616446124	1155	178115	0.648457457	1478	251786	0.587006426	807	129182	0.624700036	1395
Inositol_phosphate_metabolism	0.174332847	0.015339348	0.17795655	0.011754311	0.453096741	0.453096741	-0.003623703	-0.013435892	0.006188486	515	282289	0.182437148	219	122781	0.17836636	349	203568	0.171441484	436	259580	0.167963634	196	117668	0.16657035	438	226334	0.193519312	294	174694	0.168294275	395	246085	0.160513644	426	281567	0.151296139	459	273341	0.167922119	339	178115	0.190326474	414	251786	0.164425345	224	129182	0.173398771	369
Glycolysis_/_Gluconeogenesis	1.994255956	0.053893384	2.007059397	0.047342954	0.466947872	0.466947872	-0.012803442	-0.048435223	0.022828339	5838	282289	2.068093337	2508	122781	2.042661324	3938	203568	1.934488721	5057	259580	1.948147007	2372	117668	2.01584118	4502	226334	1.989095761	3471	174694	1.986902813	4943	246085	2.008655546	5626	281567	1.998103471	5531	273341	2.023479829	3371	178115	1.892597479	4926	251786	1.956423312	2523	129182	1.953058476	4481
mRNA_surveillance_pathway	4.72E-05	0.000176729	9.62E-05	0.000236787	0.473472019	0.473472019	-4.90E-05	-0.00018605	8.81E-05	2	282289	0.000708494	0	122781	0	0	203568	0	0	259580	0	0	117668	0	0	226334	0	0	174694	0	0	246085	0	0	281567	0	0	273341	0	0	178115	0	0	251786	0	0	129182	0	0
Fructose_and_mannose_metabolism	1.241142478	0.090993649	1.260574042	0.056841137	0.478967367	0.478967367	-0.019431564	-0.075553762	0.036690634	3298	282289	1.168306239	1496	122781	1.218429562	2497	203568	1.22661715	3090	259580	1.190384467	1582	117668	1.344460686	2767	226334	1.222529536	2098	174694	1.200957102	2918	246085	1.185769145	3327	281567	1.181601537	3059	273341	1.119114952	2301	178115	1.291861999	3198	251786	1.270126218	1733	129182	1.341518168	2636
Methane_metabolism	1.259780745	0.051924569	1.248079227	0.043286593	0.483441154	0.483441154	0.011701519	-0.022165327	0.045568365	3798	282289	1.345429684	1551	122781	1.263224766	2482	203568	1.219248605	3176	259580	1.223514909	1459	117668	1.239929293	2841	226334	1.25522458	2182	174694	1.249041181	3203	246085	1.301582786	3615	281567	1.283886251	3486	273341	1.275330082	1996	178115	1.120624316	3140	251786	1.247090783	1621	129182	1.254818783	2879
D-Glutamine_and_D-glutamate_metabolism	0.243647783	0.015063318	0.24046223	0.010580794	0.492888166	0.492888166	0.003185553	-0.006285469	0.012656575	774	282289	0.274187092	302	122781	0.245966395	502	203568	0.246600645	650	259580	0.2504045	265	117668	0.225209913	572	226334	0.252723851	407	174694	0.232978809	596	246085	0.242192738	716	281567	0.254291163	719	273341	0.263041402	416	178115	0.233556972	600	251786	0.238297602	291	129182	0.225263582	576
Gastric_cancer	0.000225189	0.000261553	0.000166522	0.000232675	0.493577735	0.493577735	5.87E-05	-0.000114857	0.000232192	0	282289	0	1	122781	0.000814458	0	203568	0	0	259580	0	0	117668	0	1	226334	0.000441825	0	174694	0	0	246085	0	1	281567	0.000355155	1	273341	0.000365843	1	178115	0.000561435	1	251786	0.000397163	0	129182	0	1
Bacterial_secretion_system	1.002701826	0.051149584	1.013893903	0.044171964	0.500382209	0.500382209	-0.011192077	-0.044855825	0.022471671	2882	282289	1.020939534	1236	122781	1.006670413	1957	203568	0.961349524	2534	259580	0.976192311	1214	117668	1.031716354	2208	226334	0.975549409	1763	174694	1.009193218	2468	246085	1.0029055	2779	281567	0.986976457	2636	273341	0.964363195	2038	178115	1.144204587	2424	251786	0.962722312	1397	129182	1.081420012	2227
Biosynthesis_of_unsaturated_fatty_acids	0.138635845	0.008315243	0.140561059	0.008579246	0.50144679	0.50144679	-0.001925214	-0.007703414	0.003852986	397	282289	0.140636015	162	122781	0.131942239	302	203568	0.148353376	365	259580	0.140611757	153	117668	0.130026855	312	226334	0.137849373	241	174694	0.137955511	344	246085	0.139789097	377	281567	0.133893532	393	273341	0.143776455	275	178115	0.154394633	339	251786	0.134638145	186	129182	0.143982908	326
RNA_degradation	1.024291873	0.02594888	1.018283273	0.027508805	0.505762493	0.505762493	0.0060086	-0.012198413	0.024215613	2972	282289	1.052821754	1293	122781	1.053094534	2103	203568	1.033070031	2626	259580	1.011634178	1241	117668	1.05466227	2322	226334	1.025917449	1800	174694	1.03037311	2521	246085	1.024442774	2885	281567	1.024622914	2860	273341	1.046312116	1718	178115	0.964545378	2545	251786	1.010778995	1291	129182	0.999365237	2376
Riboflavin_metabolism	0.221674086	0.010166141	0.223938075	0.010085503	0.511825943	0.511825943	-0.002263989	-0.009234918	0.00470694	611	282289	0.216444849	260	122781	0.211759148	477	203568	0.234319736	575	259580	0.221511673	234	117668	0.198864602	526	226334	0.232399905	392	174694	0.224392366	532	246085	0.216185464	617	281567	0.219130793	586	273341	0.214384231	429	178115	0.240855627	561	251786	0.222808258	287	129182	0.222167175	528
HTLV-I_infection	0.011637409	0.002271458	0.011181298	0.001563929	0.513019004	0.513019004	0.000456111	-0.00096695	0.001879173	36	282289	0.012752888	10	122781	0.008144583	24	203568	0.011789672	38	259580	0.014639032	7	117668	0.005948941	26	226334	0.011487448	22	174694	0.012593449	23	246085	0.009346364	38	281567	0.0134959	37	273341	0.013536206	24	178115	0.013474441	27	251786	0.010723392	14	129182	0.010837423	31
Terpenoid_backbone_biosynthesis	0.701656466	0.03480384	0.694774658	0.022157531	0.513159213	0.513159213	0.006881808	-0.014644995	0.02840861	2083	282289	0.737896269	843	122781	0.686588316	1507	203568	0.74029317	1832	259580	0.705755451	772	117668	0.656083217	1603	226334	0.708245337	1211	174694	0.693212131	1795	246085	0.72942276	2080	281567	0.738722933	2047	273341	0.748881434	1146	178115	0.643404542	1823	251786	0.724027547	833	129182	0.644826679	1592
Endocytosis	0.001332301	0.00155202	0.00166558	0.001408975	0.514654459	0.514654459	-0.000333279	-0.001368849	0.000702292	0	282289	0	0	122781	0	0	203568	0	2	259580	0.000770475	7	117668	0.005948941	2	226334	0.00088365	4	174694	0.002289718	5	246085	0.002031818	1	281567	0.000355155	0	273341	0	5	178115	0.002807175	4	251786	0.001588651	0	129182	0	5
Cholesterol_metabolism	0.011590176	0.002255079	0.011141406	0.001541284	0.516137895	0.516137895	0.00044877	-0.000962217	0.001859757	34	282289	0.012044394	10	122781	0.008144583	24	203568	0.011789672	38	259580	0.014639032	7	117668	0.005948941	26	226334	0.011487448	22	174694	0.012593449	23	246085	0.009346364	38	281567	0.0134959	37	273341	0.013536206	24	178115	0.013474441	27	251786	0.010723392	14	129182	0.010837423	31
Neuroactive_ligand-receptor_interaction	0.011590176	0.002255079	0.011141406	0.001541284	0.516137895	0.516137895	0.00044877	-0.000962217	0.001859757	34	282289	0.012044394	10	122781	0.008144583	24	203568	0.011789672	38	259580	0.014639032	7	117668	0.005948941	26	226334	0.011487448	22	174694	0.012593449	23	246085	0.009346364	38	281567	0.0134959	37	273341	0.013536206	24	178115	0.013474441	27	251786	0.010723392	14	129182	0.010837423	31
Dioxin_degradation	0.020408414	0.004264822	0.021331523	0.004124026	0.519969664	0.519969664	-0.000923109	-0.003823408	0.00197719	66	282289	0.023380295	25	122781	0.020361457	38	203568	0.018666981	66	259580	0.025425688	24	117668	0.020396369	43	226334	0.018998471	44	174694	0.025186898	44	246085	0.017880001	45	281567	0.015981987	49	273341	0.017926326	42	178115	0.023580271	36	251786	0.014297856	34	129182	0.026319456	58
Biosynthesis_of_type_II_polyketide_products	3.74E-05	0.000140047	6.95E-05	0.000162519	0.526074993	0.526074993	-3.21E-05	-0.000133828	6.97E-05	0	282289	0	0	122781	0	0	203568	0	0	259580	0	0	117668	0	0	226334	0	0	174694	0	0	246085	0	0	281567	0	0	273341	0	1	178115	0.000561435	0	251786	0	0	129182	0	0
Staurosporine_biosynthesis	3.74E-05	0.000140047	6.95E-05	0.000162519	0.526074993	0.526074993	-3.21E-05	-0.000133828	6.97E-05	0	282289	0	0	122781	0	0	203568	0	0	259580	0	0	117668	0	0	226334	0	0	174694	0	0	246085	0	0	281567	0	0	273341	0	1	178115	0.000561435	0	251786	0	0	129182	0	0
Tetracycline_biosynthesis	3.74E-05	0.000140047	6.95E-05	0.000162519	0.526074993	0.526074993	-3.21E-05	-0.000133828	6.97E-05	0	282289	0	0	122781	0	0	203568	0	0	259580	0	0	117668	0	0	226334	0	0	174694	0	0	246085	0	0	281567	0	0	273341	0	1	178115	0.000561435	0	251786	0	0	129182	0	0
Other_glycan_degradation	0.648335055	0.057962762	0.636174897	0.055978763	0.532616594	0.532616594	0.012160158	-0.02724183	0.051562146	1783	282289	0.631622203	708	122781	0.57663645	1426	203568	0.700503026	1682	259580	0.647969797	623	117668	0.529455757	1625	226334	0.717965485	972	174694	0.556401479	1627	246085	0.661153666	1945	281567	0.690776973	1715	273341	0.627421426	1140	178115	0.640035932	1708	251786	0.67835384	962	129182	0.744685792	1427
Non-homologous_end-joining	0.005286664	0.002639677	0.005762914	0.001321166	0.536176794	0.536176794	-0.00047625	-0.002061989	0.001109489	14	282289	0.004959456	4	122781	0.003257833	3	203568	0.001473709	11	259580	0.004237615	7	117668	0.005948941	13	226334	0.005743724	7	174694	0.004007007	12	246085	0.004876364	18	281567	0.006392795	15	273341	0.005487651	9	178115	0.005052915	13	251786	0.005163115	10	129182	0.007741017	4
Carbon_fixation_pathways_in_prokaryotes	1.553607032	0.070779537	1.539059396	0.066069952	0.536320349	0.536320349	0.014547636	-0.033065838	0.06216111	4746	282289	1.681255734	1950	122781	1.588193613	3069	203568	1.507604339	3921	259580	1.510516989	1739	117668	1.477886936	3581	226334	1.582175016	2706	174694	1.548994241	3996	246085	1.623829165	4420	281567	1.569786232	4427	273341	1.619588719	2446	178115	1.373270078	3763	251786	1.494523127	2036	129182	1.57607097	3547
Zeatin_biosynthesis	0.073772053	0.007006005	0.072436562	0.005288781	0.542625601	0.542625601	0.00133549	-0.00313192	0.005802901	242	282289	0.085727747	80	122781	0.065156661	159	203568	0.078106579	199	259580	0.076662301	74	117668	0.062888806	179	226334	0.07908666	118	174694	0.067546682	180	246085	0.073145458	231	281567	0.082040864	225	273341	0.082314764	122	178115	0.068495073	198	251786	0.078638209	86	129182	0.066572742	168
Glyoxylate_and_dicarboxylate_metabolism	1.150573357	0.042364261	1.141914026	0.040812896	0.542789122	0.542789122	0.008659331	-0.020116586	0.037435247	3416	282289	1.210107372	1464	122781	1.192366897	2324	203568	1.141633263	2953	259580	1.137606903	1252	117668	1.064010606	2693	226334	1.189834492	1953	174694	1.117954824	2942	246085	1.195521873	3277	281567	1.163843774	3233	273341	1.182771703	1922	178115	1.079078124	2846	251786	1.130324959	1512	129182	1.170441702	2654
Insect_hormone_biosynthesis	0.036949654	0.002678556	0.036365785	0.003306914	0.556817161	0.556817161	0.000583869	-0.00141531	0.002583049	110	282289	0.038967158	40	122781	0.032578331	78	203568	0.038316435	87	259580	0.033515679	42	117668	0.035693647	80	226334	0.035345993	66	174694	0.037780347	99	246085	0.040230002	109	281567	0.038711923	107	273341	0.039145243	58	178115	0.032563232	94	251786	0.037333291	44	129182	0.034060473	89
Phosphatidylinositol_signaling_system	0.097552636	0.006131316	0.098718888	0.005533022	0.562755187	0.562755187	-0.001166252	-0.005250351	0.002917847	274	282289	0.097063648	113	122781	0.092033784	216	203568	0.10610705	258	259580	0.099391324	99	117668	0.084135024	227	226334	0.100294255	167	174694	0.095595727	229	246085	0.093057277	276	281567	0.098022851	252	273341	0.092192536	170	178115	0.095443955	278	251786	0.110411222	133	129182	0.10295552	216
Ethylbenzene_degradation	0.005419045	0.001790184	0.005768662	0.001842137	0.56989707	0.56989707	-0.000349618	-0.001592454	0.000893219	16	282289	0.00566795	9	122781	0.007330124	14	203568	0.006877309	13	259580	0.00500809	5	117668	0.004249244	12	226334	0.005301899	10	174694	0.005724295	10	246085	0.004063637	8	281567	0.002841242	10	273341	0.003658434	16	178115	0.00898296	6	251786	0.002382976	10	129182	0.007741017	11
Proteoglycans_in_cancer	0.059134027	0.005861741	0.058111227	0.004425619	0.577075629	0.577075629	0.0010228	-0.002715077	0.004760677	184	282289	0.065181428	66	122781	0.053754245	107	203568	0.052562289	165	259580	0.063564219	64	117668	0.054390319	142	226334	0.062739138	108	174694	0.061822387	150	246085	0.060954548	178	281567	0.063217636	189	273341	0.069144402	83	178115	0.046599107	146	251786	0.05798575	69	129182	0.053413014	146
Steroid_degradation	0.000254004	0.000444659	0.00016763	0.00047512	0.577436722	0.577436722	8.64E-05	-0.000226522	0.00039927	0	282289	0	0	122781	0	0	203568	0	0	259580	0	0	117668	0	2	226334	0.00088365	0	174694	0	0	246085	0	4	281567	0.001420621	2	273341	0.000731687	0	178115	0	0	251786	0	1	129182	0.000774102	0
RNA_polymerase	0.390600579	0.034943221	0.384855235	0.019469491	0.577911224	0.577911224	0.005745345	-0.015485385	0.026976075	1277	282289	0.452373277	514	122781	0.418631547	733	203568	0.36007624	976	259580	0.375991987	525	117668	0.446170582	816	226334	0.36052913	712	174694	0.407569808	981	246085	0.398642745	1099	281567	0.390315626	1134	273341	0.414866412	570	178115	0.320017966	939	251786	0.372935747	444	129182	0.343701135	896
Glycerophospholipid_metabolism	0.775286029	0.025383755	0.779682294	0.020156746	0.584589148	0.584589148	-0.004396265	-0.020761929	0.011969399	2151	282289	0.761985058	861	122781	0.701248565	1613	203568	0.792364222	2090	259580	0.805146776	895	117668	0.760614611	1759	226334	0.777170023	1369	174694	0.783655993	1869	246085	0.759493671	2205	281567	0.78311734	2099	273341	0.76790529	1445	178115	0.811273615	2015	251786	0.80028278	1001	129182	0.774875757	1779
Nitrogen_metabolism	0.708366839	0.018334095	0.704662042	0.02497421	0.603519908	0.603519908	0.003704797	-0.010634824	0.018044417	1958	282289	0.693615408	892	122781	0.726496771	1473	203568	0.723591134	1854	259580	0.71423068	830	117668	0.705374443	1647	226334	0.727685633	1236	174694	0.707522869	1686	246085	0.685129122	1932	281567	0.686159955	1894	273341	0.692907394	1316	178115	0.738848497	1781	251786	0.707346715	953	129182	0.737718877	1573
Sesquiterpenoid_and_triterpenoid_biosynthesis	0.000571047	0.000697724	0.000458891	0.00054903	0.610888634	0.610888634	0.000112156	-0.000336763	0.000561074	5	282289	0.001771234	0	122781	0	3	203568	0.001473709	1	259580	0.000385238	0	117668	0	2	226334	0.00088365	0	174694	0	2	246085	0.000812727	5	281567	0.001775776	4	273341	0.001463374	0	178115	0	0	251786	0	0	129182	0	0
Ferroptosis	0.100160827	0.017243075	0.102838422	0.01165973	0.61093805	0.61093805	-0.002677595	-0.013446642	0.008091453	391	282289	0.138510534	104	122781	0.084703659	201	203568	0.098738505	252	259580	0.097079898	85	117668	0.072237142	258	226334	0.113990828	132	174694	0.075560695	254	246085	0.103216368	322	281567	0.114359992	322	273341	0.117801574	185	178115	0.10386548	251	251786	0.09968783	137	129182	0.106051927	228
Fluid_shear_stress_and_atherosclerosis	0.253337696	0.008607265	0.251827776	0.008988493	0.611567898	0.611567898	0.00150992	-0.004496756	0.007516596	696	282289	0.246555835	312	122781	0.254110978	491	203568	0.241197045	672	259580	0.258879729	305	117668	0.259203862	540	226334	0.238585453	462	174694	0.264462431	598	246085	0.243005466	722	281567	0.256422095	667	273341	0.244017546	446	178115	0.250400022	644	251786	0.255772759	343	129182	0.265516868	599
Shigellosis	0.001070852	0.001978635	0.000794873	0.00067274	0.620391426	0.620391426	0.00027598	-0.000882769	0.001434728	7	282289	0.002479728	0	122781	0	0	203568	0	3	259580	0.001155713	1	117668	0.000849849	0	226334	0	0	174694	0	0	246085	0	2	281567	0.000710311	1	273341	0.000365843	5	178115	0.002807175	0	251786	0	0	129182	0	0
Amino_sugar_and_nucleotide_sugar_metabolism	2.264496781	0.048888595	2.256338106	0.052499044	0.632628475	0.632628475	0.008158674	-0.02630658	0.042623929	6210	282289	2.19987318	2673	122781	2.177046937	4684	203568	2.300951034	5972	259580	2.300639495	2629	117668	2.234252303	5305	226334	2.343881167	3860	174694	2.20957789	5459	246085	2.218339192	6412	281567	2.277255502	6180	273341	2.260912194	4027	178115	2.260898857	5854	251786	2.32499027	3001	129182	2.323079067	5065
Glycosaminoglycan_biosynthesis_-_chondroitin_sulfate_/_dermatan_sulfate	7.33E-05	0.00027418	3.58E-05	0.000123189	0.634536789	0.634536789	3.75E-05	-0.000125715	0.000200686	0	282289	0	0	122781	0	0	203568	0	0	259580	0	0	117668	0	0	226334	0	0	174694	0	0	246085	0	0	281567	0	0	273341	0	0	178115	0	0	251786	0	0	129182	0	0
Mineral_absorption	0.000617435	0.000692879	0.000717546	0.000490223	0.638981593	0.638981593	-0.000100111	-0.000536336	0.000336114	3	282289	0.001062741	0	122781	0	0	203568	0	2	259580	0.000770475	2	117668	0.001699697	1	226334	0.000441825	0	174694	0	0	246085	0	0	281567	0	0	273341	0	2	178115	0.00112287	3	251786	0.001191488	1	129182	0.000774102	0
Renin-angiotensin_system	0.005298899	0.002240833	0.004978195	0.001670455	0.646026761	0.646026761	0.000320704	-0.001104478	0.001745885	15	282289	0.005313703	2	122781	0.001628917	16	203568	0.007859781	15	259580	0.005778565	5	117668	0.004249244	18	226334	0.007952848	4	174694	0.002289718	17	246085	0.006908182	24	281567	0.008523726	17	273341	0.006219338	13	178115	0.007298655	10	251786	0.003971627	6	129182	0.00464461	13
Mannose_type_O-glycan_biosynthesis	0.000224663	0.00029467	0.000269054	0.000271109	0.648308273	0.648308273	-4.44E-05	-0.000241768	0.000152986	0	282289	0	1	122781	0.000814458	1	203568	0.000491236	0	259580	0	0	117668	0	1	226334	0.000441825	0	174694	0	1	246085	0.000406364	0	281567	0	0	273341	0	0	178115	0	0	251786	0	1	129182	0.000774102	1
Bile_secretion	0.000272422	0.000279947	0.000228992	0.000309457	0.660397594	0.660397594	4.34E-05	-0.000156102	0.000242962	2	282289	0.000708494	1	122781	0.000814458	0	203568	0	0	259580	0	0	117668	0	1	226334	0.000441825	0	174694	0	0	246085	0	1	281567	0.000355155	1	273341	0.000365843	1	178115	0.000561435	1	251786	0.000397163	0	129182	0	1
Phenazine_biosynthesis	0.078845257	0.005532083	0.079699727	0.006383424	0.667443574	0.667443574	-0.000854469	-0.004865427	0.003156488	185	282289	0.065535674	88	122781	0.071672327	167	203568	0.082036469	209	259580	0.080514678	96	117668	0.081585478	174	226334	0.076877535	150	174694	0.085864426	199	246085	0.080866367	241	281567	0.085592417	217	273341	0.079388017	140	178115	0.078600904	212	251786	0.084198486	96	129182	0.074313759	188
Adipocytokine_signaling_pathway	0.098183788	0.018921749	0.10054334	0.011047926	0.67463664	0.67463664	-0.002359552	-0.013922243	0.009203138	399	282289	0.141344509	100	122781	0.081445826	194	203568	0.095299851	261	259580	0.100547038	84	117668	0.071387293	251	226334	0.110898053	133	174694	0.076133124	256	246085	0.104029096	327	281567	0.116135769	330	273341	0.120728321	172	178115	0.096566825	240	251786	0.095319041	128	129182	0.099085012	219
Peptidoglycan_biosynthesis	1.538129068	0.069509877	1.52903954	0.054110539	0.677831701	0.677831701	0.009089528	-0.035526528	0.053705584	4433	282289	1.570376458	1866	122781	1.519779119	3258	203568	1.600448008	4169	259580	1.606055937	1756	117668	1.492334364	3544	226334	1.565827494	2695	174694	1.542697517	3853	246085	1.565719162	4515	281567	1.603525981	4483	273341	1.640075949	2617	178115	1.469275468	3886	251786	1.543374135	1883	129182	1.457633416	3481
Apelin_signaling_pathway	2.36E-05	8.84E-05	1.25E-05	6.12E-05	0.680988677	0.680988677	1.11E-05	-4.43E-05	6.65E-05	1	282289	0.000354247	0	122781	0	0	203568	0	0	259580	0	0	117668	0	0	226334	0	0	174694	0	0	246085	0	0	281567	0	0	273341	0	0	178115	0	0	251786	0	0	129182	0	0
Autophagy_-_animal	2.36E-05	8.84E-05	1.25E-05	6.12E-05	0.680988677	0.680988677	1.11E-05	-4.43E-05	6.65E-05	1	282289	0.000354247	0	122781	0	0	203568	0	0	259580	0	0	117668	0	0	226334	0	0	174694	0	0	246085	0	0	281567	0	0	273341	0	0	178115	0	0	251786	0	0	129182	0	0
Cell_cycle	2.36E-05	8.84E-05	1.25E-05	6.12E-05	0.680988677	0.680988677	1.11E-05	-4.43E-05	6.65E-05	1	282289	0.000354247	0	122781	0	0	203568	0	0	259580	0	0	117668	0	0	226334	0	0	174694	0	0	246085	0	0	281567	0	0	273341	0	0	178115	0	0	251786	0	0	129182	0	0
EGFR_tyrosine_kinase_inhibitor_resistance	2.36E-05	8.84E-05	1.25E-05	6.12E-05	0.680988677	0.680988677	1.11E-05	-4.43E-05	6.65E-05	1	282289	0.000354247	0	122781	0	0	203568	0	0	259580	0	0	117668	0	0	226334	0	0	174694	0	0	246085	0	0	281567	0	0	273341	0	0	178115	0	0	251786	0	0	129182	0	0
Hepatitis_C	2.36E-05	8.84E-05	1.25E-05	6.12E-05	0.680988677	0.680988677	1.11E-05	-4.43E-05	6.65E-05	1	282289	0.000354247	0	122781	0	0	203568	0	0	259580	0	0	117668	0	0	226334	0	0	174694	0	0	246085	0	0	281567	0	0	273341	0	0	178115	0	0	251786	0	0	129182	0	0
Measles	2.36E-05	8.84E-05	1.25E-05	6.12E-05	0.680988677	0.680988677	1.11E-05	-4.43E-05	6.65E-05	1	282289	0.000354247	0	122781	0	0	203568	0	0	259580	0	0	117668	0	0	226334	0	0	174694	0	0	246085	0	0	281567	0	0	273341	0	0	178115	0	0	251786	0	0	129182	0	0
mTOR_signaling_pathway	2.36E-05	8.84E-05	1.25E-05	6.12E-05	0.680988677	0.680988677	1.11E-05	-4.43E-05	6.65E-05	1	282289	0.000354247	0	122781	0	0	203568	0	0	259580	0	0	117668	0	0	226334	0	0	174694	0	0	246085	0	0	281567	0	0	273341	0	0	178115	0	0	251786	0	0	129182	0	0
Tight_junction	2.36E-05	8.84E-05	1.25E-05	6.12E-05	0.680988677	0.680988677	1.11E-05	-4.43E-05	6.65E-05	1	282289	0.000354247	0	122781	0	0	203568	0	0	259580	0	0	117668	0	0	226334	0	0	174694	0	0	246085	0	0	281567	0	0	273341	0	0	178115	0	0	251786	0	0	129182	0	0
DNA_replication	1.197727847	0.057717804	1.205181128	0.048480034	0.687650875	0.687650875	-0.007453281	-0.045169557	0.030262996	3557	282289	1.260056184	1463	122781	1.191552439	2458	203568	1.207458933	3231	259580	1.244702982	1364	117668	1.159193664	2813	226334	1.242853482	2031	174694	1.162604325	2989	246085	1.214620964	3502	281567	1.243753707	3465	273341	1.267647371	2036	178115	1.143081717	3088	251786	1.226438325	1387	129182	1.073678996	2796
Cardiac_muscle_contraction	0.000506752	0.001006761	0.000629502	0.000710646	0.691840987	0.691840987	-0.00012275	-0.000756317	0.000510818	7	282289	0.002479728	0	122781	0	2	203568	0.000982473	2	259580	0.000770475	0	117668	0	0	226334	0	0	174694	0	0	246085	0	0	281567	0	0	273341	0	6	178115	0.00336861	0	251786	0	0	129182	0	0
Penicillin_and_cephalosporin_biosynthesis	0.042189537	0.004899803	0.041560566	0.004327268	0.693688243	0.693688243	0.000628971	-0.002615255	0.003873197	107	282289	0.037904417	45	122781	0.036650622	88	203568	0.043228798	110	259580	0.042376146	41	117668	0.034843798	100	226334	0.044182491	62	174694	0.035490629	107	246085	0.043480911	123	281567	0.043684097	101	273341	0.036950183	71	178115	0.039861887	122	251786	0.048453846	63	129182	0.048768404	105
PI3K-Akt_signaling_pathway	0.096265547	0.009966168	0.09502432	0.008094849	0.69550835	0.69550835	0.001241227	-0.005218121	0.007700575	317	282289	0.112296264	113	122781	0.092033784	182	203568	0.089405015	269	259580	0.103628939	106	117668	0.090083965	214	226334	0.094550532	166	174694	0.095023298	239	246085	0.097120914	318	281567	0.112939371	285	273341	0.104265368	137	178115	0.076916599	239	251786	0.094921878	107	129182	0.082828877	244
Autophagy_-_yeast	0.023900437	0.002719423	0.02356647	0.00217943	0.698516708	0.698516708	0.000333966	-0.001423044	0.002090976	63	282289	0.022317554	31	122781	0.025248206	58	203568	0.028491708	58	259580	0.022343786	29	117668	0.024645613	63	226334	0.02783497	39	174694	0.022324751	61	246085	0.024788183	62	281567	0.022019626	73	273341	0.026706568	41	178115	0.023018836	66	251786	0.026212736	23	129182	0.017804338	54
Nitrotoluene_degradation	0.08964461	0.00739642	0.088714099	0.00738258	0.710845645	0.710845645	0.000930511	-0.004151455	0.006012476	248	282289	0.087853228	94	122781	0.076559077	194	203568	0.095299851	232	259580	0.089375144	104	117668	0.088384268	191	226334	0.084388559	155	174694	0.088726573	241	246085	0.097933641	249	281567	0.088433659	240	273341	0.087802415	161	178115	0.090391039	222	251786	0.088170113	107	129182	0.082828877	198
Non-alcoholic_fatty_liver_disease	0.000735835	0.001130465	0.000862245	0.000766324	0.713845398	0.713845398	-0.00012641	-0.000832735	0.000579914	10	282289	0.003542469	0	122781	0	2	203568	0.000982473	3	259580	0.001155713	0	117668	0	0	226334	0	0	174694	0	1	246085	0.000406364	0	281567	0	1	273341	0.000365843	6	178115	0.00336861	0	251786	0	1	129182	0.000774102	1
Apoptosis_-_fly	0.030196256	0.00363028	0.029783068	0.002780321	0.716450036	0.716450036	0.000413188	-0.00190874	0.002735116	96	282289	0.034007701	33	122781	0.026877123	47	203568	0.023088108	86	259580	0.033130441	31	117668	0.026345311	67	226334	0.029602269	48	174694	0.027476616	65	246085	0.026413638	89	281567	0.031608818	89	273341	0.032560062	58	178115	0.032563232	68	251786	0.027007062	43	129182	0.033286371	74
PPAR_signaling_pathway	0.178401291	0.020526906	0.180593885	0.013076711	0.722941059	0.722941059	-0.002192594	-0.014890102	0.010504915	628	282289	0.222467046	213	122781	0.17347961	374	203568	0.183722393	450	259580	0.173356961	163	117668	0.138525342	433	226334	0.191310188	277	174694	0.158562973	471	246085	0.191397281	564	281567	0.200307564	559	273341	0.204506459	298	178115	0.167307638	442	251786	0.1755459	211	129182	0.163335449	396
Two-component_system	2.358827003	0.156699734	2.377532843	0.154264539	0.723684322	0.723684322	-0.01870584	-0.125884316	0.088472636	6064	282289	2.148153134	3012	122781	2.453148288	4616	203568	2.267546962	6092	259580	2.346868018	2987	117668	2.538498147	5089	226334	2.248446985	4290	174694	2.455722578	5637	246085	2.290671922	6153	281567	2.185270291	5863	273341	2.144939837	4805	178115	2.697695309	5798	251786	2.30274916	3189	129182	2.468610178	5168
Steroid_biosynthesis	0.000209045	0.00027222	0.000178356	0.000231741	0.726501323	0.726501323	3.07E-05	-0.000147805	0.000209181	1	282289	0.000354247	0	122781	0	1	203568	0.000491236	0	259580	0	0	117668	0	1	226334	0.000441825	0	174694	0	1	246085	0.000406364	2	281567	0.000710311	2	273341	0.000731687	0	178115	0	0	251786	0	0	129182	0	0
Folate_biosynthesis	0.605586574	0.03384387	0.601858945	0.028191311	0.730943725	0.730943725	0.003727629	-0.018342063	0.025797322	1574	282289	0.557584603	730	122781	0.594554532	1305	203568	0.641063428	1608	259580	0.619462208	655	117668	0.556650916	1399	226334	0.618113054	1004	174694	0.574719223	1439	246085	0.584757299	1660	281567	0.589557725	1583	273341	0.579130098	1221	178115	0.685512169	1600	251786	0.635460272	786	129182	0.608443901	1358
Sphingolipid_signaling_pathway	6.31E-05	0.000164088	8.23E-05	0.000168632	0.733505611	0.733505611	-1.92E-05	-0.000133026	9.47E-05	0	282289	0	0	122781	0	0	203568	0	1	259580	0.000385238	0	117668	0	0	226334	0	0	174694	0	0	246085	0	0	281567	0	0	273341	0	1	178115	0.000561435	0	251786	0	0	129182	0	0
Tropane,_piperidine_and_pyridine_alkaloid_biosynthesis	0.152352034	0.012558195	0.153530317	0.006170509	0.746186745	0.746186745	-0.001178283	-0.008709453	0.006352886	484	282289	0.171455494	156	122781	0.127055489	332	203568	0.163090466	390	259580	0.1502427	156	117668	0.132576401	369	226334	0.163033393	257	174694	0.147114383	367	246085	0.149135461	452	281567	0.160530176	441	273341	0.161336938	302	178115	0.169553378	378	251786	0.150127489	186	129182	0.143982908	354
Ribosome_biogenesis_in_eukaryotes	0.063607057	0.006170035	0.06298471	0.004808357	0.748524066	0.748524066	0.000622347	-0.003338943	0.004583637	210	282289	0.074391847	75	122781	0.06108437	113	203568	0.055509707	171	259580	0.065875645	71	117668	0.06033926	157	226334	0.069366511	116	174694	0.066401823	157	246085	0.063799094	181	281567	0.064283101	202	273341	0.073900366	91	178115	0.051090588	159	251786	0.063148865	74	129182	0.057283522	152
Oxytocin_signaling_pathway	7.09E-05	0.000191951	9.13E-05	0.000190459	0.753440895	0.753440895	-2.04E-05	-0.000152038	0.000111217	2	282289	0.000708494	0	122781	0	0	203568	0	0	259580	0	0	117668	0	0	226334	0	0	174694	0	0	246085	0	1	281567	0.000355155	0	273341	0	0	178115	0	0	251786	0	0	129182	0	0
N-Glycan_biosynthesis	0.011755658	0.002481064	0.011503322	0.002281112	0.757837122	0.757837122	0.000252335	-0.001409207	0.001913878	43	282289	0.015232616	10	122781	0.008144583	24	203568	0.011789672	31	259580	0.011942368	9	117668	0.007648639	36	226334	0.015905697	15	174694	0.008586443	27	246085	0.010971819	36	281567	0.012785589	38	273341	0.013902049	24	178115	0.013474441	34	251786	0.013503531	14	129182	0.010837423	29
Thyroid_hormone_signaling_pathway	0.002301573	0.001325625	0.002167081	0.00125888	0.760889041	0.760889041	0.000134492	-0.000761924	0.001030908	2	282289	0.000708494	2	122781	0.001628917	2	203568	0.000982473	7	259580	0.002696664	5	117668	0.004249244	3	226334	0.001325475	8	174694	0.004579436	2	246085	0.000812727	5	281567	0.001775776	2	273341	0.000731687	6	178115	0.00336861	8	251786	0.003177301	3	129182	0.002322305	4
Insulin_resistance	0.279047691	0.014257612	0.277593013	0.013786047	0.761008089	0.761008089	0.001454678	-0.008241039	0.011150396	777	282289	0.275249833	347	122781	0.282617017	562	203568	0.276074825	770	259580	0.296633023	368	117668	0.312744332	605	226334	0.267304073	500	174694	0.286214753	695	246085	0.28242274	801	281567	0.28447936	767	273341	0.280601886	467	178115	0.262190158	686	251786	0.272453592	353	129182	0.273257884	645
Purine_metabolism	3.802943997	0.111234788	3.812848232	0.067492293	0.765546618	0.765546618	-0.009904235	-0.07822693	0.05841846	11101	282289	3.932494713	4852	122781	3.951751492	7654	203568	3.759922974	9872	259580	3.803066492	4559	117668	3.874460346	8455	226334	3.735629645	6748	174694	3.862754302	9441	246085	3.836479265	10805	281567	3.837452542	10709	273341	3.917816939	6353	178115	3.566796732	9573	251786	3.802038239	4606	129182	3.565512223	8696
Proximal_tubule_bicarbonate_reclamation	0.036024901	0.006006952	0.036583715	0.005316016	0.775298618	0.775298618	-0.000558814	-0.00453835	0.003420721	136	282289	0.048177577	48	122781	0.039093997	70	203568	0.034386544	98	259580	0.037753294	33	117668	0.028045008	89	226334	0.039322417	56	174694	0.032056052	95	246085	0.038604547	116	281567	0.04119801	120	273341	0.043901208	61	178115	0.034247537	67	251786	0.026609899	35	129182	0.027093558	86
Selenocompound_metabolism	0.632694868	0.016738313	0.631133072	0.015203717	0.776409926	0.776409926	0.001561797	-0.009608389	0.012731983	1755	282289	0.62170329	811	122781	0.660525651	1290	203568	0.633694883	1590	259580	0.61252793	722	117668	0.613590781	1426	226334	0.630042327	1117	174694	0.639403757	1611	246085	0.654651848	1700	281567	0.603763935	1690	273341	0.618275341	1159	178115	0.650703197	1598	251786	0.634665946	807	129182	0.624700036	1439
Pentose_phosphate_pathway	1.397732636	0.066359901	1.403100646	0.039643099	0.78587174	0.78587174	-0.00536801	-0.046041316	0.035305297	3864	282289	1.368809978	1831	122781	1.49127308	2707	203568	1.329776782	3485	259580	1.342553355	1699	117668	1.443892987	3052	226334	1.348449636	2446	174694	1.40016257	3486	246085	1.416583701	3966	281567	1.408545746	3722	273341	1.361669124	2282	178115	1.281194734	3564	251786	1.415487755	1792	129182	1.387190166	3177
Sulfur_metabolism	0.536161048	0.035897656	0.539151878	0.027521059	0.790254444	0.790254444	-0.00299083	-0.025956006	0.019974347	1481	282289	0.524639642	591	122781	0.481344833	1146	203568	0.56295685	1431	259580	0.551275137	578	117668	0.491212564	1286	226334	0.568186839	901	174694	0.515758984	1258	246085	0.511205478	1497	281567	0.531667418	1437	273341	0.525716962	1101	178115	0.618139966	1261	251786	0.500822127	764	129182	0.591413664	1208
Parkinsons_disease	0.000760225	0.001126158	0.000849759	0.000746967	0.793278028	0.793278028	-8.95E-05	-0.000790607	0.000611538	10	282289	0.003542469	0	122781	0	2	203568	0.000982473	3	259580	0.001155713	0	117668	0	0	226334	0	0	174694	0	1	246085	0.000406364	0	281567	0	2	273341	0.000731687	6	178115	0.00336861	0	251786	0	1	129182	0.000774102	1
Lipopolysaccharide_biosynthesis	0.22198868	0.046158222	0.225551992	0.026149982	0.793741144	0.793741144	-0.003563312	-0.031663724	0.024537101	791	282289	0.280209289	226	122781	0.184067567	439	203568	0.215652755	564	259580	0.217274058	169	117668	0.143624435	614	226334	0.271280497	295	174694	0.168866704	436	246085	0.177174554	598	281567	0.212382843	552	273341	0.201945555	593	178115	0.332930972	559	251786	0.222013932	324	129182	0.250808936	507
Meiosis_-_yeast	0.001284413	0.00098983	0.001204427	0.000732301	0.794710178	0.794710178	8.00E-05	-0.000548585	0.000708558	4	282289	0.001416988	4	122781	0.003257833	0	203568	0	6	259580	0.002311426	2	117668	0.001699697	1	226334	0.000441825	5	174694	0.002862148	1	246085	0.000406364	2	281567	0.000710311	1	273341	0.000365843	2	178115	0.00112287	4	251786	0.001588651	0	129182	0	2
Nucleotide_excision_repair	0.899829157	0.061843401	0.904563511	0.040558651	0.800345446	0.800345446	-0.004734354	-0.043163407	0.033694698	2777	282289	0.98374361	1132	122781	0.921966754	1865	203568	0.916155781	2415	259580	0.930349025	998	117668	0.848149029	2063	226334	0.911484797	1567	174694	0.896997035	2266	246085	0.920820042	2717	281567	0.964956831	2666	273341	0.975338497	1469	178115	0.824748056	2316	251786	0.919828743	1020	129182	0.789583688	2088
Steroid_hormone_biosynthesis	0.015723356	0.00463066	0.015356883	0.003651902	0.801907662	0.801907662	0.000366473	-0.0026144	0.003347347	42	282289	0.014878369	16	122781	0.013031332	38	203568	0.018666981	52	259580	0.02003236	3	117668	0.002549546	50	226334	0.022091246	16	174694	0.009158872	43	246085	0.017473637	55	281567	0.019533539	43	273341	0.015731266	31	178115	0.017404486	38	251786	0.015092181	21	129182	0.016256135	42
Biofilm_formation_-_Vibrio_cholerae	0.373447353	0.03466342	0.376071011	0.023675936	0.804103403	0.804103403	-0.002623658	-0.024309843	0.019062527	1076	282289	0.381169652	405	122781	0.329855597	734	203568	0.360567476	964	259580	0.371369135	395	117668	0.335690247	863	226334	0.3812949	612	174694	0.350326857	881	246085	0.35800638	997	281567	0.35408979	1001	273341	0.36620924	831	178115	0.466552508	913	251786	0.362609518	559	129182	0.432722825	802
Pentose_and_glucuronate_interconversions	0.78321526	0.056836587	0.779081754	0.036668944	0.809539385	0.809539385	0.004133506	-0.031092904	0.039359916	2010	282289	0.712036247	1001	122781	0.815272721	1623	203568	0.797276586	1961	259580	0.755451113	929	117668	0.789509467	1682	226334	0.743149505	1327	174694	0.759613954	1917	246085	0.778999126	2071	281567	0.735526535	1945	273341	0.711565407	1539	178115	0.864048508	1946	251786	0.772878556	1133	129182	0.877057175	1662
Protein_digestion_and_absorption	0.021703322	0.004974131	0.021312269	0.005641261	0.825446356	0.825446356	0.000391053	-0.003190199	0.003972305	76	282289	0.026922764	26	122781	0.021175915	54	203568	0.026526763	50	259580	0.019261885	11	117668	0.009348336	67	226334	0.029602269	24	174694	0.013738308	54	246085	0.021943637	62	281567	0.022019626	65	273341	0.023779821	34	178115	0.019088791	60	251786	0.02382976	33	129182	0.025545355	52
Mismatch_repair	1.518966002	0.061262244	1.523307801	0.052569345	0.826220818	0.826220818	-0.004341799	-0.044593921	0.035910323	4431	282289	1.569667964	1885	122781	1.535253826	3058	203568	1.502200739	4087	259580	1.574466446	1762	117668	1.497433457	3477	226334	1.536225225	2679	174694	1.533538645	3742	246085	1.520612796	4448	281567	1.579730579	4399	273341	1.609345104	2634	178115	1.478819864	3893	251786	1.546154274	1786	129182	1.382545556	3455
Primary_immunodeficiency	0.067834242	0.006984124	0.068325481	0.005954257	0.827191577	0.827191577	-0.000491239	-0.005072403	0.004089925	156	282289	0.055262515	80	122781	0.065156661	145	203568	0.07122927	186	259580	0.071654211	98	117668	0.083285175	144	226334	0.063622788	109	174694	0.062394816	156	246085	0.06339273	189	281567	0.067124343	168	273341	0.061461691	128	178115	0.071863684	190	251786	0.075460907	80	129182	0.061928132	151
Longevity_regulating_pathway_-_multiple_species	0.136836504	0.008498198	0.136245951	0.007101716	0.828273325	0.828273325	0.000590553	-0.004955592	0.006136698	455	282289	0.161182334	160	122781	0.130313322	272	203568	0.133616285	346	259580	0.133292241	142	117668	0.120678519	314	226334	0.138733023	239	174694	0.136810652	334	246085	0.135725461	390	281567	0.13851055	377	273341	0.137922961	247	178115	0.138674452	332	251786	0.131858006	172	129182	0.133145485	305
D-Arginine_and_D-ornithine_metabolism	0.020902373	0.003374384	0.021151087	0.003407139	0.828629849	0.828629849	-0.000248714	-0.00257619	0.002078762	64	282289	0.022671801	27	122781	0.021990373	40	203568	0.019649454	45	259580	0.017335696	26	117668	0.022096067	38	226334	0.016789347	39	174694	0.022324751	57	246085	0.023162728	65	281567	0.023085092	68	273341	0.024877351	27	178115	0.015158746	47	251786	0.018666645	20	129182	0.015482033	54
Epstein-Barr_virus_infection	7.08E-05	0.000265094	8.99E-05	0.000260228	0.831382518	0.831382518	-1.90E-05	-0.000200175	0.000162122	3	282289	0.001062741	0	122781	0	0	203568	0	0	259580	0	0	117668	0	0	226334	0	0	174694	0	0	246085	0	0	281567	0	0	273341	0	0	178115	0	0	251786	0	0	129182	0	0
Glucagon_signaling_pathway	0.326964861	0.018541917	0.328229304	0.015567409	0.831646889	0.831646889	-0.001264443	-0.013379503	0.010850617	870	282289	0.308194793	413	122781	0.336371263	664	203568	0.326180932	901	259580	0.34709916	432	117668	0.36713465	714	226334	0.315462988	619	174694	0.354333864	778	246085	0.316150923	910	281567	0.323191283	909	273341	0.332551648	542	178115	0.304297785	830	251786	0.329645016	408	129182	0.315833475	752
Longevity_regulating_pathway_-_worm	0.293508021	0.018908612	0.292350263	0.012873643	0.840828026	0.840828026	0.001157758	-0.010665317	0.012980834	952	282289	0.337243038	365	122781	0.297277266	584	203568	0.286882025	761	259580	0.293165883	362	117668	0.307645239	671	226334	0.296464517	525	174694	0.30052549	727	246085	0.295426377	831	281567	0.295134018	833	273341	0.30474755	441	178115	0.247592847	705	251786	0.279999682	361	129182	0.279450697	693
Nicotinate_and_nicotinamide_metabolism	0.67151749	0.021290906	0.672772899	0.012909536	0.843335282	0.843335282	-0.001255409	-0.014331484	0.011820666	1970	282289	0.697866371	814	122781	0.662969026	1410	203568	0.692643245	1740	259580	0.670313583	762	117668	0.64758473	1544	226334	0.682177667	1176	174694	0.673177098	1637	246085	0.665217303	1902	281567	0.675505297	1951	273341	0.713760468	1219	178115	0.684389299	1705	251786	0.677162352	813	129182	0.629344646	1493
Pyrimidine_metabolism	2.978589406	0.130612834	2.986429737	0.08742851	0.843380683	0.843380683	-0.007840331	-0.089274338	0.073593677	8996	282289	3.186805012	3697	122781	3.011052199	6008	203568	2.951347953	7747	259580	2.984436397	3471	117668	2.949824931	6805	226334	3.006618537	5226	174694	2.991516595	7508	246085	3.050978321	8673	281567	3.080261536	8740	273341	3.19747129	4927	178115	2.766190383	7438	251786	2.954095939	3533	129182	2.734901147	6854
Influenza_A	0.000790605	0.000701622	0.00074626	0.000587983	0.843709786	0.843709786	4.43E-05	-0.000413874	0.000502565	3	282289	0.001062741	0	122781	0	3	203568	0.001473709	3	259580	0.001155713	0	117668	0	1	226334	0.000441825	1	174694	0.00057243	1	246085	0.000406364	2	281567	0.000710311	2	273341	0.000731687	5	178115	0.002807175	1	251786	0.000397163	1	129182	0.000774102	3
Monobactam_biosynthesis	0.369963428	0.00601023	0.370423015	0.008589907	0.847810626	0.847810626	-0.000459587	-0.005278746	0.004359571	1072	282289	0.379752665	451	122781	0.367320677	749	203568	0.367936021	970	259580	0.373680561	423	117668	0.359486011	849	226334	0.375109352	657	174694	0.376086185	908	246085	0.368978199	1042	281567	0.370071777	1025	273341	0.374989482	640	178115	0.359318418	936	251786	0.371744259	473	129182	0.366150083	851
Bacterial_invasion_of_epithelial_cells	0.01664768	0.014321958	0.015878213	0.008254217	0.855919258	0.855919258	0.000769467	-0.007967965	0.009506899	79	282289	0.027985504	12	122781	0.009773499	25	203568	0.012280909	53	259580	0.020417598	30	117668	0.025495462	10	226334	0.004418249	21	174694	0.01202102	13	246085	0.005282728	21	281567	0.00745826	29	273341	0.010609459	63	178115	0.035370407	5	251786	0.001985813	20	129182	0.015482033	9
Apoptosis_-_multiple_species	0.000205466	0.00027211	0.000220257	0.000219639	0.863968006	0.863968006	-1.48E-05	-0.000190893	0.000161311	2	282289	0.000708494	0	122781	0	0	203568	0	1	259580	0.000385238	0	117668	0	0	226334	0	0	174694	0	1	246085	0.000406364	0	281567	0	1	273341	0.000365843	0	178115	0	0	251786	0	1	129182	0.000774102	1
Colorectal_cancer	0.000205466	0.00027211	0.000220257	0.000219639	0.863968006	0.863968006	-1.48E-05	-0.000190893	0.000161311	2	282289	0.000708494	0	122781	0	0	203568	0	1	259580	0.000385238	0	117668	0	0	226334	0	0	174694	0	1	246085	0.000406364	0	281567	0	1	273341	0.000365843	0	178115	0	0	251786	0	1	129182	0.000774102	1
Kaposis_sarcoma-associated_herpesvirus_infection	0.000205466	0.00027211	0.000220257	0.000219639	0.863968006	0.863968006	-1.48E-05	-0.000190893	0.000161311	2	282289	0.000708494	0	122781	0	0	203568	0	1	259580	0.000385238	0	117668	0	0	226334	0	0	174694	0	1	246085	0.000406364	0	281567	0	1	273341	0.000365843	0	178115	0	0	251786	0	1	129182	0.000774102	1
p53_signaling_pathway	0.000205466	0.00027211	0.000220257	0.000219639	0.863968006	0.863968006	-1.48E-05	-0.000190893	0.000161311	2	282289	0.000708494	0	122781	0	0	203568	0	1	259580	0.000385238	0	117668	0	0	226334	0	0	174694	0	1	246085	0.000406364	0	281567	0	1	273341	0.000365843	0	178115	0	0	251786	0	1	129182	0.000774102	1
Small_cell_lung_cancer	0.000205466	0.00027211	0.000220257	0.000219639	0.863968006	0.863968006	-1.48E-05	-0.000190893	0.000161311	2	282289	0.000708494	0	122781	0	0	203568	0	1	259580	0.000385238	0	117668	0	0	226334	0	0	174694	0	1	246085	0.000406364	0	281567	0	1	273341	0.000365843	0	178115	0	0	251786	0	1	129182	0.000774102	1
Toxoplasmosis	0.000205466	0.00027211	0.000220257	0.000219639	0.863968006	0.863968006	-1.48E-05	-0.000190893	0.000161311	2	282289	0.000708494	0	122781	0	0	203568	0	1	259580	0.000385238	0	117668	0	0	226334	0	0	174694	0	1	246085	0.000406364	0	281567	0	1	273341	0.000365843	0	178115	0	0	251786	0	1	129182	0.000774102	1
Viral_myocarditis	0.000205466	0.00027211	0.000220257	0.000219639	0.863968006	0.863968006	-1.48E-05	-0.000190893	0.000161311	2	282289	0.000708494	0	122781	0	0	203568	0	1	259580	0.000385238	0	117668	0	0	226334	0	0	174694	0	1	246085	0.000406364	0	281567	0	1	273341	0.000365843	0	178115	0	0	251786	0	1	129182	0.000774102	1
Base_excision_repair	0.708271993	0.039491307	0.710302064	0.02556796	0.864766275	0.864766275	-0.002030071	-0.026519575	0.022459433	2130	282289	0.754545873	848	122781	0.690660607	1480	203568	0.727029789	1886	259580	0.726558286	773	117668	0.656933066	1649	226334	0.728569283	1202	174694	0.688060265	1756	246085	0.713574578	2113	281567	0.750443056	2119	273341	0.775222158	1209	178115	0.678774949	1806	251786	0.717275782	866	129182	0.670372033	1643
Various_types_of_N-glycan_biosynthesis	0.084612813	0.022910389	0.0857973	0.017343799	0.868439887	0.868439887	-0.001184487	-0.015802019	0.013433045	229	282289	0.081122538	78	122781	0.063527745	212	203568	0.104142105	222	259580	0.085522768	39	117668	0.0331441	251	226334	0.110898053	59	174694	0.033773341	224	246085	0.091025459	306	281567	0.108677508	239	273341	0.087436572	173	178115	0.09712826	243	251786	0.096510529	122	129182	0.094440402	210
Glycosphingolipid_biosynthesis_-_ganglio_series	0.084203775	0.022746157	0.085299257	0.017250963	0.877422241	0.877422241	-0.001095483	-0.015613793	0.013422827	226	282289	0.080059797	78	122781	0.063527745	211	203568	0.103650869	221	259580	0.08513753	39	117668	0.0331441	249	226334	0.110014403	59	174694	0.033773341	223	246085	0.090619095	306	281567	0.108677508	237	273341	0.086704885	172	178115	0.096566825	242	251786	0.096113366	121	129182	0.0936663	209
Glycosphingolipid_biosynthesis_-_globo_and_isoglobo_series	0.23143924	0.026137254	0.230194281	0.020192513	0.879305534	0.879305534	0.001244958	-0.01550378	0.017993696	633	282289	0.224238281	252	122781	0.205243482	528	203568	0.259372789	628	259580	0.24192927	196	117668	0.16657035	579	226334	0.255816625	326	174694	0.186612019	561	246085	0.22797001	744	281567	0.264235511	637	273341	0.233042244	422	178115	0.236925582	629	251786	0.249815319	322	129182	0.249260733	530
Carbon_fixation_in_photosynthetic_organisms	0.936734495	0.042798387	0.938677475	0.033748974	0.885514253	0.885514253	-0.00194298	-0.029492772	0.025606812	2753	282289	0.975241685	1207	122781	0.983051124	1791	203568	0.879804291	2277	259580	0.877186224	1153	117668	0.979875582	2116	226334	0.934901517	1635	174694	0.935922241	2348	246085	0.954141862	2660	281567	0.944712981	2619	273341	0.958143857	1499	178115	0.841591107	2321	251786	0.921814557	1193	129182	0.923503274	2114
Homologous_recombination	1.665087841	0.083701269	1.66181129	0.065043198	0.900821367	0.900821367	0.003276551	-0.050427676	0.056980779	4934	282289	1.747854149	2036	122781	1.658237024	3425	203568	1.682484477	4475	259580	1.72393867	1899	117668	1.613862732	3897	226334	1.721791688	2879	174694	1.648024546	4148	246085	1.68559644	4931	281567	1.751270568	4903	273341	1.793730176	2812	178115	1.578755299	4223	251786	1.677217955	1952	129182	1.511046431	3836
Vitamin_B6_metabolism	0.288047111	0.013650455	0.287652204	0.009809512	0.925239666	0.925239666	0.000394907	-0.008224364	0.009014178	844	282289	0.298984374	345	122781	0.280988101	603	203568	0.296215515	763	259580	0.293936359	312	117668	0.265152803	677	226334	0.299115467	483	174694	0.276483451	736	246085	0.29908365	819	281567	0.290872155	819	273341	0.299625742	510	178115	0.286331864	731	251786	0.290325912	359	129182	0.277902494	698
Protein_processing_in_endoplasmic_reticulum	0.10183707	0.00928112	0.10158341	0.009523967	0.936385727	0.936385727	0.00025366	-0.006183544	0.006690864	323	282289	0.114421745	120	122781	0.097734992	193	203568	0.094808614	285	259580	0.109792742	107	117668	0.090933814	237	226334	0.104712505	168	174694	0.096168157	239	246085	0.097120914	323	281567	0.114715148	301	273341	0.110118863	151	178115	0.084776689	264	251786	0.104850945	122	129182	0.094440402	263
Apoptosis	0.013185031	0.003649963	0.013096397	0.003576831	0.942514094	0.942514094	8.86E-05	-0.00240414	0.002581407	50	282289	0.017712344	14	122781	0.011402416	24	203568	0.011789672	36	259580	0.013868557	6	117668	0.005099092	36	226334	0.015905697	12	174694	0.006869154	25	246085	0.010159091	39	281567	0.013851055	36	273341	0.013170362	29	178115	0.016281616	35	251786	0.013900693	23	129182	0.017804338	28
Glycosaminoglycan_degradation	0.179697922	0.030182926	0.179052159	0.023332181	0.94561811	0.94561811	0.000645764	-0.01869799	0.019989517	500	282289	0.177123444	200	122781	0.162891653	424	203568	0.20828421	475	259580	0.182987904	122	117668	0.103681545	480	226334	0.212075959	207	174694	0.118492908	446	246085	0.18123819	608	281567	0.215934396	522	273341	0.190970253	323	178115	0.181343514	480	251786	0.190638082	239	129182	0.185010296	423
Biofilm_formation_-_Escherichia_coli	0.541958897	0.049066652	0.543026544	0.049847591	0.94914447	0.94914447	-0.001067647	-0.034981923	0.032846628	1432	282289	0.507281545	652	122781	0.531026788	1092	203568	0.536430087	1428	259580	0.550119424	700	117668	0.594894109	1211	226334	0.53504997	975	174694	0.558118768	1199	246085	0.487230022	1404	281567	0.49863798	1340	273341	0.490230152	1231	178115	0.691126519	1291	251786	0.512737007	727	129182	0.562771903	1181
Herpes_simplex_infection	0.000252699	0.000390891	0.000260149	0.000247712	0.949439193	0.949439193	-7.45E-06	-0.000249054	0.000234155	4	282289	0.001416988	0	122781	0	0	203568	0	1	259580	0.000385238	0	117668	0	0	226334	0	0	174694	0	1	246085	0.000406364	0	281567	0	1	273341	0.000365843	0	178115	0	0	251786	0	1	129182	0.000774102	1
Fanconi_anemia_pathway	7.08E-05	0.000265094	7.50E-05	0.000254191	0.963023609	0.963023609	-4.11E-06	-0.000183908	0.000175693	3	282289	0.001062741	0	122781	0	0	203568	0	0	259580	0	0	117668	0	0	226334	0	0	174694	0	0	246085	0	0	281567	0	0	273341	0	0	178115	0	0	251786	0	0	129182	0	0
Hepatitis_B	0.000229083	0.000324979	0.000232743	0.000215598	0.970360198	0.970360198	-3.66E-06	-0.000205978	0.000198657	3	282289	0.001062741	0	122781	0	0	203568	0	1	259580	0.000385238	0	117668	0	0	226334	0	0	174694	0	1	246085	0.000406364	0	281567	0	1	273341	0.000365843	0	178115	0	0	251786	0	1	129182	0.000774102	1
Isoquinoline_alkaloid_biosynthesis	0.084184591	0.010460098	0.084071727	0.005515035	0.970524831	0.970524831	0.000112864	-0.006203604	0.006429332	299	282289	0.10591982	82	122781	0.066785578	175	203568	0.08596636	217	259580	0.083596579	81	117668	0.068837747	209	226334	0.092341407	142	174694	0.08128499	208	246085	0.08452364	260	281567	0.092340367	260	273341	0.095119283	161	178115	0.090391039	206	251786	0.08181551	103	129182	0.07973247	197
Lysosome	0.190324579	0.033755097	0.190664293	0.025999437	0.974379589	0.974379589	-0.000339713	-0.021955882	0.021276455	519	282289	0.183854135	192	122781	0.156375987	431	203568	0.211722864	504	259580	0.194159797	134	117668	0.113879729	522	226334	0.230632605	209	174694	0.119637767	494	246085	0.200743645	643	281567	0.22836483	534	273341	0.195360374	346	178115	0.19425652	517	251786	0.2053331	286	129182	0.221393073	453
Starch_and_sucrose_metabolism	2.28972234	0.144441509	2.288454582	0.145757464	0.979423472	0.979423472	0.001267757	-0.098340641	0.100876155	5636	282289	1.996535465	2784	122781	2.267451804	4943	203568	2.428181247	6137	259580	2.364203714	2923	117668	2.484107829	5025	226334	2.220170191	4038	174694	2.311470342	5351	246085	2.174451917	6047	281567	2.147623834	5781	273341	2.114940678	4418	178115	2.480419953	5927	251786	2.353983144	3121	129182	2.415971265	4876
Type_I_diabetes_mellitus	0.098810707	0.007680302	0.098757255	0.006888519	0.983019431	0.983019431	5.35E-05	-0.005053601	0.005160505	315	282289	0.11158777	120	122781	0.097734992	184	203568	0.090387487	250	259580	0.096309423	123	117668	0.104531393	223	226334	0.098526956	182	174694	0.10418217	251	246085	0.101997277	286	281567	0.101574403	281	273341	0.102801995	139	178115	0.078039469	244	251786	0.096907691	123	129182	0.095214504	244
Vancomycin_resistance	0.508510642	0.03334622	0.508317609	0.02189083	0.984733845	0.984733845	0.000193032	-0.020531337	0.020917402	1546	282289	0.54766569	561	122781	0.456911086	1067	203568	0.524149179	1391	259580	0.535865629	588	117668	0.499711051	1158	226334	0.51163325	890	174694	0.50946226	1313	246085	0.533555479	1537	281567	0.545873629	1522	273341	0.55681365	781	178115	0.438480757	1265	251786	0.502410777	617	129182	0.477620721	1160
AMPK_signaling_pathway	0.073919189	0.007145945	0.07388009	0.003887194	0.985114086	0.985114086	3.91E-05	-0.004290713	0.004368912	261	282289	0.092458438	86	122781	0.070043411	142	203568	0.069755561	198	259580	0.076277063	84	117668	0.071387293	172	226334	0.075993885	126	174694	0.072126118	187	246085	0.075990003	226	281567	0.080265088	227	273341	0.083046451	117	178115	0.065687898	166	251786	0.065929003	82	129182	0.063476336	167
TCA_cycle	0.983877232	0.057836334	0.983813117	0.053733686	0.997325333	0.997325333	6.41E-05	-0.038787699	0.038915929	3122	282289	1.105958787	1205	122781	0.981422207	1909	203568	0.93777018	2448	259580	0.943061869	1062	117668	0.902539348	2332	226334	1.030335699	1645	174694	0.941646536	2536	246085	1.030538229	2856	281567	1.014323411	2885	273341	1.055458201	1617	178115	0.90784044	2320	251786	0.921417394	1333	129182	1.031877506	2250
Drug_metabolism_-_other_enzymes	0.480854799	0.021784793	0.480851229	0.019207467	0.999598081	0.999598081	3.57E-06	-0.014413922	0.014421061	1418	282289	0.502322088	596	122781	0.485417125	959	203568	0.471095654	1263	259580	0.486555205	517	117668	0.439371792	1071	226334	0.473194482	844	174694	0.483130502	1228	246085	0.499014568	1438	281567	0.510713258	1386	273341	0.507058948	791	178115	0.444095107	1222	251786	0.485332783	594	129182	0.459816383	1143
[truncated: 80 more columns]
