# Supplementary material for: Exploring the gut microbiota-Parkinson’s disease link: preliminary insights from metagenomics and Mendelian randomization
Source: Front Microbiol. 2025 Sep 26;16:1654418. doi: 10.3389/fmicb.2025.1654418 (PMC12512240; doi:10.3389/fmicb.2025.1654418)
Supplement: Supplementary file 1 [file Data_Sheet_1.ZIP › Analyse data/Correlation heat map/KEGG.xlsx]

## Sheet: Pathway
Pathway	WLN.T	ZLS.T	LBF.C	ZH.C	TJY.T	LGX.T	LSJ.C	GJY.T	WWM.T	DMN.T	BDF.C	LH.C	GN.C	HHR.T	ZXM.T	LZJ.T	LRQ.C	LY.C	GY.T	ZBX.T	SYM.C	YJM.C	WLQ.C	LSL.T	LX.T	YJL.T	BT.T	WJH.T	SGM.T	FSY.T	GHG.T	HQZ.T	ZXY.C	HZD.T	YSF.T	ZXB.T	AGZ.T	ZYS.C	YCR.C	LQ.C
ABC_transporters	15015	14232	9712	6509	12261	10692	8819	10449	16136	9282	12961	12444	6237	16787	12193	14025	10839	12139	8783	7974	13419	12582	12681	10872	9775	15240	9777	10010	7840	10701	14151	15319	10958	8261	10771	9991	13219	4624	9410	6113
Oxidative_phosphorylation	4109	4185	2933	1929	3685	2977	2478	2917	4372	2784	4005	3707	1851	4380	3115	3986	3341	3592	2542	2083	4159	3526	3981	2887	2743	4060	3293	2731	2333	2944	3688	3999	3163	2450	2793	2679	3864	1415	2459	1695
Thiamine_metabolism	2527	2647	1915	1099	2175	1891	1583	1706	2791	1708	2359	2314	1081	2750	1904	2304	1982	2213	1515	1225	2491	2230	2504	1763	1624	2479	1866	1536	1246	1689	2289	2541	2009	1414	1684	1656	2301	764	1459	977
beta-Lactam_resistance	2254	2293	1673	1012	1944	1824	1282	1700	2401	1567	2057	2028	943	2610	1939	2173	1818	1860	1423	1181	2161	2026	2005	1614	1523	2386	1710	1593	1218	1556	2115	2470	1728	1330	1695	1534	2155	650	1504	897
Cyanoamino_acid_metabolism	1599	1686	1280	822	1378	1350	956	1176	1597	1131	1576	1594	716	1791	1205	1549	1408	1390	966	767	1640	1580	1557	1154	1111	1597	1281	1026	906	1131	1526	1696	1266	1022	1080	1134	1553	576	1005	671
Streptomycin_biosynthesis	1387	1424	1056	694	1233	1100	847	962	1491	974	1334	1278	634	1578	1007	1358	1183	1247	914	695	1399	1313	1384	1043	968	1410	1091	923	787	999	1323	1484	1183	850	911	940	1373	467	881	560
Photosynthesis	1387	1511	1059	721	1267	1131	967	1080	1492	966	1321	1360	641	1509	1046	1233	1175	1257	982	744	1444	1293	1447	982	996	1430	1025	929	816	986	1306	1424	1177	917	1041	1019	1191	436	872	712
Sulfur_relay_system	1261	1333	947	569	1050	966	780	900	1451	800	1207	1159	523	1391	998	1196	1026	1093	769	657	1242	1098	1248	859	877	1251	885	807	629	819	1153	1282	965	722	888	859	1146	379	811	511
Phenylpropanoid_biosynthesis	1081	1114	923	591	914	984	636	825	1048	758	1022	1106	486	1216	831	1020	960	944	650	532	1110	1103	1041	800	748	1095	860	696	618	736	1033	1167	833	711	725	785	1059	412	707	451
Fatty_acid_degradation	816	794	532	341	674	538	438	555	974	544	856	645	331	961	750	832	619	672	458	436	700	653	724	642	536	810	588	587	452	592	694	797	589	463	564	565	778	226	546	275
Glutathione_metabolism	715	717	482	335	642	535	415	552	840	489	697	620	306	861	843	744	566	526	482	488	602	601	590	556	549	830	530	657	395	521	652	908	505	493	615	548	749	233	609	309
Tyrosine_metabolism	740	723	510	295	600	477	401	553	864	456	743	605	269	834	706	741	567	567	434	436	634	573	639	574	489	756	536	568	387	519	635	756	525	396	559	526	735	234	539	270
Polyketide_sugar_unit_biosynthesis	670	685	519	378	608	587	428	483	709	481	611	631	324	781	506	685	588	652	472	355	694	694	668	545	496	733	519	439	405	489	676	763	613	427	470	474	706	252	485	300
Plant-pathogen_interaction	676	665	498	303	504	462	464	450	704	423	627	638	304	712	546	654	512	581	444	328	667	596	627	497	442	688	483	454	335	439	632	709	570	356	509	415	642	206	391	293
NOD-like_receptor_signaling_pathway	650	657	433	310	516	466	480	464	649	407	573	647	280	661	473	600	463	543	476	309	642	598	603	469	418	634	428	414	310	413	676	680	569	357	493	380	590	212	362	312
Central_carbon_metabolism_in_cancer	595	583	421	258	497	438	357	411	603	401	536	523	245	660	488	564	482	467	376	305	546	504	558	427	408	618	426	416	324	422	517	644	450	385	410	393	558	177	349	236
Taurine_and_hypotaurine_metabolism	589	551	349	234	491	375	335	372	641	405	575	480	233	653	465	542	426	462	347	265	540	476	520	422	368	554	428	383	291	432	518	575	440	340	389	345	543	178	326	217
Benzoate_degradation	455	434	278	220	403	266	270	327	534	244	437	372	184	552	546	435	336	342	242	303	337	333	322	372	316	531	319	376	246	291	379	471	335	264	347	301	462	103	370	147
Chloroalkane_and_chloroalkene_degradation	481	416	316	179	373	332	284	348	552	297	416	380	186	545	403	455	328	383	294	234	413	382	405	354	286	445	315	331	250	351	470	465	345	280	336	325	436	156	280	176
Tryptophan_metabolism	403	374	263	171	340	260	227	255	501	250	415	306	167	507	447	395	311	327	208	226	340	313	330	332	257	460	288	321	216	289	347	403	279	235	311	280	398	116	319	138
RNA_transport	395	452	315	201	345	323	262	299	452	288	374	411	173	463	311	380	335	370	257	207	420	379	421	260	264	426	312	258	208	278	380	421	337	228	286	295	347	118	271	164
Naphthalene_degradation	217	177	138	76	162	142	128	163	243	141	186	175	92	261	217	222	143	165	145	128	159	172	176	194	139	204	152	186	133	159	214	229	147	120	172	167	214	83	146	86
MAPK_signaling_pathway_-_plant	153	173	101	59	139	120	79	116	211	111	183	128	67	219	178	171	130	107	103	93	139	126	145	143	103	185	130	143	75	119	149	182	93	103	130	106	175	52	125	60
Synthesis_and_degradation_of_ketone_bodies	165	137	95	66	149	90	100	119	185	90	145	117	82	209	193	145	106	151	98	89	128	143	118	144	99	167	118	126	90	115	143	160	122	102	113	104	143	37	102	62
Staphylococcus_aureus_infection	81	68	45	29	94	122	46	95	96	46	53	79	28	166	126	64	46	49	101	53	67	83	62	93	67	96	55	86	53	73	90	175	61	93	108	65	87	25	64	61
Platinum_drug_resistance	114	114	78	36	97	80	62	94	169	68	132	95	49	174	160	125	89	74	68	86	89	80	102	103	82	157	89	131	46	83	112	132	56	67	122	93	128	34	120	44
Styrene_degradation	124	89	64	51	125	88	78	83	133	78	90	96	51	144	146	119	83	102	67	65	99	100	88	82	63	121	101	88	65	94	111	157	93	75	61	69	120	38	76	48
Carbohydrate_digestion_and_absorption	78	92	72	39	69	97	57	87	117	47	102	95	28	130	106	90	74	76	44	65	74	80	80	64	69	104	51	75	55	62	89	133	63	47	81	74	100	16	76	29
Chlorocyclohexane_and_chlorobenzene_degradation	105	87	59	36	89	70	54	73	125	48	99	70	27	120	98	92	61	62	50	48	80	67	77	60	50	101	63	58	39	64	83	104	58	60	55	55	81	18	66	36
Metabolism_of_xenobiotics_by_cytochrome_P450	75	54	46	34	54	36	27	62	89	31	65	47	21	97	123	75	57	38	38	66	46	44	45	67	66	110	49	94	25	50	55	86	29	37	80	70	81	16	102	23
Drug_metabolism_-_cytochrome_P450	73	53	46	34	53	36	27	61	89	31	65	45	21	96	123	75	57	36	38	66	44	44	44	64	65	110	48	93	25	50	52	85	29	37	79	70	77	16	101	23
Thyroid_hormone_synthesis	39	27	31	18	34	41	17	40	49	18	37	40	8	75	91	41	25	17	35	44	25	31	18	39	41	60	25	68	21	23	45	95	14	30	47	31	46	13	53	26
Retinol_metabolism	55	44	32	26	42	33	24	45	57	29	41	37	18	72	67	58	45	33	34	34	42	42	42	51	46	67	40	62	22	43	49	66	29	31	48	51	53	13	48	19
Carotenoid_biosynthesis	26	14	4	9	16	11	10	14	32	18	15	16	6	26	18	17	17	10	15	12	21	13	18	10	15	24	8	15	12	18	25	27	2	10	18	8	25	9	9	4
RIG-I-like_receptor_signaling_pathway	7	8	6	2	8	6	0	8	21	0	10	4	0	14	27	11	6	3	4	9	2	1	1	6	9	21	1	15	4	4	3	17	2	6	14	9	10	0	24	0
Proteasome	4	9	5	5	9	11	6	9	12	4	9	6	3	12	8	7	6	6	5	7	5	10	8	6	7	8	6	6	7	8	6	10	5	5	7	11	8	0	6	3
Basal_transcription_factors	0	3	0	1	4	3	1	4	6	1	3	2	0	4	3	2	0	1	2	1	1	2	1	3	4	3	4	2	1	4	4	1	1	1	2	3	3	1	2	0
