# Supplementary material for: Exploring the gut microbiota-Parkinson’s disease link: preliminary insights from metagenomics and Mendelian randomization
Source: Front Microbiol. 2025 Sep 26;16:1654418. doi: 10.3389/fmicb.2025.1654418 (PMC12512240; doi:10.3389/fmicb.2025.1654418)
Supplement: Supplementary file 1 [file Data_Sheet_1.ZIP › Analyse data/Correlation heat map/species.xlsx]

## Sheet: species
species	WLN.T	ZLS.T	LBF.C	ZH.C	TJY.T	LGX.T	LSJ.C	GJY.T	WWM.T	DMN.T	BDF.C	LH.C	GN.C	HHR.T	ZXM.T	LZJ.T	LRQ.C	LY.C	GY.T	ZBX.T	SYM.C	YJM.C	WLQ.C	LSL.T	LX.T	YJL.T	BT.T	WJH.T	SGM.T	FSY.T	GHG.T	HQZ.T	ZXY.C	HZD.T	YSF.T	ZXB.T	AGZ.T	ZYS.C	YCR.C	LQ.C
s__Faecalibacterium_prausnitzii	0.0291089	0.048212	0.167581	0.0963434	0.111605	0.0544911	0.149402	0.0617985	0.0113301	0.0757395	0.0122486	0.13856	0.0965266	0.0279665	0.0163338	0.0343132	0.0868471	0.0715742	0.030209	0.131651	0.0383151	0.0890047	0.0814137	0.0173206	0.145102	0.0455621	0.0703826	0.0725962	0.0302482	0.00773677	0.013891	0.0414609	0.100242	0.0186013	0.0580105	0.0795793	0.00662781	0.000146952	0.0730191	0.0211538
s__Kluyvera_ascorbata	4.47e-05	0.000116913	2.84e-05	0.00010945	0.000132559	8.17e-06	9.06e-06	4.55e-05	0.000301123	4.85e-06	0.000263656	1.29e-05	1.01e-06	2.84e-05	0.00072755	6.32e-05	9.32e-05	1.7e-06	1.07e-05	0.000338851	1.38e-06	5.55e-08	1.06e-06	3.32e-05	2.62e-05	0.000184927	1.01e-05	0.00010087	0.000211857	1.1e-06	1.26e-05	0.000163592	9.33e-07	2.7e-06	2.78e-05	0.159316	0.000228395	6.42e-06	0.00432657	3.68e-07
s__uncultured_Ruminococcus_sp.	0.00242038	0.00139336	0.00191951	0.00103733	0.00292818	0.0181834	0.00273908	0.00671475	0.00444135	0.00486166	0.00130417	0.00212634	0.000340603	0.00594021	0.00252322	0.00327381	0.0029239	0.00426465	0.0033464	0.00152977	0.00341557	0.00628654	0.00117708	0.00337634	0.0017768	0.00514334	0.00127839	0.00184499	0.00433543	0.0022422	0.00930233	0.00682976	0.00190669	0.00371856	0.00469808	0.002001	0.00241022	0.00127285	0.000668652	0.0126524
s__uncultured_Butyricicoccus_sp.	0.0022083	0.00358651	0.0117305	0.00478681	0.00382948	0.00326392	0.0106786	0.000970439	0.00161308	0.0027612	0.0003238	0.00692296	0.00172504	0.0034236	0.00132193	0.00211174	0.0077846	0.00391404	0.00458462	0.003877	0.00166762	0.00453116	0.00605811	0.00566409	0.00408198	0.00381213	0.00318939	0.00113914	0.00494373	0.000238753	0.00211212	0.00692336	0.00233382	0.000401381	0.00100519	0.00396588	0.000380136	0.001874	0.0106663	0.00357258
s__Lactobacillus_mucosae	0	1.4e-07	5.65e-07	0	9.23e-08	3.48e-06	0	0.00396281	0.000755473	1.06e-07	2.29e-06	6.18e-06	0	0.000748283	0.00154011	1.33e-06	1.27e-07	2.97e-08	2.29e-06	3.42e-07	7.5e-07	3.26e-05	0.000869561	1.43e-06	4.7e-07	1.61e-06	0.000225052	0.000964128	1.04e-05	1.56e-06	4.79e-05	0.00327032	3.31e-08	0.112856	1.73e-05	7.21e-05	7.07e-05	4.27e-07	7.03e-08	1.51e-07
s__Klebsiella_pneumoniae	0.00019665	0.0207863	7.74e-05	0.000638487	0.0119432	6.45e-06	3.27e-05	0.000816776	0.00646259	1.58e-06	0.000982213	2.45e-05	5.15e-06	0.000179665	0.0410856	0.00377853	0.00068328	5.81e-06	3.22e-05	0.00163733	5.43e-06	9.56e-07	4.07e-06	0.000168225	0.00162096	0.00558284	0.00102411	0.000804611	0.000629294	0.000142608	8.73e-06	0.0011534	3.97e-06	0.000187093	0.000111482	0.00108155	0.000336901	2.02e-05	0.0149532	5.28e-06
s__Eubacterium_sp._CAG:202	0.00931621	7.25e-05	1.84e-05	2.95e-05	4.57e-05	0.000169162	1.85e-05	0.00645369	0.000686209	2.7e-05	5.95e-05	2.29e-05	2.42e-06	7.3e-05	9.35e-05	0.000110895	4.4e-05	5.31e-05	3.22e-06	4.29e-05	0.0075946	7.81e-05	2.06e-05	7.61e-05	1.29e-05	0.0122463	1.89e-05	8.71e-05	0.000115206	0.00732285	0.00874305	6.97e-05	0.0155329	2.29e-05	4.93e-05	1.27e-05	0.000141937	6.67e-07	1.81e-06	8.15e-06
s__uncultured_Faecalibacterium_sp.	0.000609772	0.000858678	0.00621758	0.00242252	0.00160174	0.00131245	0.0013682	0.000980538	0.000305848	0.00223855	0.000277125	0.00267836	0.0014873	0.00106428	0.000268738	0.000973684	0.00304937	0.00161347	0.000755409	0.00155315	0.00093648	0.0022751	0.00216919	0.000270618	0.0044624	0.000588866	0.00233262	0.000949833	0.000987851	0.000306294	0.000420189	0.00100989	0.00414901	0.000556629	0.00162438	0.00288071	0.000169973	2.52e-05	0.00092957	0.000969177
s__Firmicutes_bacterium_CAG:227	5.36e-05	0.000419213	0.00153544	0.00412497	2.39e-05	0.0062777	0.00196399	4.98e-05	6.3e-05	9.42e-05	1.17e-05	0.00154086	0.000386449	0.00030546	5.64e-05	3.2e-05	0.000148009	0.00189526	0.000158478	0.000613158	0.00468396	0.00142851	9.16e-05	5.18e-05	0.000316561	9.83e-05	0.000207635	4.01e-05	5.04e-05	2.4e-05	6.32e-05	0.0109148	0.000283565	6.38e-05	0.00351574	0.00199858	4.69e-05	0.00178679	0.00449392	0.000322592
s__uncultured_Eubacterium_sp.	0.00255862	0.000977909	0.000613548	0.000153772	0.000788892	0.00288219	0.000538835	0.00180296	0.00201942	0.00092725	0.000608468	0.000627318	0.000155149	0.00355133	0.000646375	0.00313005	0.000343737	0.0015084	0.00170379	0.00079565	0.00164357	0.00109391	0.000495145	0.00260323	0.00112502	0.00118071	0.000630669	0.00049178	0.00044103	0.00103419	0.00234791	0.00200993	0.000826465	0.0010292	0.0014194	0.000506682	0.00129805	0.000164491	0.000586173	0.00073767
s__Dorea_sp._CAG:105	0.00114163	9.09e-05	0.000137921	2.68e-05	0.000604383	0.00315842	3.81e-05	0.00097707	0.00121782	1.91e-05	3.09e-05	0.00011625	7.75e-06	0.00485615	0.00122114	0.00465584	4.36e-05	0.000621301	0.000289346	3.19e-05	0.00128923	8.88e-05	4.9e-05	1.88e-05	9.65e-05	0.00175326	1.56e-05	9.81e-06	0.000262483	3.4e-05	9.16e-05	0.00505301	0.000170203	0.000600174	6.55e-05	0.000753031	0.000637952	3.21e-05	5.39e-05	3.4e-05
s__Bifidobacterium_dentium	1.6e-05	5.5e-06	0.000310141	5.52e-05	0.000846834	9.22e-05	0.000150874	0.000327905	0.0153128	0.000170829	7.38e-06	1.6e-05	3.28e-05	0.000103731	0.000667669	8.43e-06	9.6e-05	4.78e-05	0.000514584	3.64e-05	1.4e-06	0.00061996	0.0005027	0.000261018	0.00335443	0.000376048	0.000420875	0.0003084	8.15e-05	0.00223114	0.000252013	5.8e-05	7.46e-05	5.09e-05	6.22e-05	0.000969651	0.000121668	5.64e-07	2.06e-05	1.91e-07
s__Ruminococcus_bromii	0.000545472	0.000412856	0.000317843	0.000152978	3.62e-05	0.00249073	0.000300629	0.00032411	0.00175037	0.00173386	0.000461246	7.49e-05	3.21e-05	0.000873716	0.000916898	0.000884451	0.000614452	0.000841118	4.5e-05	0.000711445	0.000508437	0.00193957	0.00023144	0.00125994	0.000524398	0.000486079	0.000397666	0.000755843	0.00147906	0.000323084	0.00274642	0.000144747	0.000894898	0.000712607	0.000812366	0.000341652	0.000868328	1.39e-05	5.51e-05	2.67e-05
s__Eubacterium_ventriosum	0.000288527	0.000266236	0.000551513	0.000306194	0.000202997	0.000704213	0.000725185	0.000278352	0.00134034	0.000438842	0.000330431	0.000584251	0.000762961	0.000963936	0.000274696	0.000263157	0.000736629	0.00134562	0.0017027	0.000391973	0.000996184	0.00267339	0.00164392	0.000259078	0.00048011	0.000656335	0.000657623	0.000374338	0.000211483	7.53e-05	0.000355397	0.000548188	0.000588445	0.000176572	0.0009905	0.000594608	9.06e-05	0.000242932	0.00138871	0.0019256
s__Ruminococcus_sp._CAG:108	4.13e-05	0.000203253	0.000277	0.00011943	2.19e-05	0.00149937	0.00018998	0.000156501	0.000672989	0.00083027	0.000138329	0.00011019	3.8e-05	0.00080868	0.000636666	0.000505927	0.000459705	0.000729572	2.98e-06	0.000844308	4.46e-05	0.00112835	0.000174707	0.00101132	0.00038538	6.39e-05	0.000622199	0.000688136	0.00255664	8.02e-05	0.00516244	0.00011379	0.000101086	0.000489922	0.00116744	0.000548557	0.000816508	1.54e-06	2.07e-05	6.01e-05
s__Lactobacillus_salivarius	1.2e-05	4.74e-05	1.75e-05	1.23e-06	2.04e-06	1.62e-05	9.01e-07	5.14e-05	0.000219941	1.37e-07	4.62e-06	4.6e-06	7.41e-06	0.000159575	0.00281643	3.5e-06	7.58e-06	4.52e-06	0.0079411	3.73e-06	1.21e-05	3.92e-05	2.94e-05	0.00205889	0.000559638	0.000304225	1.5e-06	6.71e-05	1.78e-05	0.000183708	2.65e-05	0.00619887	4.95e-06	5.55e-05	5.04e-05	5.91e-05	0.000445628	6.65e-07	2.68e-06	5.64e-08
s__Blautia_sp._Marseille-P3087	0.000269931	0.000169818	0.000164049	0.000149862	0.000278978	0.00184533	0.000127759	0.00222619	0.000633225	0.000808789	0.000146334	0.000134749	7e-05	0.00161868	0.000151061	0.000890108	0.00010954	0.00011532	0.000240084	0.000134929	0.000233795	0.000264645	0.000100193	6.15e-05	4.95e-05	0.000486996	5.69e-05	0.000175431	0.00072205	0.00150543	0.00102088	0.000416301	0.000209764	0.000125349	0.00101385	0.00024405	9.19e-05	9.63e-05	7.5e-05	0.000309481
s__Enterobacter_cloacae	5.57e-05	0.000152214	1.37e-05	0.000139841	0.000197271	8.07e-07	1.12e-05	7.78e-05	0.000303845	1.48e-06	0.000567931	9.92e-06	2.6e-06	0.000157645	0.00124639	0.000257804	6.44e-05	4.82e-06	1.44e-05	0.000377718	1.11e-06	2.75e-07	9.87e-07	7.28e-05	2.72e-05	0.00166423	1.79e-05	0.000897573	0.000365811	3.79e-06	3.97e-06	0.000109623	7.31e-07	3.43e-06	0.000109433	0.000950899	7.07e-05	1.29e-05	0.00628539	3.33e-06
s__Ruminococcus_sp._CAG:108-related_41_35	7.85e-05	0.000159437	0.000162811	7.8e-05	9.71e-06	0.00101347	0.000128375	5.41e-05	0.000331254	0.000731032	0.000139256	5.3e-05	2.57e-05	0.000474205	0.000417524	0.000403666	0.000333328	0.000548513	8.9e-06	0.000510666	4.78e-05	0.000830124	0.000100217	0.000547535	0.000308425	1.19e-05	0.000258554	0.00057826	0.00111593	3.37e-05	0.0017329	8.44e-05	1.16e-05	0.000328711	0.000458436	0.000234464	0.000588709	1.34e-06	1.39e-05	1.16e-06
s__Streptococcus_parasanguinis	1.31e-06	7.3e-06	4.69e-07	5.64e-06	0.000630566	0.00502072	1.97e-05	0.000289015	7.09e-06	2.77e-05	3.87e-07	1.06e-05	6.97e-07	0.00020976	0.000153927	1.2e-06	4.84e-06	2.2e-05	0.000185714	5.32e-05	1.81e-05	4.83e-05	3.78e-06	7.52e-05	1.56e-05	1.39e-05	6.4e-05	2.94e-05	1.11e-05	9.1e-06	7.63e-05	0.0023079	2.38e-05	4.1e-05	6.42e-05	0.000114944	1.01e-05	3.21e-06	0.000115138	4.85e-05
s__Enterococcus_casseliflavus	3.82e-07	3.99e-06	1.46e-07	1.68e-07	0	4.58e-07	0	0	5.08e-06	1.6e-06	4.86e-07	1.41e-06	1.71e-06	3.69e-05	1.44e-05	2.62e-06	4.54e-07	2.74e-07	1.08e-06	1.89e-05	0	1.64e-07	5.15e-07	7.89e-07	1.64e-07	1.77e-05	0	7.29e-06	1.74e-06	0	0.00877022	4.65e-05	0	0	2.41e-06	1.88e-06	8.15e-06	1.49e-07	6.23e-08	3.74e-06
s__Weissella_cibaria	7.02e-06	3.72e-05	8.55e-06	0	1.15e-05	7.54e-08	6.9e-08	0	4.96e-06	3.44e-06	6.62e-07	2.23e-05	0	6.8e-05	0.00297624	4.43e-05	0	1.32e-07	6.25e-06	1.47e-06	4.06e-08	9.78e-07	1.99e-06	3.08e-05	0	1.63e-05	1.05e-07	7.55e-05	5.58e-07	1.24e-05	1.52e-05	0.00345296	9.34e-07	1.64e-06	7.84e-05	1.01e-06	6.23e-07	1.19e-07	3.05e-05	5.6e-08
s__Clostridium_sp._CAG:349_48_7	5.02e-07	0	0	2.29e-07	0	0	1.16e-07	1.24e-07	0	1.13e-07	0.00489466	1.55e-06	0	1.21e-07	0	0	1.14e-07	0	0	0	5.4e-06	4.25e-07	5.77e-07	3.46e-07	0	1.24e-06	0	1.21e-07	0	0	0	3.12e-07	0	1.55e-07	9.36e-07	0	0	7.91e-06	0	9.7e-07
s__Coprobacillus_sp._8_1_38FAA	2.51e-05	1.02e-05	1.84e-05	3.96e-05	1.51e-06	1.73e-05	1.1e-05	2.96e-05	2.31e-05	1.65e-05	2.13e-05	0.000460657	5.71e-07	4.89e-05	3.85e-06	3.79e-05	3.71e-05	3.31e-05	4.17e-05	2.52e-06	6.48e-05	2.32e-05	0.000167482	2.68e-05	5.21e-06	2.07e-05	2.95e-06	4.06e-05	4.94e-06	4.74e-06	6.11e-05	5.31e-05	4.02e-05	1.39e-05	0.000129373	2.48e-05	6.26e-05	0.00309669	3.21e-05	4.21e-05
