# Supplementary material for: Exploring the gut microbiota-Parkinson’s disease link: preliminary insights from metagenomics and Mendelian randomization
Source: Front Microbiol. 2025 Sep 26;16:1654418. doi: 10.3389/fmicb.2025.1654418 (PMC12512240; doi:10.3389/fmicb.2025.1654418)
Supplement: Supplementary file 1 [file Data_Sheet_1.ZIP › Analyse data/Genetic differences/gene differential statistics.tsv]

ID	C: mean rel. freq. (%)	C: std. dev. (%)	T: mean rel. freq. (%)	T: std. dev. (%)	p-values	p-values (corrected)	Difference between means	95.0% lower CI	95.0% upper CI	BDF.C	BDF.C: parent seq. count	BDF.C: rel. freq. (%)	GN.C	GN.C: parent seq. count	GN.C: rel. freq. (%)	LBF.C	LBF.C: parent seq. count	LBF.C: rel. freq. (%)	LH.C	LH.C: parent seq. count	LH.C: rel. freq. (%)	LQ.C	LQ.C: parent seq. count	LQ.C: rel. freq. (%)	LRQ.C	LRQ.C: parent seq. count	LRQ.C: rel. freq. (%)	LSJ.C	LSJ.C: parent seq. count	LSJ.C: rel. freq. (%)	LY.C	LY.C: parent seq. count	LY.C: rel. freq. (%)	SYM.C	SYM.C: parent seq. count	SYM.C: rel. freq. (%)	WLQ.C	WLQ.C: parent seq. count	WLQ.C: rel. freq. (%)	YCR.C	YCR.C: parent seq. count	YCR.C: rel. freq. (%)	YJM.C	YJM.C: parent seq. count	YJM.C: rel. freq. (%)	ZH.C	ZH.C: parent seq. count	ZH.C: rel. freq. (%)	ZXY.C
K00001	0.011563371	0.002249596	0.013825127	0.002278638	0.005778432	0.152886608	-0.002261756	-0.00381508	-0.000708432	27	253380	0.010655932	11	109978	0.010002	24	183915	0.013049507	24	235868	0.010175183	9	105762	0.008509673	32	204289	0.015664084	15	157664	0.009513903	27	220850	0.012225492	34	254888	0.013339192	30	245797	0.012205194	25	166518	0.015013392	30	227816	0.013168522	14	118142	0.011850146	22
K00002	0.006786732	0.00201381	0.007018765	0.001464222	0.709746829	0.876385578	-0.000232033	-0.001506479	0.001042414	13	253380	0.005130634	8	109978	0.007274182	12	183915	0.006524753	13	235868	0.005511557	9	105762	0.008509673	8	204289	0.003916021	14	157664	0.008879643	13	220850	0.005886348	18	254888	0.007061925	12	245797	0.004882077	7	166518	0.00420375	19	227816	0.008340064	8	118142	0.006771512	14
K00003	0.089804713	0.006352932	0.087127886	0.005197097	0.193320385	0.546134633	0.002676827	-0.001447717	0.00680137	213	253380	0.084063462	100	109978	0.090927276	159	183915	0.086452981	215	235868	0.091152679	99	105762	0.093606399	174	204289	0.085173455	158	157664	0.100213111	215	220850	0.097351143	223	254888	0.087489407	232	245797	0.094386831	130	166518	0.078069638	200	227816	0.087790146	96	118142	0.081258147	203
K00004	0.001978108	0.001074051	0.003372287	0.00149749	0.002026419	0.085109594	-0.001394179	-0.002244267	-0.00054409	6	253380	0.002367985	1	109978	0.000909273	3	183915	0.001631188	3	235868	0.001271898	1	105762	0.000945519	2	204289	0.000979005	4	157664	0.002537041	7	220850	0.003169572	4	254888	0.001569317	10	245797	0.004068398	2	166518	0.001201071	8	227816	0.003511606	1	118142	0.000846439	7
K00005	0.037245441	0.004673822	0.038958043	0.00547693	0.314383702	0.649978835	-0.001712602	-0.005123018	0.001697814	84	253380	0.033151788	46	109978	0.041826547	70	183915	0.038061061	82	235868	0.034765208	46	105762	0.043493882	79	204289	0.038670707	57	157664	0.036152831	94	220850	0.042562825	75	254888	0.029424688	73	245797	0.029699305	64	166518	0.038434283	97	227816	0.042578221	46	118142	0.038936195	61
K00007	0.000788697	0.001057009	0.001427828	0.001016586	0.078801491	0.455955447	-0.000639131	-0.001356724	7.85E-05	4	253380	0.001578657	0	109978	0	2	183915	0.001087459	1	235868	0.000423966	0	105762	0	3	204289	0.001468508	1	157664	0.00063426	0	220850	0	0	254888	0	0	245797	0	6	166518	0.003603214	0	227816	0	3	118142	0.002539317	1
K00008	0.039779494	0.008809464	0.039546289	0.005124722	0.928793442	0.974041106	0.000233205	-0.00514754	0.005613951	62	253380	0.024469177	53	109978	0.048191456	68	183915	0.036973602	75	235868	0.031797446	38	105762	0.035929729	55	204289	0.026922644	63	157664	0.039958393	110	220850	0.049807562	97	254888	0.03805593	89	245797	0.036208741	58	166518	0.034831069	95	227816	0.04170032	58	118142	0.049093464	89
K00009	0.012267791	0.003037982	0.014222124	0.002362197	0.049476375	0.388438049	-0.001954333	-0.003903814	-4.85E-06	30	253380	0.011839924	8	109978	0.007274182	20	183915	0.010874589	25	235868	0.010599149	20	105762	0.018910384	26	204289	0.012727068	20	157664	0.012685204	26	220850	0.011772696	28	254888	0.010985217	23	245797	0.009357315	21	166518	0.012611249	31	227816	0.013607473	17	118142	0.014389464	17
K00010	0.020794397	0.004204236	0.019017074	0.003514192	0.194339053	0.546954241	0.001777323	-0.000966631	0.004521278	39	253380	0.015391901	25	109978	0.022731819	37	183915	0.020117989	52	235868	0.022046229	22	105762	0.020801422	49	204289	0.023985628	33	157664	0.020930587	36	220850	0.016300657	37	254888	0.01451618	47	245797	0.01912147	46	166518	0.027624641	37	227816	0.016241177	27	118142	0.022853854	39
K00012	0.069788846	0.012783904	0.067014545	0.008362343	0.475584846	0.75207019	0.002774301	-0.005166229	0.010714831	151	253380	0.059594285	49	109978	0.044554365	126	183915	0.068509909	174	235868	0.073770075	78	105762	0.073750496	135	204289	0.066082853	101	157664	0.06406028	135	220850	0.061127462	192	254888	0.075327203	162	245797	0.065908046	105	166518	0.063056246	197	227816	0.086473294	84	118142	0.071100879	140
K00013	0.069374665	0.006234006	0.069253741	0.003141318	0.946733799	0.979852351	0.000120924	-0.003626462	0.003868311	151	253380	0.059594285	88	109978	0.080016003	141	183915	0.076665851	156	235868	0.066138688	68	105762	0.064295305	132	204289	0.064614345	123	157664	0.078014004	170	220850	0.076975323	171	254888	0.06708829	171	245797	0.069569604	103	166518	0.061855175	167	227816	0.073304772	82	118142	0.069408001	143
K00014	0.08721452	0.005679968	0.085739691	0.004420433	0.411907986	0.70202025	0.001474828	-0.002170738	0.005120394	196	253380	0.077354172	99	109978	0.090018004	181	183915	0.098415029	200	235868	0.084793189	99	105762	0.093606399	179	204289	0.087620968	146	157664	0.092601989	181	220850	0.081956079	204	254888	0.080035153	212	245797	0.086250036	154	166518	0.092482494	201	227816	0.088229097	103	118142	0.08718322	179
K00015	0.003353853	0.001251526	0.003998826	0.001348968	0.146643734	0.517779109	-0.000644973	-0.001528491	0.000238545	8	253380	0.003157313	2	109978	0.001818546	8	183915	0.004349836	10	235868	0.004239659	2	105762	0.001891038	7	204289	0.003426518	1	157664	0.00063426	9	220850	0.004075164	9	254888	0.003530963	14	245797	0.005695757	7	166518	0.00420375	10	227816	0.004389507	3	118142	0.002539317	8
K00016	0.057047017	0.004551471	0.06006432	0.006497687	0.102110884	0.474306241	-0.003017304	-0.006664604	0.000629996	134	253380	0.052884995	64	109978	0.058193457	95	183915	0.051654297	134	235868	0.056811437	74	105762	0.06996842	102	204289	0.049929267	98	157664	0.062157499	125	220850	0.056599502	145	254888	0.056887731	140	245797	0.056957571	98	166518	0.058852496	129	227816	0.056624644	64	118142	0.054172098	119
K00018	0.048533154	0.005289501	0.046692426	0.003415002	0.25601878	0.600878778	0.001840728	-0.00143798	0.005119436	119	253380	0.046965033	51	109978	0.046372911	80	183915	0.043498355	120	235868	0.050875914	50	105762	0.047275959	96	204289	0.046992251	79	157664	0.050106556	124	220850	0.056146706	134	254888	0.05257211	125	245797	0.050854974	55	166518	0.033029462	118	227816	0.051796186	56	118142	0.047400586	99
K00019	0.001172642	0.000906966	0.001798058	0.001215353	0.079789314	0.456394877	-0.000625415	-0.001328995	7.82E-05	7	253380	0.002762649	2	109978	0.001818546	1	183915	0.000543729	2	235868	0.000847932	1	105762	0.000945519	3	204289	0.001468508	2	157664	0.00126852	2	220850	0.000905592	1	254888	0.000392329	2	245797	0.00081368	6	166518	0.003603214	2	227816	0.000877901	1	118142	0.000846439	1
K00020	0.00600755	0.001948023	0.006988766	0.001504355	0.117712984	0.492671902	-0.000981216	-0.0022294	0.000266967	20	253380	0.007893283	8	109978	0.007274182	8	183915	0.004349836	10	235868	0.004239659	10	105762	0.009455192	16	204289	0.007832042	7	157664	0.004439821	16	220850	0.007244736	7	254888	0.002746304	12	245797	0.004882077	14	166518	0.008407499	16	227816	0.007023212	4	118142	0.003385756	10
K00021	5.26E-05	0.000196893	6.94E-05	0.000240953	0.817047172	0.928687607	-1.68E-05	-0.000163172	0.000129586	2	253380	0.000789328	0	109978	0	0	183915	0	0	235868	0	0	105762	0	0	204289	0	0	157664	0	0	220850	0	0	254888	0	0	245797	0	0	166518	0	0	227816	0	0	118142	0	0
K00023	0.000137877	0.000403866	7.11E-05	0.000168545	0.563616362	0.805204537	6.67E-05	-0.000172405	0.000305872	4	253380	0.001578657	0	109978	0	0	183915	0	0	235868	0	0	105762	0	1	204289	0.000489503	0	157664	0	0	220850	0	0	254888	0	0	245797	0	0	166518	0	0	227816	0	0	118142	0	0
K00024	0.019860351	0.00414404	0.019197443	0.003252942	0.61238868	0.841841706	0.000662907	-0.00200193	0.003327744	67	253380	0.026442497	19	109978	0.017276183	36	183915	0.01957426	44	235868	0.018654502	12	105762	0.01134623	48	204289	0.023496126	20	157664	0.012685204	40	220850	0.018111841	57	254888	0.022362763	53	245797	0.021562509	30	166518	0.01801607	47	227816	0.020630684	32	118142	0.027086049	41
K00027	0.069875038	0.006438418	0.065398943	0.004552734	0.031939509	0.322943922	0.004476094	0.000422993	0.008529196	145	253380	0.0572263	91	109978	0.082743821	123	183915	0.066878721	167	235868	0.070802313	86	105762	0.08131465	133	204289	0.065103848	123	157664	0.078014004	152	220850	0.068824994	163	254888	0.063949656	172	245797	0.069976444	109	166518	0.065458389	154	227816	0.067598413	85	118142	0.071947318	139
K00029	0.016256864	0.003709934	0.014776752	0.002502546	0.198406343	0.55142457	0.001480112	-0.000835945	0.003796168	56	253380	0.022101192	17	109978	0.015457637	33	183915	0.017943072	33	235868	0.013990876	11	105762	0.010400711	45	204289	0.022027618	17	157664	0.010782423	31	220850	0.014036676	33	254888	0.012946863	35	245797	0.014239393	32	166518	0.019217142	32	227816	0.014046423	25	118142	0.021160976	33
K00030	0.014397277	0.001987897	0.014602156	0.002468288	0.781301237	0.912049607	-0.000204879	-0.001692388	0.00128263	43	253380	0.016970558	18	109978	0.01636691	29	183915	0.015768154	29	235868	0.012295012	16	105762	0.015128307	24	204289	0.011748063	17	157664	0.010782423	33	220850	0.014942269	38	254888	0.014908509	37	245797	0.015053072	25	166518	0.015013392	33	227816	0.014485374	15	118142	0.012696585	36
K00031	0.054909481	0.003685504	0.053625674	0.004032818	0.324902043	0.659021166	0.001283807	-0.001332813	0.003900427	147	253380	0.058015629	66	109978	0.060012002	88	183915	0.047848191	131	235868	0.055539539	60	105762	0.056731151	106	204289	0.051887277	90	157664	0.057083418	124	220850	0.056146706	145	254888	0.056887731	149	245797	0.060619129	80	166518	0.048042854	123	227816	0.05399094	66	118142	0.055864976	108
K00032	2.62E-05	9.79E-05	0.000101708	0.00018703	0.110900441	0.48370955	-7.56E-05	-0.000169268	1.82E-05	0	253380	0	0	109978	0	0	183915	0	0	235868	0	0	105762	0	0	204289	0	0	157664	0	0	220850	0	1	254888	0.000392329	0	245797	0	0	166518	0	0	227816	0	0	118142	0	0
K00033	0.021536851	0.003920791	0.025026041	0.004122266	0.014367214	0.230720557	-0.00348919	-0.006231994	-0.000746386	49	253380	0.019338543	31	109978	0.028187456	31	183915	0.016855613	43	235868	0.018230536	25	105762	0.02363798	42	204289	0.02055911	31	157664	0.019662066	53	220850	0.023998189	41	254888	0.016085496	40	245797	0.016273592	36	166518	0.021619284	52	227816	0.022825438	31	118142	0.02623961	42
K00034	0.001291157	0.000667337	0.002010833	0.000608356	0.00263093	0.101944283	-0.000719676	-0.001165483	-0.00027387	2	253380	0.000789328	1	109978	0.000909273	1	183915	0.000543729	1	235868	0.000423966	2	105762	0.001891038	2	204289	0.000979005	3	157664	0.001902781	3	220850	0.001358388	6	254888	0.002353975	4	245797	0.001627359	1	166518	0.000600536	4	227816	0.001755803	3	118142	0.002539317	1
K00036	0.015779449	0.002936669	0.019577972	0.003160291	0.000749365	0.048394475	-0.003798524	-0.005870447	-0.001726601	40	253380	0.015786566	18	109978	0.01636691	28	183915	0.015224424	30	235868	0.012718978	14	105762	0.013237269	35	204289	0.017132592	19	157664	0.012050944	30	220850	0.01358388	40	254888	0.015693167	28	245797	0.011391514	29	166518	0.017415535	38	227816	0.016680128	24	118142	0.020314537	33
K00039	0.000461267	0.000608132	0.000680124	0.000565083	0.281647089	0.621901625	-0.000218858	-0.000627392	0.000189677	2	253380	0.000789328	0	109978	0	2	183915	0.001087459	1	235868	0.000423966	0	105762	0	1	204289	0.000489503	1	157664	0.00063426	0	220850	0	0	254888	0	0	245797	0	3	166518	0.001801607	0	227816	0	2	118142	0.001692878	0
K00040	0.030681309	0.005062271	0.029503298	0.004502733	0.477668854	0.751802709	0.001178011	-0.002180367	0.00453639	61	253380	0.024074513	45	109978	0.040917274	58	183915	0.031536308	69	235868	0.02925365	36	105762	0.034038691	53	204289	0.025943639	54	157664	0.034250051	59	220850	0.026714965	69	254888	0.027070713	55	245797	0.022376188	65	166518	0.039034819	65	227816	0.028531798	40	118142	0.033857561	66
K00041	0.029219073	0.004082383	0.029897374	0.003956702	0.621130382	0.848035707	-0.000678301	-0.003456559	0.002099957	61	253380	0.024074513	36	109978	0.032733819	59	183915	0.032080037	61	235868	0.025861923	29	105762	0.027420056	48	204289	0.023496126	46	157664	0.029175969	67	220850	0.030337333	65	254888	0.025501397	61	245797	0.024817227	59	166518	0.035431605	67	227816	0.029409699	45	118142	0.038089756	58
K00042	0.003979872	0.001085123	0.004407928	0.00124981	0.275860264	0.617063965	-0.000428057	-0.001214216	0.000358103	13	253380	0.005130634	4	109978	0.003637091	6	183915	0.003262377	11	235868	0.004663625	4	105762	0.003782077	9	204289	0.004405524	7	157664	0.004439821	4	220850	0.001811184	10	254888	0.003923292	9	245797	0.003661558	8	166518	0.004804285	6	227816	0.002633704	6	118142	0.005078634	5
K00043	2.63E-05	9.84E-05	0	0	0.334281943	0.635951014	2.63E-05	-3.01E-05	8.27E-05	1	253380	0.000394664	0	109978	0	0	183915	0	0	235868	0	0	105762	0	0	204289	0	0	157664	0	0	220850	0	0	254888	0	0	245797	0	0	166518	0	0	227816	0	0	118142	0	0
K00045	0.000785255	0.0004896	0.000974653	0.000432854	0.240936922	0.586569579	-0.000189398	-0.000513663	0.000134868	4	253380	0.001578657	1	109978	0.000909273	0	183915	0	2	235868	0.000847932	0	105762	0	3	204289	0.001468508	0	157664	0	3	220850	0.001358388	2	254888	0.000784658	2	245797	0.00081368	1	166518	0.000600536	2	227816	0.000877901	1	118142	0.000846439	1
K00046	0.032522634	0.004330922	0.029624802	0.004293036	0.055371426	0.408050042	0.002897832	-7.11E-05	0.005866743	63	253380	0.024863841	47	109978	0.04273582	61	183915	0.033167496	67	235868	0.028405718	36	105762	0.034038691	66	204289	0.032307173	54	157664	0.034250051	68	220850	0.030790129	72	254888	0.028247701	72	245797	0.029292465	55	166518	0.033029462	83	227816	0.036432911	46	118142	0.038936195	61
K00048	0.043785648	0.005953218	0.040582245	0.002741733	0.074115373	0.45237493	0.003203402	-0.000347001	0.006753805	99	253380	0.03907175	52	109978	0.047282184	84	183915	0.045673273	102	235868	0.043244527	64	105762	0.060513228	84	204289	0.04111822	73	157664	0.046300995	86	220850	0.038940457	102	254888	0.040017576	101	245797	0.041090819	68	166518	0.040836426	104	227816	0.045650876	59	118142	0.049939903	88
K00050	0.000160143	0.0005992	0.000338446	0.000451587	0.344465205	0.644303339	-0.000178303	-0.000560255	0.000203648	0	253380	0	0	109978	0	0	183915	0	0	235868	0	0	105762	0	0	204289	0	0	157664	0	0	220850	0	0	254888	0	0	245797	0	4	166518	0.002402143	0	227816	0	0	118142	0	0
K00052	0.067308623	0.006720402	0.06530998	0.004885231	0.34086538	0.640762903	0.001998642	-0.002254199	0.006251484	135	253380	0.053279659	79	109978	0.071832548	120	183915	0.065247533	160	235868	0.067834552	82	105762	0.077532573	129	204289	0.063145838	123	157664	0.078014004	153	220850	0.06927779	173	254888	0.067872948	146	245797	0.059398609	95	166518	0.057050889	152	227816	0.066720511	81	118142	0.068561562	143
K00053	0.068787924	0.009526343	0.064079935	0.005999961	0.11078229	0.484601917	0.00470799	-0.001174709	0.010590688	140	253380	0.05525298	82	109978	0.074560367	127	183915	0.069053639	157	235868	0.066562654	101	105762	0.095497438	129	204289	0.063145838	116	157664	0.073574183	143	220850	0.06474983	153	254888	0.060026365	142	245797	0.05777125	103	166518	0.061855175	159	227816	0.069793166	93	118142	0.07871883	145
K00054	0.002610123	0.00135183	0.006040355	0.002753473	9.27E-06	0.005568723	-0.003430232	-0.004783947	-0.002076517	3	253380	0.001183992	1	109978	0.000909273	2	183915	0.001087459	8	235868	0.003391728	5	105762	0.004727596	4	204289	0.00195801	3	157664	0.001902781	10	220850	0.00452796	5	254888	0.001961646	3	245797	0.001220519	6	166518	0.003603214	12	227816	0.005267409	3	118142	0.002539317	5
K00055	0.001292591	0.000870788	0.001844443	0.000966058	0.07990448	0.456618751	-0.000551852	-0.001173374	6.97E-05	2	253380	0.000789328	1	109978	0.000909273	0	183915	0	1	235868	0.000423966	0	105762	0	4	204289	0.00195801	3	157664	0.001902781	3	220850	0.001358388	4	254888	0.001569317	4	245797	0.001627359	2	166518	0.001201071	2	227816	0.000877901	4	118142	0.003385756	2
K00057	0.070754168	0.005954081	0.069929163	0.003295669	0.638405171	0.857968551	0.000825005	-0.002789787	0.004439797	173	253380	0.068276896	80	109978	0.072741821	143	183915	0.07775331	162	235868	0.068682483	78	105762	0.073750496	145	204289	0.070977879	116	157664	0.073574183	159	220850	0.071994566	186	254888	0.072973227	189	245797	0.07689272	97	166518	0.058251961	161	227816	0.070671068	73	118142	0.061790049	163
K00058	0.109896435	0.010483098	0.110326456	0.008160694	0.896146023	0.955825433	-0.000430021	-0.007158777	0.006298735	291	253380	0.114847265	123	109978	0.11184055	194	183915	0.105483511	232	235868	0.0983601	99	105762	0.093606399	219	204289	0.107201073	168	157664	0.106555713	292	220850	0.132216436	292	254888	0.114560121	292	245797	0.118797219	146	166518	0.087678209	254	227816	0.111493486	135	118142	0.114269269	233
K00059	0.141912806	0.009379881	0.13994695	0.005669099	0.484666626	0.757654283	0.001965856	-0.003792357	0.007724068	363	253380	0.143263083	151	109978	0.137300187	273	183915	0.148438137	340	235868	0.144148422	143	105762	0.135209243	278	204289	0.136081727	230	157664	0.145879846	333	220850	0.150781073	368	254888	0.144377138	380	245797	0.15459912	209	166518	0.125511957	328	227816	0.14397584	168	118142	0.142201757	315
K00060	0.005598305	0.001946695	0.007110564	0.00226273	0.037037847	0.345418186	-0.001512259	-0.002927933	-9.66E-05	24	253380	0.009471939	4	109978	0.003637091	10	183915	0.005437294	12	235868	0.005087591	6	105762	0.005673115	13	204289	0.006363534	8	157664	0.005074082	15	220850	0.00679194	21	254888	0.008238913	16	245797	0.006509437	3	166518	0.001801607	13	227816	0.00570636	3	118142	0.002539317	9
K00064	0.000322597	0.000393667	0.00042117	0.000452403	0.486347148	0.756736003	-9.86E-05	-0.000383521	0.000186375	2	253380	0.000789328	0	109978	0	0	183915	0	1	235868	0.000423966	1	105762	0.000945519	1	204289	0.000489503	0	157664	0	0	220850	0	1	254888	0.000392329	0	245797	0	1	166518	0.000600536	0	227816	0	0	118142	0	0
K00065	0.01386757	0.003733609	0.014563669	0.002930865	0.55522714	0.799686859	-0.000696099	-0.003097025	0.001704827	24	253380	0.009471939	20	109978	0.018185455	21	183915	0.011418318	27	235868	0.011447081	14	105762	0.013237269	20	204289	0.009790052	24	157664	0.015222245	31	220850	0.014036676	19	254888	0.007454254	28	245797	0.011391514	33	166518	0.019817677	32	227816	0.014046423	21	118142	0.01777522	29
K00066	0.000616716	0.000690524	0.000517044	0.000476815	0.637591452	0.858989291	9.97E-05	-0.000333161	0.000532504	0	253380	0	1	109978	0.000909273	0	183915	0	3	235868	0.001271898	0	105762	0	0	204289	0	1	157664	0.00063426	2	220850	0.000905592	1	254888	0.000392329	1	245797	0.00040684	2	166518	0.001201071	0	227816	0	3	118142	0.002539317	2
K00067	0.09059989	0.007241813	0.083776452	0.005663672	0.005825934	0.153467377	0.006823439	0.002170392	0.011476485	195	253380	0.076959507	96	109978	0.087290185	188	183915	0.102221135	203	235868	0.086065087	88	105762	0.083205688	193	204289	0.094474005	144	157664	0.091333469	219	220850	0.099162327	220	254888	0.08631242	211	245797	0.085843196	145	166518	0.087077673	218	227816	0.09569126	122	118142	0.103265562	192
K00068	0.006756133	0.002115739	0.007210994	0.001728506	0.501268357	0.763341215	-0.000454861	-0.001828034	0.000918313	24	253380	0.009471939	6	109978	0.005455637	12	183915	0.006524753	13	235868	0.005511557	8	105762	0.007564153	12	204289	0.005874031	9	157664	0.005708342	12	220850	0.005433552	12	254888	0.00470795	14	245797	0.005695757	18	166518	0.010809642	10	227816	0.004389507	12	118142	0.010157268	9
K00073	0.002066842	0.001465675	0.002641627	0.001213459	0.226372624	0.576587778	-0.000574786	-0.001529122	0.00037955	5	253380	0.001973321	5	109978	0.004546364	5	183915	0.002718647	2	235868	0.000847932	2	105762	0.001891038	2	204289	0.000979005	3	157664	0.001902781	3	220850	0.001358388	3	254888	0.001176988	3	245797	0.001220519	2	166518	0.001201071	3	227816	0.001316852	4	118142	0.003385756	1
K00074	0.036652665	0.004297609	0.039688744	0.003524532	0.034247497	0.333913098	-0.003036079	-0.005827919	-0.00024424	88	253380	0.034730444	43	109978	0.039098729	63	183915	0.034254955	91	235868	0.038580901	37	105762	0.03498421	73	204289	0.035733691	71	157664	0.045032474	83	220850	0.037582069	89	254888	0.034917297	84	245797	0.034174542	58	166518	0.034831069	84	227816	0.036871862	45	118142	0.038089756	90
K00075	0.083418239	0.007651913	0.081741418	0.005817853	0.485272109	0.756042616	0.001676821	-0.003209781	0.006563423	214	253380	0.084458126	102	109978	0.092745822	162	183915	0.088084169	206	235868	0.087336985	76	105762	0.071859458	181	204289	0.088599974	125	157664	0.079282525	198	220850	0.089653611	225	254888	0.088274065	231	245797	0.093979992	130	166518	0.078069638	177	227816	0.07769428	93	118142	0.07871883	175
K00076	0.003050297	0.001212456	0.002872024	0.000912319	0.637810871	0.858322225	0.000178273	-0.000594336	0.000950882	12	253380	0.00473597	1	109978	0.000909273	4	183915	0.002174918	8	235868	0.003391728	2	105762	0.001891038	7	204289	0.003426518	6	157664	0.003805561	8	220850	0.003622368	13	254888	0.005100279	11	245797	0.004475238	3	166518	0.001801607	3	227816	0.001316852	3	118142	0.002539317	6
K00077	0.072637581	0.007446215	0.070457465	0.00659122	0.372299353	0.670473737	0.002180116	-0.00275322	0.007113453	147	253380	0.058015629	91	109978	0.082743821	150	183915	0.081559416	170	235868	0.072074211	76	105762	0.071859458	154	204289	0.075383403	123	157664	0.078014004	168	220850	0.076069731	176	254888	0.069049936	160	245797	0.065094366	118	166518	0.07086321	152	227816	0.066720511	99	118142	0.083797464	156
K00086	0.000706284	0.000731861	0.000762323	0.000567645	0.807408871	0.92614547	-5.60E-05	-0.000525419	0.000413342	3	253380	0.001183992	1	109978	0.000909273	2	183915	0.001087459	1	235868	0.000423966	1	105762	0.000945519	1	204289	0.000489503	0	157664	0	1	220850	0.000452796	0	254888	0	2	245797	0.00081368	5	166518	0.003002678	1	227816	0.000438951	1	118142	0.000846439	0
K00087	0.023534894	0.007594995	0.021002187	0.005161707	0.28026353	0.62181853	0.002532707	-0.002214791	0.007280205	57	253380	0.022495856	50	109978	0.045463638	29	183915	0.015768154	52	235868	0.022046229	16	105762	0.015128307	38	204289	0.018601099	38	157664	0.024101888	62	220850	0.028073353	54	254888	0.021185776	62	245797	0.025224067	24	166518	0.014412856	48	227816	0.021069635	25	118142	0.021160976	50
K00088	0.08753935	0.00655966	0.087869797	0.005455901	0.87485861	0.947080175	-0.000330447	-0.004606437	0.003945544	253	253380	0.099850028	106	109978	0.096382913	150	183915	0.081559416	193	235868	0.081825428	91	105762	0.086042246	174	204289	0.085173455	146	157664	0.092601989	195	220850	0.088295223	212	254888	0.083173786	220	245797	0.089504754	122	166518	0.073265353	191	227816	0.08383959	101	118142	0.085490342	192
K00090	0.001489575	0.00134261	0.001999852	0.001335701	0.266738951	0.609602032	-0.000510276	-0.001431757	0.000411205	5	253380	0.001973321	1	109978	0.000909273	5	183915	0.002718647	3	235868	0.001271898	1	105762	0.000945519	3	204289	0.001468508	1	157664	0.00063426	2	220850	0.000905592	2	254888	0.000784658	1	245797	0.00040684	10	166518	0.006005357	1	227816	0.000438951	2	118142	0.001692878	2
K00091	0.009993528	0.004795632	0.010687124	0.004465273	0.662637192	0.871043768	-0.000693595	-0.003917194	0.002530004	56	253380	0.022101192	7	109978	0.006364909	21	183915	0.011418318	21	235868	0.008903285	7	105762	0.006618634	22	204289	0.010769058	12	157664	0.007611122	27	220850	0.012225492	37	254888	0.01451618	43	245797	0.017494111	5	166518	0.003002678	19	227816	0.008340064	7	118142	0.005925073	15
K00094	0.000961367	0.000718364	0.001429022	0.000938967	0.093476591	0.460936296	-0.000467655	-0.001018208	8.29E-05	3	253380	0.001183992	1	109978	0.000909273	1	183915	0.000543729	2	235868	0.000847932	1	105762	0.000945519	2	204289	0.000979005	2	157664	0.00126852	1	220850	0.000452796	1	254888	0.000392329	1	245797	0.00040684	4	166518	0.002402143	0	227816	0	2	118142	0.001692878	0
K00096	0.020109799	0.002026239	0.018166632	0.002096402	0.00851326	0.175104925	0.001943166	0.000533773	0.00335256	45	253380	0.017759886	24	109978	0.021822546	35	183915	0.01903053	49	235868	0.020774331	21	105762	0.019855903	38	204289	0.018601099	30	157664	0.019027806	51	220850	0.023092597	57	254888	0.022362763	45	245797	0.018307791	26	166518	0.015613928	50	227816	0.021947537	24	118142	0.020314537	46
K00097	0.012453503	0.003258601	0.012610293	0.002665606	0.879881424	0.948755446	-0.00015679	-0.002272361	0.001958782	48	253380	0.018943879	11	109978	0.010002	23	183915	0.012505777	29	235868	0.012295012	7	105762	0.006618634	34	204289	0.016643089	9	157664	0.005708342	26	220850	0.011772696	31	254888	0.012162205	33	245797	0.013425713	24	166518	0.014412856	28	227816	0.012290621	15	118142	0.012696585	31
K00098	0.00072882	0.000400718	0.000708239	0.000398363	0.879407388	0.948755303	2.06E-05	-0.000254379	0.000295542	2	253380	0.000789328	1	109978	0.000909273	1	183915	0.000543729	1	235868	0.000423966	1	105762	0.000945519	1	204289	0.000489503	0	157664	0	1	220850	0.000452796	2	254888	0.000784658	2	245797	0.00081368	3	166518	0.001801607	1	227816	0.000438951	1	118142	0.000846439	1
K00099	0.076093211	0.006011066	0.072917359	0.005185618	0.110847786	0.483831251	0.003175851	-0.000779198	0.007130901	217	253380	0.085642119	83	109978	0.075469639	150	183915	0.081559416	170	235868	0.072074211	81	105762	0.076587054	154	204289	0.075383403	112	157664	0.071037142	180	220850	0.081503283	207	254888	0.08121214	209	245797	0.085029516	108	166518	0.064857853	177	227816	0.07769428	78	118142	0.066022244	150
K00100	0.004460283	0.001497788	0.004521558	0.001140107	0.895846987	0.955845976	-6.13E-05	-0.001018014	0.000895464	9	253380	0.003551977	6	109978	0.005455637	7	183915	0.003806106	11	235868	0.004663625	7	105762	0.006618634	2	204289	0.000979005	8	157664	0.005074082	9	220850	0.004075164	13	254888	0.005100279	12	245797	0.004882077	4	166518	0.002402143	12	227816	0.005267409	4	118142	0.003385756	9
K00101	0.00254959	0.001743929	0.003334953	0.001299404	0.156526295	0.528441219	-0.000785363	-0.001894402	0.000323677	10	253380	0.003946641	3	109978	0.002727818	6	183915	0.003262377	6	235868	0.002543796	3	105762	0.002836558	8	204289	0.003916021	3	157664	0.001902781	2	220850	0.000905592	1	254888	0.000392329	2	245797	0.00081368	10	166518	0.006005357	2	227816	0.000877901	7	118142	0.005925073	2
K00102	0.001369178	0.001229349	0.002023028	0.001382505	0.140918602	0.51294371	-0.00065385	-0.001535981	0.00022828	7	253380	0.002762649	0	109978	0	5	183915	0.002718647	2	235868	0.000847932	0	105762	0	4	204289	0.00195801	0	157664	0	6	220850	0.002716776	0	254888	0	1	245797	0.00040684	1	166518	0.000600536	8	227816	0.003511606	1	118142	0.000846439	6
K00104	0.018290526	0.003765013	0.018510843	0.002923725	0.852218942	0.937784347	-0.000220317	-0.002635651	0.002195017	62	253380	0.024469177	23	109978	0.020913274	34	183915	0.018486801	39	235868	0.016534672	9	105762	0.008509673	40	204289	0.019580105	26	157664	0.016490765	47	220850	0.021281413	37	254888	0.01451618	49	245797	0.01993515	24	166518	0.014412856	39	227816	0.017119079	23	118142	0.019468098	45
K00105	0.000424435	0.000512678	0.001526269	0.000799563	7.95E-06	0.00530851	-0.001101833	-0.001533356	-0.000670311	0	253380	0	0	109978	0	1	183915	0.000543729	1	235868	0.000423966	2	105762	0.001891038	1	204289	0.000489503	1	157664	0.00063426	2	220850	0.000905592	0	254888	0	0	245797	0	1	166518	0.000600536	2	227816	0.000877901	0	118142	0	0
K00108	0.001523589	0.001325949	0.002007287	0.001307855	0.284615426	0.625009232	-0.000483698	-0.00139118	0.000423785	5	253380	0.001973321	2	109978	0.001818546	2	183915	0.001087459	3	235868	0.001271898	2	105762	0.001891038	6	204289	0.002937016	1	157664	0.00063426	1	220850	0.000452796	1	254888	0.000392329	1	245797	0.00040684	9	166518	0.005404821	0	227816	0	2	118142	0.001692878	1
K00111	0.066928109	0.005091517	0.067544853	0.004752683	0.714901508	0.880758658	-0.000616743	-0.004041802	0.002808315	180	253380	0.071039545	75	109978	0.068195457	134	183915	0.072859745	138	235868	0.058507301	60	105762	0.056731151	146	204289	0.071467382	96	157664	0.060888979	162	220850	0.073352954	160	254888	0.062772669	166	245797	0.067535405	107	166518	0.064257318	160	227816	0.070232117	78	118142	0.066022244	145
K00112	0.005256809	0.002956002	0.006305289	0.002423179	0.271374596	0.613427108	-0.00104848	-0.00296857	0.000871611	16	253380	0.006314626	2	109978	0.001818546	9	183915	0.004893565	8	235868	0.003391728	8	105762	0.007564153	12	204289	0.005874031	5	157664	0.003171301	10	220850	0.00452796	9	254888	0.003530963	10	245797	0.004068398	25	166518	0.015013392	8	227816	0.003511606	7	118142	0.005925073	9
K00113	0.004709851	0.001973602	0.005694204	0.001482537	0.118991541	0.493211317	-0.000984352	-0.002241543	0.000272839	17	253380	0.00670929	5	109978	0.004546364	6	183915	0.003262377	13	235868	0.005511557	5	105762	0.004727596	12	204289	0.005874031	3	157664	0.001902781	8	220850	0.003622368	11	254888	0.004315621	10	245797	0.004068398	18	166518	0.010809642	8	227816	0.003511606	5	118142	0.004232195	8
K00116	0.001987893	0.002315662	0.003874215	0.002560098	0.026413632	0.302748612	-0.001886322	-0.003536893	-0.000235752	10	253380	0.003946641	1	109978	0.000909273	4	183915	0.002174918	6	235868	0.002543796	1	105762	0.000945519	6	204289	0.002937016	2	157664	0.00126852	1	220850	0.000452796	1	254888	0.000392329	1	245797	0.00040684	16	166518	0.009608571	0	227816	0	3	118142	0.002539317	1
K00117	0.001748941	0.001866637	0.002755919	0.001994169	0.128030279	0.498347281	-0.001006977	-0.002320404	0.000306449	8	253380	0.003157313	1	109978	0.000909273	4	183915	0.002174918	4	235868	0.001695864	1	105762	0.000945519	7	204289	0.003426518	1	157664	0.00063426	1	220850	0.000452796	1	254888	0.000392329	2	245797	0.00081368	13	166518	0.007806964	1	227816	0.000438951	2	118142	0.001692878	1
K00118	0	0	3.60E-05	0.00012462	0.169589894	0.531605899	-3.60E-05	-8.85E-05	1.65E-05	0	253380	0	0	109978	0	0	183915	0	0	235868	0	0	105762	0	0	204289	0	0	157664	0	0	220850	0	0	254888	0	0	245797	0	0	166518	0	0	227816	0	0	118142	0	0
K00121	0.003015588	0.00185045	0.003784393	0.001433397	0.193557275	0.546546775	-0.000768805	-0.001955261	0.000417651	9	253380	0.003551977	3	109978	0.002727818	5	183915	0.002718647	6	235868	0.002543796	3	105762	0.002836558	6	204289	0.002937016	3	157664	0.001902781	2	220850	0.000905592	3	254888	0.001176988	4	245797	0.001627359	12	166518	0.007206428	5	227816	0.002194754	7	118142	0.005925073	2
K00122	4.00E-05	0.0001498	0.000132654	0.00021968	0.131873266	0.504478238	-9.26E-05	-0.000214409	2.92E-05	0	253380	0	0	109978	0	0	183915	0	0	235868	0	0	105762	0	0	204289	0	0	157664	0	0	220850	0	0	254888	0	0	245797	0	1	166518	0.000600536	0	227816	0	0	118142	0	0
K00123	0.027950541	0.00435295	0.02935625	0.004322906	0.343622852	0.64352942	-0.001405709	-0.004391551	0.001580133	84	253380	0.033151788	25	109978	0.022731819	53	183915	0.02881766	62	235868	0.026285889	23	105762	0.021746941	68	204289	0.033286178	46	157664	0.029175969	69	220850	0.031242925	57	254888	0.022362763	64	245797	0.026037747	55	166518	0.033029462	53	227816	0.023264389	37	118142	0.031318244	47
K00124	0.005308014	0.001257353	0.004393397	0.000991633	0.028397079	0.308972569	0.000914618	0.00010522	0.001724015	12	253380	0.00473597	5	109978	0.004546364	10	183915	0.005437294	10	235868	0.004239659	7	105762	0.006618634	14	204289	0.006853037	8	157664	0.005074082	9	220850	0.004075164	9	254888	0.003530963	12	245797	0.004882077	12	166518	0.007206428	8	227816	0.003511606	8	118142	0.006771512	10
K00125	2.63E-05	9.84E-05	1.37E-05	6.72E-05	0.675401341	0.877072531	1.26E-05	-4.90E-05	7.42E-05	1	253380	0.000394664	0	109978	0	0	183915	0	0	235868	0	0	105762	0	0	204289	0	0	157664	0	0	220850	0	0	254888	0	0	245797	0	0	166518	0	0	227816	0	0	118142	0	0
K00127	0.007004924	0.001839592	0.006746714	0.001672841	0.669622256	0.874293754	0.00025821	-0.000969829	0.00148625	19	253380	0.007498619	7	109978	0.006364909	8	183915	0.004349836	14	235868	0.005935523	9	105762	0.008509673	15	204289	0.007342539	13	157664	0.008245383	13	220850	0.005886348	13	254888	0.005100279	15	245797	0.006102597	14	166518	0.008407499	14	227816	0.00614531	14	118142	0.011850146	10
K00128	0.040843396	0.00314513	0.040165364	0.003737943	0.55436178	0.799015323	0.000678032	-0.001630647	0.002986711	110	253380	0.043413055	40	109978	0.036370911	78	183915	0.042410896	87	235868	0.036885037	42	105762	0.039711806	80	204289	0.039160209	66	157664	0.041861173	99	220850	0.044826806	109	254888	0.042763881	107	245797	0.043531858	58	166518	0.034831069	94	227816	0.041261369	44	118142	0.037243317	89
K00130	0.00223911	0.001303017	0.003297989	0.00167688	0.036994949	0.345554684	-0.001058879	-0.002050144	-6.76E-05	8	253380	0.003157313	1	109978	0.000909273	4	183915	0.002174918	7	235868	0.002967762	3	105762	0.002836558	7	204289	0.003426518	3	157664	0.001902781	4	220850	0.001811184	4	254888	0.001569317	3	245797	0.001220519	10	166518	0.006005357	2	227816	0.000877901	3	118142	0.002539317	2
K00131	0.000894508	0.000706039	0.002361321	0.001074477	1.10E-05	0.005520226	-0.001466813	-0.002052795	-0.000880831	5	253380	0.001973321	0	109978	0	0	183915	0	3	235868	0.001271898	2	105762	0.001891038	0	204289	0	1	157664	0.00063426	1	220850	0.000452796	4	254888	0.001569317	2	245797	0.00081368	3	166518	0.001801607	3	227816	0.001316852	0	118142	0	1
K00132	0.001089931	0.00097432	0.001422805	0.000881428	0.302268471	0.64058731	-0.000332874	-0.00098233	0.000316583	2	253380	0.000789328	4	109978	0.003637091	4	183915	0.002174918	3	235868	0.001271898	0	105762	0	1	204289	0.000489503	1	157664	0.00063426	5	220850	0.00226398	3	254888	0.001176988	2	245797	0.00081368	0	166518	0	4	227816	0.001755803	1	118142	0.000846439	1
K00133	0.074985995	0.004964103	0.074576458	0.003658237	0.790332667	0.917244057	0.000409537	-0.00274035	0.003559424	207	253380	0.081695477	84	109978	0.076378912	130	183915	0.070684827	175	235868	0.074194041	87	105762	0.082260169	160	204289	0.078320419	128	157664	0.081185305	159	220850	0.071994566	196	254888	0.076896519	191	245797	0.0777064	107	166518	0.064257318	168	227816	0.073743723	87	118142	0.073640196	151
K00134	0.07263071	0.006780131	0.07577837	0.00506919	0.144950139	0.517273046	-0.00314766	-0.007462446	0.001167126	206	253380	0.081300813	79	109978	0.071832548	116	183915	0.063072615	161	235868	0.068258517	95	105762	0.089824323	144	204289	0.070488377	119	157664	0.075476964	167	220850	0.075616935	197	254888	0.077288848	185	245797	0.075265361	111	166518	0.06665946	149	227816	0.065403659	76	118142	0.064329366	147
K00135	0.004718002	0.003336291	0.00815341	0.004246445	0.009095649	0.18393424	-0.003435409	-0.0059604	-0.000910417	15	253380	0.005919962	9	109978	0.008183455	10	183915	0.005437294	7	235868	0.002967762	7	105762	0.006618634	15	204289	0.007342539	2	157664	0.00126852	6	220850	0.002716776	7	254888	0.002746304	5	245797	0.002034199	24	166518	0.014412856	7	227816	0.003072655	4	118142	0.003385756	7
K00137	0.001514874	0.001407914	0.002136473	0.001684271	0.2311476	0.58013894	-0.000621599	-0.001657977	0.00041478	7	253380	0.002762649	1	109978	0.000909273	4	183915	0.002174918	3	235868	0.001271898	1	105762	0.000945519	5	204289	0.002447513	1	157664	0.00063426	1	220850	0.000452796	1	254888	0.000392329	1	245797	0.00040684	10	166518	0.006005357	1	227816	0.000438951	2	118142	0.001692878	2
K00138	0.00150513	0.000974805	0.00181478	0.001063909	0.368225941	0.666134036	-0.00030965	-0.001001057	0.000381758	7	253380	0.002762649	2	109978	0.001818546	3	183915	0.001631188	4	235868	0.001695864	1	105762	0.000945519	4	204289	0.00195801	1	157664	0.00063426	1	220850	0.000452796	1	254888	0.000392329	2	245797	0.00081368	6	166518	0.003603214	1	227816	0.000438951	3	118142	0.002539317	1
K00140	0.004066387	0.001915394	0.005869306	0.001984185	0.009694007	0.189648881	-0.001802919	-0.003135794	-0.000470044	16	253380	0.006314626	5	109978	0.004546364	3	183915	0.001631188	9	235868	0.003815694	2	105762	0.001891038	10	204289	0.004895026	8	157664	0.005074082	11	220850	0.004980756	7	254888	0.002746304	10	245797	0.004068398	15	166518	0.009008035	6	227816	0.002633704	5	118142	0.004232195	8
K00141	0.000164247	0.000388867	0.000276238	0.000408177	0.407043371	0.699285609	-0.000111991	-0.000383864	0.000159881	1	253380	0.000394664	0	109978	0	0	183915	0	0	235868	0	0	105762	0	3	204289	0.001468508	0	157664	0	0	220850	0	0	254888	0	0	245797	0	1	166518	0.000600536	0	227816	0	0	118142	0	0
K00145	0.062016322	0.005546641	0.060706991	0.003554292	0.436536215	0.72286642	0.00130933	-0.002124782	0.004743443	153	253380	0.060383614	58	109978	0.05273782	131	183915	0.071228557	151	235868	0.064018858	73	105762	0.0690229	119	204289	0.058250811	99	157664	0.06279176	147	220850	0.066561014	152	254888	0.059634035	145	245797	0.05899177	90	166518	0.054048211	153	227816	0.067159462	77	118142	0.065175805	134
K00146	0.001571813	0.001847776	0.002955049	0.002390517	0.054138256	0.402917431	-0.001383236	-0.002792436	2.60E-05	6	253380	0.002367985	0	109978	0	4	183915	0.002174918	2	235868	0.000847932	1	105762	0.000945519	8	204289	0.003916021	1	157664	0.00063426	1	220850	0.000452796	1	254888	0.000392329	1	245797	0.00040684	12	166518	0.007206428	0	227816	0	3	118142	0.002539317	1
K00147	0.08225882	0.008152615	0.078941884	0.004545141	0.17730535	0.534050116	0.003316936	-0.001636759	0.008270631	226	253380	0.089194096	92	109978	0.083653094	165	183915	0.089715358	195	235868	0.08267336	71	105762	0.067131862	177	204289	0.086641963	141	157664	0.089430688	187	220850	0.084672855	213	254888	0.083566115	223	245797	0.090725273	120	166518	0.072064281	184	227816	0.080766935	92	118142	0.077872391	184
K00148	0	0	3.13E-05	0.000106395	0.161913297	0.531975526	-3.13E-05	-7.62E-05	1.35E-05	0	253380	0	0	109978	0	0	183915	0	0	235868	0	0	105762	0	0	204289	0	0	157664	0	0	220850	0	0	254888	0	0	245797	0	0	166518	0	0	227816	0	0	118142	0	0
K00150	0.000993795	0.001028	0.000753561	0.000518833	0.425100554	0.712375538	0.000240235	-0.000377811	0.000858281	8	253380	0.003157313	0	109978	0	2	183915	0.001087459	2	235868	0.000847932	0	105762	0	6	204289	0.002937016	1	157664	0.00063426	2	220850	0.000905592	5	254888	0.001961646	5	245797	0.002034199	0	166518	0	0	227816	0	1	118142	0.000846439	1
K00151	0.001304245	0.001083316	0.001233299	0.000687803	0.827656081	0.92378785	7.09E-05	-0.000598828	0.000740719	3	253380	0.001183992	1	109978	0.000909273	3	183915	0.001631188	4	235868	0.001695864	3	105762	0.002836558	2	204289	0.000979005	0	157664	0	2	220850	0.000905592	1	254888	0.000392329	0	245797	0	4	166518	0.002402143	0	227816	0	3	118142	0.002539317	1
K00154	2.63E-05	9.84E-05	3.64E-05	0.000127265	0.787444713	0.91654902	-1.00E-05	-8.51E-05	6.50E-05	1	253380	0.000394664	0	109978	0	0	183915	0	0	235868	0	0	105762	0	0	204289	0	0	157664	0	0	220850	0	0	254888	0	0	245797	0	0	166518	0	0	227816	0	0	118142	0	0
K00156	0.007581122	0.002288556	0.007964091	0.001893696	0.601256794	0.832445436	-0.00038297	-0.001872903	0.001106963	26	253380	0.010261268	7	109978	0.006364909	13	183915	0.007068483	16	235868	0.006783455	7	105762	0.006618634	18	204289	0.008811047	7	157664	0.004439821	18	220850	0.008150328	21	254888	0.008238913	17	245797	0.006916276	18	166518	0.010809642	16	227816	0.007023212	15	118142	0.012696585	12
K00158	0.001520773	0.001647931	0.004750512	0.002803797	6.80E-05	0.014076628	-0.003229739	-0.004691699	-0.001767778	2	253380	0.000789328	0	109978	0	1	183915	0.000543729	5	235868	0.00211983	6	105762	0.005673115	0	204289	0	3	157664	0.001902781	4	220850	0.001811184	2	254888	0.000784658	0	245797	0	8	166518	0.004804285	5	227816	0.002194754	0	118142	0	2
K00161	0.001568737	0.000597023	0.003783572	0.001684461	1.56E-06	0.009361869	-0.002214835	-0.002986178	-0.001443492	2	253380	0.000789328	1	109978	0.000909273	1	183915	0.000543729	4	235868	0.001695864	3	105762	0.002836558	2	204289	0.000979005	3	157664	0.001902781	5	220850	0.00226398	5	254888	0.001961646	3	245797	0.001220519	3	166518	0.001801607	4	227816	0.001755803	2	118142	0.001692878	4
K00162	0.001466071	0.001316286	0.003350269	0.001455249	0.000273868	0.028857012	-0.001884198	-0.002822433	-0.000945964	1	253380	0.000394664	1	109978	0.000909273	3	183915	0.001631188	3	235868	0.001271898	6	105762	0.005673115	1	204289	0.000489503	3	157664	0.001902781	5	220850	0.00226398	2	254888	0.000784658	4	245797	0.001627359	3	166518	0.001801607	4	227816	0.001755803	0	118142	0	3
K00163	0.00451717	0.001755901	0.006241267	0.002131049	0.010897704	0.20015783	-0.001724096	-0.003024743	-0.00042345	11	253380	0.004341306	4	109978	0.003637091	9	183915	0.004893565	10	235868	0.004239659	7	105762	0.006618634	15	204289	0.007342539	6	157664	0.003805561	7	220850	0.003169572	8	254888	0.003138633	7	245797	0.002847879	15	166518	0.009008035	7	227816	0.003072655	6	118142	0.005078634	6
K00164	0.006256392	0.002183209	0.007511985	0.002369697	0.107601446	0.481202	-0.001255593	-0.002800877	0.000289691	22	253380	0.008682611	5	109978	0.004546364	12	183915	0.006524753	12	235868	0.005087591	8	105762	0.007564153	18	204289	0.008811047	10	157664	0.006342602	12	220850	0.005433552	15	254888	0.005884938	13	245797	0.005288917	20	166518	0.012010714	11	227816	0.004828458	4	118142	0.003385756	7
K00166	0	0	3.00E-05	0.000146797	0.327286881	0.651752324	-3.00E-05	-9.18E-05	3.19E-05	0	253380	0	0	109978	0	0	183915	0	0	235868	0	0	105762	0	0	204289	0	0	157664	0	0	220850	0	0	254888	0	0	245797	0	0	166518	0	0	227816	0	0	118142	0	0
K00167	3.02E-05	0.000112947	4.63E-05	0.000164292	0.722639295	0.884305544	-1.61E-05	-0.00010756	7.53E-05	0	253380	0	0	109978	0	0	183915	0	0	235868	0	0	105762	0	0	204289	0	0	157664	0	1	220850	0.000452796	0	254888	0	0	245797	0	0	166518	0	0	227816	0	0	118142	0	0
K00169	0.017125797	0.002913791	0.01545395	0.003049036	0.103797433	0.477341026	0.001671846	-0.000363049	0.003706742	34	253380	0.013418581	21	109978	0.019094728	35	183915	0.01903053	39	235868	0.016534672	16	105762	0.015128307	34	204289	0.016643089	31	157664	0.019662066	46	220850	0.020828617	53	254888	0.020793447	43	245797	0.017494111	22	166518	0.013211785	35	227816	0.015363276	13	118142	0.011003707	37
K00170	0.012824687	0.002717207	0.012583482	0.001943543	0.773358067	0.909494527	0.000241205	-0.001472994	0.001955404	37	253380	0.014602573	13	109978	0.011820546	22	183915	0.011962048	33	235868	0.013990876	14	105762	0.013237269	22	204289	0.010769058	25	157664	0.015856505	37	220850	0.016753453	42	254888	0.016477826	40	245797	0.016273592	14	166518	0.008407499	28	227816	0.012290621	10	118142	0.00846439	24
K00171	0.0052059	0.001423458	0.005803649	0.001746102	0.259529547	0.603692663	-0.00059775	-0.00165712	0.00046162	14	253380	0.005525298	5	109978	0.004546364	11	183915	0.005981024	14	235868	0.005935523	4	105762	0.003782077	12	204289	0.005874031	7	157664	0.004439821	15	220850	0.00679194	22	254888	0.008631242	13	245797	0.005288917	4	166518	0.002402143	12	227816	0.005267409	4	118142	0.003385756	11
K00172	0.01212325	0.002611018	0.011752163	0.002004004	0.650592074	0.864481415	0.000371087	-0.00129969	0.002041865	28	253380	0.011050596	9	109978	0.008183455	25	183915	0.013593236	30	235868	0.012718978	12	105762	0.01134623	21	204289	0.010279555	20	157664	0.012685204	35	220850	0.015847861	35	254888	0.013731521	38	245797	0.015459912	15	166518	0.009008035	29	227816	0.012729571	8	118142	0.006771512	26
K00174	0.035496144	0.011068768	0.035616801	0.009318533	0.972900427	0.987033778	-0.000120657	-0.007357829	0.007116515	158	253380	0.062356934	33	109978	0.030006001	68	183915	0.036973602	74	235868	0.03137348	17	105762	0.016073826	84	204289	0.04111822	38	157664	0.024101888	93	220850	0.042110029	113	254888	0.044333197	119	245797	0.048413935	39	166518	0.023420891	79	227816	0.034677108	35	118142	0.029625366	79
K00175	0.031524418	0.008466102	0.030720827	0.008315985	0.778367942	0.91039491	0.000803591	-0.004982807	0.006589988	125	253380	0.049333018	31	109978	0.028187456	44	183915	0.023924095	72	235868	0.030525548	15	105762	0.014182788	69	204289	0.033775681	42	157664	0.026638928	85	220850	0.038487661	99	254888	0.038840589	103	245797	0.041904498	36	166518	0.021619284	70	227816	0.030726551	31	118142	0.02623961	73
K00176	0.009124847	0.002930797	0.008596101	0.002573611	0.579797229	0.817816383	0.000528746	-0.001408763	0.002466255	31	253380	0.012234588	8	109978	0.007274182	13	183915	0.007068483	23	235868	0.009751217	5	105762	0.004727596	16	204289	0.007832042	13	157664	0.008245383	28	220850	0.012678288	30	254888	0.011769875	39	245797	0.015866752	8	166518	0.004804285	16	227816	0.007023212	11	118142	0.009310829	20
K00177	0.018773785	0.006586133	0.019001048	0.005684401	0.914985981	0.966650097	-0.000227263	-0.004561223	0.004106698	87	253380	0.03433578	18	109978	0.01636691	25	183915	0.013593236	39	235868	0.016534672	8	105762	0.007564153	44	204289	0.021538115	21	157664	0.013319464	51	220850	0.023092597	58	254888	0.022755092	64	245797	0.026037747	14	166518	0.008407499	41	227816	0.01799698	22	118142	0.018621659	45
K00179	0.047274476	0.010726828	0.046454997	0.008693295	0.809974659	0.92678754	0.000819478	-0.006129209	0.007768166	179	253380	0.070644881	50	109978	0.045463638	86	183915	0.046760732	117	235868	0.049604016	31	105762	0.029311095	103	204289	0.050418769	64	157664	0.040592653	121	220850	0.054788318	148	254888	0.058064719	153	245797	0.062246488	54	166518	0.032428927	93	227816	0.040822418	46	118142	0.038936195	100
K00180	0.027046806	0.005943676	0.027000197	0.005395759	0.98094002	0.98884286	4.66E-05	-0.003919229	0.004012447	96	253380	0.037887758	21	109978	0.019094728	55	183915	0.029905119	72	235868	0.030525548	21	105762	0.019855903	60	204289	0.029370157	42	157664	0.026638928	66	220850	0.029884537	87	254888	0.034132639	86	245797	0.034988222	30	166518	0.01801607	53	227816	0.023264389	25	118142	0.021160976	57
K00183	0.005676068	0.002228463	0.005049951	0.001779051	0.378189601	0.673408463	0.000626117	-0.000812397	0.002064631	18	253380	0.007103955	4	109978	0.003637091	13	183915	0.007068483	11	235868	0.004663625	3	105762	0.002836558	9	204289	0.004405524	10	157664	0.006342602	12	220850	0.005433552	12	254888	0.00470795	10	245797	0.004068398	8	166518	0.004804285	14	227816	0.00614531	15	118142	0.012696585	13
K00184	0.011714287	0.005015284	0.011711032	0.003381324	0.998297052	0.998962361	3.26E-06	-0.003127438	0.003133949	22	253380	0.008682611	6	109978	0.005455637	16	183915	0.008699671	32	235868	0.01356691	6	105762	0.005673115	34	204289	0.016643089	18	157664	0.011416684	39	220850	0.017659045	42	254888	0.016477826	40	245797	0.016273592	16	166518	0.009608571	26	227816	0.011412719	26	118142	0.022007415	10
K00185	0.010202801	0.003356398	0.009857676	0.002665483	0.745007393	0.898316483	0.000345126	-0.001818887	0.002509139	26	253380	0.010261268	5	109978	0.004546364	22	183915	0.011962048	26	235868	0.011023115	4	105762	0.003782077	27	204289	0.013216571	14	157664	0.008879643	32	220850	0.014489472	31	254888	0.012162205	32	245797	0.013018873	13	166518	0.007806964	21	227816	0.009217965	19	118142	0.016082342	19
K00186	7.89E-05	0.00029534	2.93E-05	9.97E-05	0.551445111	0.797682884	4.96E-05	-0.000123303	0.000222509	3	253380	0.001183992	0	109978	0	0	183915	0	0	235868	0	0	105762	0	0	204289	0	0	157664	0	0	220850	0	0	254888	0	0	245797	0	0	166518	0	0	227816	0	0	118142	0	0
K00187	0.000188052	0.000593404	0.000148943	0.00031661	0.821836621	0.920542847	3.91E-05	-0.000319679	0.000397897	6	253380	0.002367985	0	109978	0	0	183915	0	0	235868	0	0	105762	0	0	204289	0	0	157664	0	1	220850	0.000452796	0	254888	0	0	245797	0	0	166518	0	0	227816	0	0	118142	0	0
K00188	2.63E-05	9.84E-05	1.37E-05	6.72E-05	0.675401341	0.867692076	1.26E-05	-4.90E-05	7.42E-05	1	253380	0.000394664	0	109978	0	0	183915	0	0	235868	0	0	105762	0	0	204289	0	0	157664	0	0	220850	0	0	254888	0	0	245797	0	0	166518	0	0	227816	0	0	118142	0	0
K00194	0.009255191	0.002170708	0.008529008	0.001401895	0.274331822	0.616399896	0.000726184	-0.000619401	0.002071768	24	253380	0.009471939	7	109978	0.006364909	16	183915	0.008699671	22	235868	0.009327251	12	105762	0.01134623	21	204289	0.010279555	11	157664	0.006976862	19	220850	0.008603124	26	254888	0.010200559	26	245797	0.010577835	14	166518	0.008407499	17	227816	0.007462162	9	118142	0.007617951	16
K00196	0.006797021	0.002190394	0.00735763	0.001618093	0.412843933	0.702817647	-0.000560609	-0.001951159	0.00082994	22	253380	0.008682611	7	109978	0.006364909	14	183915	0.007612212	19	235868	0.008055353	5	105762	0.004727596	7	204289	0.003426518	13	157664	0.008245383	13	220850	0.005886348	13	254888	0.005100279	13	245797	0.005288917	10	166518	0.006005357	16	227816	0.007023212	7	118142	0.005925073	13
K00197	0.010966958	0.002294129	0.010510558	0.001587825	0.517336396	0.775423607	0.0004564	-0.000982196	0.001894995	27	253380	0.010655932	9	109978	0.008183455	23	183915	0.012505777	28	235868	0.011871047	14	105762	0.013237269	25	204289	0.012237565	15	157664	0.009513903	30	220850	0.01358388	29	254888	0.011377546	29	245797	0.011798354	12	166518	0.007206428	18	227816	0.007901113	10	118142	0.00846439	21
K00198	0.024907253	0.006071778	0.023017276	0.001879016	0.274169129	0.616726514	0.001889976	-0.001652656	0.005432608	44	253380	0.017365222	27	109978	0.024550365	45	183915	0.024467825	54	235868	0.022894161	37	105762	0.03498421	48	204289	0.023496126	39	157664	0.024736148	57	220850	0.025809373	51	254888	0.020008788	49	245797	0.01993515	31	166518	0.018616606	62	227816	0.027214945	27	118142	0.022853854	50
K00200	2.63E-05	9.84E-05	8.71E-05	0.000177471	0.182546202	0.536911112	-6.08E-05	-0.000151438	2.99E-05	1	253380	0.000394664	0	109978	0	0	183915	0	0	235868	0	0	105762	0	0	204289	0	0	157664	0	0	220850	0	0	254888	0	0	245797	0	0	166518	0	0	227816	0	0	118142	0	0
K00201	7.89E-05	0.00029534	4.37E-05	0.00015888	0.684208111	0.861138707	3.53E-05	-0.000143478	0.000213981	3	253380	0.001183992	0	109978	0	0	183915	0	0	235868	0	0	105762	0	0	204289	0	0	157664	0	0	220850	0	0	254888	0	0	245797	0	0	166518	0	0	227816	0	0	118142	0	0
K00202	2.63E-05	9.84E-05	1.37E-05	6.72E-05	0.675401341	0.861427151	1.26E-05	-4.90E-05	7.42E-05	1	253380	0.000394664	0	109978	0	0	183915	0	0	235868	0	0	105762	0	0	204289	0	0	157664	0	0	220850	0	0	254888	0	0	245797	0	0	166518	0	0	227816	0	0	118142	0	0
K00203	5.26E-05	0.000196893	3.47E-05	0.000120476	0.760919044	0.905504216	1.79E-05	-0.000103164	0.000138992	2	253380	0.000789328	0	109978	0	0	183915	0	0	235868	0	0	105762	0	0	204289	0	0	157664	0	0	220850	0	0	254888	0	0	245797	0	0	166518	0	0	227816	0	0	118142	0	0
K00204	2.63E-05	9.84E-05	1.37E-05	6.72E-05	0.675401341	0.861610122	1.26E-05	-4.90E-05	7.42E-05	1	253380	0.000394664	0	109978	0	0	183915	0	0	235868	0	0	105762	0	0	204289	0	0	157664	0	0	220850	0	0	254888	0	0	245797	0	0	166518	0	0	227816	0	0	118142	0	0
K00205	5.26E-05	0.000196893	6.94E-05	0.000240953	0.817047172	0.919982248	-1.68E-05	-0.000163172	0.000129586	2	253380	0.000789328	0	109978	0	0	183915	0	0	235868	0	0	105762	0	0	204289	0	0	157664	0	0	220850	0	0	254888	0	0	245797	0	0	166518	0	0	227816	0	0	118142	0	0
K00208	0.011599208	0.002003263	0.011557544	0.001858777	0.949833468	0.979179507	4.17E-05	-0.001303525	0.001386853	43	253380	0.016970558	11	109978	0.010002	20	183915	0.010874589	24	235868	0.010175183	12	105762	0.01134623	28	204289	0.013706073	13	157664	0.008245383	20	220850	0.00905592	31	254888	0.012162205	31	245797	0.012612034	20	166518	0.012010714	25	227816	0.010973768	13	118142	0.011003707	26
K00209	0.005465936	0.001900885	0.004505603	0.000924313	0.093381548	0.460845994	0.000960333	-0.000178556	0.002099222	9	253380	0.003551977	4	109978	0.003637091	11	183915	0.005981024	16	235868	0.006783455	8	105762	0.007564153	7	204289	0.003426518	14	157664	0.008879643	11	220850	0.004980756	13	254888	0.005100279	9	245797	0.003661558	8	166518	0.004804285	8	227816	0.003511606	6	118142	0.005078634	11
K00210	0.002663988	0.001032922	0.002566759	0.000782616	0.763180646	0.905504338	9.72E-05	-0.000561924	0.000756383	7	253380	0.002762649	5	109978	0.004546364	6	183915	0.003262377	5	235868	0.00211983	1	105762	0.000945519	6	204289	0.002937016	2	157664	0.00126852	4	220850	0.001811184	7	254888	0.002746304	6	245797	0.002441039	3	166518	0.001801607	8	227816	0.003511606	3	118142	0.002539317	5
K00215	0.06690344	0.00424809	0.066770555	0.004163904	0.925998462	0.972468397	0.000132886	-0.002768593	0.003034365	169	253380	0.06669824	64	109978	0.058193457	132	183915	0.071772286	161	235868	0.068258517	70	105762	0.066186343	147	204289	0.071956885	102	157664	0.06469454	158	220850	0.07154177	173	254888	0.067872948	165	245797	0.067128565	98	166518	0.058852496	165	227816	0.072426871	77	118142	0.065175805	140
K00216	0.001738252	0.002299583	0.002843153	0.002102881	0.15198634	0.52582371	-0.001104901	-0.002642493	0.000432691	6	253380	0.002367985	1	109978	0.000909273	7	183915	0.003806106	4	235868	0.001695864	1	105762	0.000945519	3	204289	0.001468508	1	157664	0.00063426	1	220850	0.000452796	1	254888	0.000392329	1	245797	0.00040684	16	166518	0.009608571	0	227816	0	2	118142	0.001692878	1
K00219	0.005735355	0.003760884	0.007017135	0.003093002	0.290525105	0.629925553	-0.00128178	-0.003726603	0.001163043	15	253380	0.005919962	3	109978	0.002727818	22	183915	0.011962048	12	235868	0.005087591	2	105762	0.001891038	12	204289	0.005874031	7	157664	0.004439821	7	220850	0.003169572	9	254888	0.003530963	11	245797	0.004475238	28	166518	0.016814999	6	227816	0.002633704	8	118142	0.006771512	12
K00220	5.33E-05	0.000135858	7.91E-05	0.000182933	0.622581607	0.848859281	-2.59E-05	-0.000131504	7.98E-05	0	253380	0	0	109978	0	0	183915	0	0	235868	0	0	105762	0	0	204289	0	0	157664	0	0	220850	0	1	254888	0.000392329	1	245797	0.00040684	0	166518	0	0	227816	0	0	118142	0	0
K00226	0.011016917	0.00320017	0.013009666	0.002711158	0.061458101	0.423785715	-0.001992749	-0.004088483	0.000102984	26	253380	0.010261268	9	109978	0.008183455	24	183915	0.013049507	25	235868	0.010599149	6	105762	0.005673115	33	204289	0.016153586	8	157664	0.005074082	25	220850	0.0113199	27	254888	0.010592888	29	245797	0.011798354	20	166518	0.012010714	36	227816	0.015802226	13	118142	0.011003707	31
K00228	0.00146406	0.002099704	0.002429216	0.002011909	0.175996122	0.534394697	-0.000965156	-0.002388965	0.000458653	6	253380	0.002367985	1	109978	0.000909273	3	183915	0.001631188	2	235868	0.000847932	1	105762	0.000945519	2	204289	0.000979005	1	157664	0.00063426	1	220850	0.000452796	1	254888	0.000392329	1	245797	0.00040684	15	166518	0.009008035	0	227816	0	2	118142	0.001692878	1
K00230	0.003179241	0.001560466	0.004004066	0.001480354	0.12045977	0.493507078	-0.000824825	-0.001879708	0.000230058	11	253380	0.004341306	2	109978	0.001818546	5	183915	0.002718647	8	235868	0.003391728	4	105762	0.003782077	8	204289	0.003916021	3	157664	0.001902781	3	220850	0.001358388	3	254888	0.001176988	5	245797	0.002034199	10	166518	0.006005357	5	227816	0.002194754	6	118142	0.005078634	4
K00231	0.002828877	0.001882359	0.003628715	0.001503381	0.187119074	0.540566215	-0.000799838	-0.002015054	0.000415378	8	253380	0.003157313	1	109978	0.000909273	3	183915	0.001631188	9	235868	0.003815694	7	105762	0.006618634	3	204289	0.001468508	3	157664	0.001902781	8	220850	0.003622368	5	254888	0.001961646	4	245797	0.001627359	9	166518	0.005404821	14	227816	0.00614531	2	118142	0.001692878	5
K00239	0.040190458	0.00416843	0.040076823	0.004670942	0.938712697	0.977954633	0.000113634	-0.002873221	0.00310049	110	253380	0.043413055	38	109978	0.034552365	70	183915	0.038061061	82	235868	0.034765208	46	105762	0.043493882	92	204289	0.045034241	65	157664	0.041226913	89	220850	0.040298845	114	254888	0.044725527	110	245797	0.044752377	56	166518	0.033629998	76	227816	0.033360256	52	118142	0.04401483	80
K00240	0.015262682	0.001730799	0.015532363	0.001884524	0.657054759	0.867693686	-0.000269681	-0.001496194	0.000956831	39	253380	0.015391901	14	109978	0.012729819	30	183915	0.016311883	34	235868	0.014414842	18	105762	0.017019345	35	204289	0.017132592	24	157664	0.015222245	30	220850	0.01358388	34	254888	0.013339192	35	245797	0.014239393	28	166518	0.016814999	32	227816	0.014046423	23	118142	0.019468098	30
K00241	0.01035941	0.00241609	0.010384265	0.001955898	0.974146236	0.986797486	-2.49E-05	-0.001589556	0.001539845	36	253380	0.014207909	7	109978	0.006364909	21	183915	0.011418318	23	235868	0.009751217	8	105762	0.007564153	29	204289	0.014195576	11	157664	0.006976862	20	220850	0.00905592	33	254888	0.012946863	24	245797	0.009764155	20	166518	0.012010714	22	227816	0.009656916	15	118142	0.012696585	21
K00242	0.000915412	0.00076842	0.001233735	0.000744785	0.222967666	0.572528346	-0.000318322	-0.000841274	0.00020463	4	253380	0.001578657	1	109978	0.000909273	3	183915	0.001631188	2	235868	0.000847932	0	105762	0	1	204289	0.000489503	1	157664	0.00063426	1	220850	0.000452796	1	254888	0.000392329	1	245797	0.00040684	5	166518	0.003002678	0	227816	0	2	118142	0.001692878	1
K00243	0.039407299	0.005037373	0.037641063	0.003793517	0.266998424	0.609036283	0.001766236	-0.001444258	0.00497673	72	253380	0.028415818	49	109978	0.044554365	66	183915	0.035886143	93	235868	0.039428833	49	105762	0.04633044	72	204289	0.035244188	68	157664	0.043129694	77	220850	0.034865293	94	254888	0.036878943	86	245797	0.034988222	60	166518	0.036032141	99	227816	0.043456122	50	118142	0.042321952	89
K00244	0.07431543	0.017497077	0.068562081	0.015854841	0.320673299	0.654644402	0.005753349	-0.005915188	0.017421886	194	253380	0.076564843	59	109978	0.053647093	144	183915	0.078297039	172	235868	0.072922143	64	105762	0.060513228	176	204289	0.08615246	105	157664	0.066597321	146	220850	0.066108218	181	254888	0.071011582	178	245797	0.072417483	112	166518	0.067259996	153	227816	0.067159462	156	118142	0.132044489	124
K00245	0.003158475	0.001152341	0.002970471	0.000876421	0.602553689	0.833472467	0.000188003	-0.000547945	0.000923952	9	253380	0.003551977	4	109978	0.003637091	6	183915	0.003262377	7	235868	0.002967762	3	105762	0.002836558	10	204289	0.004895026	4	157664	0.002537041	4	220850	0.001811184	4	254888	0.001569317	8	245797	0.003254718	9	166518	0.005404821	5	227816	0.002194754	6	118142	0.005078634	4
K00246	0.002653396	0.001714787	0.002847992	0.001311066	0.717135941	0.881883387	-0.000194596	-0.001290975	0.000901783	9	253380	0.003551977	3	109978	0.002727818	5	183915	0.002718647	5	235868	0.00211983	2	105762	0.001891038	6	204289	0.002937016	4	157664	0.002537041	3	220850	0.001358388	1	254888	0.000392329	4	245797	0.001627359	13	166518	0.007806964	3	227816	0.001316852	5	118142	0.004232195	2
K00247	0.00114142	0.000996311	0.001684582	0.000870774	0.101618108	0.472748533	-0.000543161	-0.001200972	0.000114649	4	253380	0.001578657	1	109978	0.000909273	4	183915	0.002174918	1	235868	0.000423966	1	105762	0.000945519	2	204289	0.000979005	2	157664	0.00126852	1	220850	0.000452796	1	254888	0.000392329	1	245797	0.00040684	7	166518	0.00420375	0	227816	0	2	118142	0.001692878	1
K00248	0.013867758	0.005238062	0.014280579	0.003359723	0.793753124	0.918020656	-0.000412821	-0.003656353	0.002830711	43	253380	0.016970558	22	109978	0.020004001	23	183915	0.012505777	27	235868	0.011447081	9	105762	0.008509673	28	204289	0.013706073	20	157664	0.012685204	53	220850	0.023998189	38	254888	0.014908509	49	245797	0.01993515	8	166518	0.004804285	34	227816	0.014924325	11	118142	0.009310829	37
K00249	2.62E-05	9.79E-05	1.64E-05	8.01E-05	0.753472829	0.901106692	9.80E-06	-5.38E-05	7.33E-05	0	253380	0	0	109978	0	0	183915	0	0	235868	0	0	105762	0	0	204289	0	0	157664	0	0	220850	0	1	254888	0.000392329	0	245797	0	0	166518	0	0	227816	0	0	118142	0	0
K00252	5.93E-05	0.000152334	0.000539734	0.000506726	0.000150256	0.019200809	-0.000480418	-0.000707203	-0.000253632	1	253380	0.000394664	0	109978	0	0	183915	0	0	235868	0	0	105762	0	0	204289	0	0	157664	0	0	220850	0	0	254888	0	0	245797	0	0	166518	0	0	227816	0	0	118142	0	1
K00253	5.89E-05	0.000151274	0	0	0.166919633	0.534676967	5.89E-05	-2.78E-05	0.000145657	1	253380	0.000394664	0	109978	0	0	183915	0	0	235868	0	0	105762	0	1	204289	0.000489503	0	157664	0	0	220850	0	0	254888	0	0	245797	0	0	166518	0	0	227816	0	0	118142	0	0
K00254	0.007893784	0.002514875	0.008726408	0.00129217	0.263609655	0.608236491	-0.000832624	-0.002347253	0.000682005	25	253380	0.009866604	4	109978	0.003637091	18	183915	0.00978713	19	235868	0.008055353	5	105762	0.004727596	22	204289	0.010769058	11	157664	0.006976862	16	220850	0.007244736	21	254888	0.008238913	19	245797	0.007729956	23	166518	0.013812321	16	227816	0.007023212	11	118142	0.009310829	13
K00259	0.014775977	0.002083811	0.016966457	0.002914455	0.01076503	0.199551767	-0.00219048	-0.00384245	-0.00053851	40	253380	0.015786566	15	109978	0.013639091	21	183915	0.011418318	33	235868	0.013990876	12	105762	0.01134623	32	204289	0.015664084	19	157664	0.012050944	37	220850	0.016753453	44	254888	0.017262484	36	245797	0.014646232	26	166518	0.015613928	29	227816	0.012729571	20	118142	0.016928781	32
K00260	0.000969941	0.000845867	0.001120028	0.000415726	0.542021904	0.79167888	-0.000150086	-0.000657366	0.000357193	5	253380	0.001973321	0	109978	0	1	183915	0.000543729	2	235868	0.000847932	1	105762	0.000945519	2	204289	0.000979005	1	157664	0.00063426	1	220850	0.000452796	2	254888	0.000784658	3	245797	0.001220519	2	166518	0.001201071	2	227816	0.000877901	0	118142	0	1
K00261	0.006270419	0.001862513	0.006151836	0.001867081	0.851276361	0.937434144	0.000118583	-0.001162968	0.001400135	14	253380	0.005525298	12	109978	0.010911273	8	183915	0.004349836	13	235868	0.005511557	7	105762	0.006618634	11	204289	0.005384529	13	157664	0.008245383	13	220850	0.005886348	11	254888	0.004315621	12	245797	0.004882077	10	166518	0.006005357	11	227816	0.004828458	6	118142	0.005078634	14
K00262	0.095474997	0.008295279	0.095282909	0.006412642	0.941150008	0.978796008	0.000192088	-0.005124255	0.005508431	245	253380	0.096692715	112	109978	0.10183855	158	183915	0.085909252	214	235868	0.090728713	112	105762	0.105898149	200	204289	0.097900523	164	157664	0.104018673	214	220850	0.096898347	235	254888	0.092197357	247	245797	0.100489428	118	166518	0.07086321	225	227816	0.098763915	116	118142	0.098186928	201
K00263	8.27E-05	0.000165778	0.000162918	0.000246152	0.238418389	0.58446565	-8.03E-05	-0.000215971	5.54E-05	1	253380	0.000394664	0	109978	0	0	183915	0	0	235868	0	0	105762	0	0	204289	0	0	157664	0	1	220850	0.000452796	1	254888	0.000392329	0	245797	0	0	166518	0	0	227816	0	0	118142	0	0
K00265	0.019627253	0.006331827	0.024378664	0.004278485	0.020765	0.274097994	-0.004751411	-0.008705427	-0.000797395	76	253380	0.029994475	24	109978	0.021822546	47	183915	0.025555284	43	235868	0.018230536	9	105762	0.008509673	57	204289	0.027901649	14	157664	0.008879643	33	220850	0.014942269	36	254888	0.01412385	51	245797	0.020748829	47	166518	0.028225177	39	227816	0.017119079	25	118142	0.021160976	34
K00266	0.149982217	0.009944829	0.140103889	0.010224921	0.006540262	0.160986944	0.009878329	0.002976125	0.016780533	365	253380	0.144052411	173	109978	0.157304188	293	183915	0.159312726	340	235868	0.144148422	170	105762	0.160738261	318	204289	0.155661832	237	157664	0.150319667	319	220850	0.144441929	394	254888	0.154577697	376	245797	0.152971761	200	166518	0.120107136	351	227816	0.154071707	189	118142	0.159976977	302
K00274	5.89E-05	0.000151274	1.86E-05	9.09E-05	0.374695828	0.671167058	4.04E-05	-5.24E-05	0.000133182	1	253380	0.000394664	0	109978	0	0	183915	0	0	235868	0	0	105762	0	1	204289	0.000489503	0	157664	0	0	220850	0	0	254888	0	0	245797	0	0	166518	0	0	227816	0	0	118142	0	0
K00275	0.005890746	0.00198478	0.005767162	0.001084974	0.832067165	0.927160556	0.000123585	-0.00107968	0.00132685	16	253380	0.006314626	6	109978	0.005455637	10	183915	0.005437294	12	235868	0.005087591	3	105762	0.002836558	18	204289	0.008811047	4	157664	0.002537041	11	220850	0.004980756	17	254888	0.006669596	10	245797	0.004068398	15	166518	0.009008035	13	227816	0.00570636	11	118142	0.009310829	10
K00276	0.001520531	0.001983015	0.002805707	0.002386989	0.083253166	0.460422206	-0.001285177	-0.0027488	0.000178447	7	253380	0.002762649	0	109978	0	3	183915	0.001631188	2	235868	0.000847932	2	105762	0.001891038	3	204289	0.001468508	1	157664	0.00063426	1	220850	0.000452796	1	254888	0.000392329	0	245797	0	14	166518	0.008407499	1	227816	0.000438951	2	118142	0.001692878	2
K00278	0.044542655	0.004267891	0.043204721	0.002471552	0.296441892	0.635867859	0.001337934	-0.001267361	0.003943229	106	253380	0.041834399	41	109978	0.037280183	92	183915	0.050023109	105	235868	0.044516424	47	105762	0.044439402	92	204289	0.045034241	72	157664	0.045666734	93	220850	0.042110029	120	254888	0.047079502	111	245797	0.045159217	62	166518	0.037233212	103	227816	0.045211925	48	118142	0.040629073	97
K00281	0.014592692	0.005085989	0.016414348	0.003396012	0.245605465	0.590042569	-0.001821656	-0.004991344	0.001348033	47	253380	0.018549215	12	109978	0.010911273	38	183915	0.020661719	33	235868	0.013990876	4	105762	0.003782077	44	204289	0.021538115	10	157664	0.006342602	32	220850	0.014489472	45	254888	0.017654813	36	245797	0.014646232	34	166518	0.020418213	28	227816	0.012290621	23	118142	0.019468098	27
K00282	0.014251291	0.003905664	0.01617867	0.003310985	0.133445541	0.505981008	-0.001927379	-0.004485549	0.000630791	59	253380	0.023285184	19	109978	0.017276183	23	183915	0.012505777	32	235868	0.01356691	9	105762	0.008509673	30	204289	0.014685078	18	157664	0.011416684	33	220850	0.014942269	44	254888	0.017262484	42	245797	0.017087271	16	166518	0.009608571	22	227816	0.009656916	12	118142	0.010157268	32
K00283	0.014070265	0.00420339	0.015575279	0.003932358	0.285081165	0.625346048	-0.001505014	-0.004334509	0.001324481	55	253380	0.021706528	23	109978	0.020913274	20	183915	0.010874589	28	235868	0.011871047	8	105762	0.007564153	34	204289	0.016643089	20	157664	0.012685204	35	220850	0.015847861	41	254888	0.016085496	49	245797	0.01993515	14	166518	0.008407499	25	227816	0.010973768	13	118142	0.011003707	27
K00284	0.019507981	0.004352017	0.017141321	0.003218631	0.089708009	0.462080876	0.00236666	-0.00039681	0.005130131	49	253380	0.019338543	26	109978	0.023641092	30	183915	0.016311883	64	235868	0.027133821	24	105762	0.02269246	41	204289	0.020069607	27	157664	0.017125025	43	220850	0.019470229	42	254888	0.016477826	57	245797	0.023189868	25	166518	0.015013392	60	227816	0.026337044	16	118142	0.013543024	41
K00285	0.002450993	0.001845268	0.003182103	0.001988584	0.261107125	0.605252564	-0.00073111	-0.002033696	0.000571475	8	253380	0.003157313	3	109978	0.002727818	7	183915	0.003806106	5	235868	0.00211983	2	105762	0.001891038	7	204289	0.003426518	2	157664	0.00126852	2	220850	0.000905592	2	254888	0.000784658	2	245797	0.00081368	13	166518	0.007806964	1	227816	0.000438951	5	118142	0.004232195	2
K00286	0.076934534	0.00615404	0.076293751	0.004625786	0.738485593	0.89350211	0.000640783	-0.003279882	0.004561449	202	253380	0.079722156	81	109978	0.073651094	152	183915	0.082646875	178	235868	0.075465939	74	105762	0.06996842	165	204289	0.080767932	126	157664	0.079916785	178	220850	0.080597691	194	254888	0.076111861	214	245797	0.087063715	105	166518	0.063056246	173	227816	0.075938477	86	118142	0.072793757	173
K00287	0.044108664	0.004597092	0.044540684	0.003799373	0.768653471	0.907694209	-0.000432021	-0.003424018	0.002559976	109	253380	0.043018391	45	109978	0.040917274	70	183915	0.038061061	113	235868	0.047908152	56	105762	0.052949074	84	204289	0.04111822	75	157664	0.047569515	104	220850	0.047090786	116	254888	0.045510185	115	245797	0.046786576	61	166518	0.036632676	106	227816	0.046528778	43	118142	0.036396878	97
K00290	0.032193112	0.004625761	0.02906548	0.00359067	0.039678661	0.358360963	0.003127633	0.000160377	0.006094889	75	253380	0.029599811	39	109978	0.035461638	60	183915	0.032623766	69	235868	0.02925365	43	105762	0.040657325	65	204289	0.03181767	53	157664	0.033615791	61	220850	0.027620557	73	254888	0.02864003	62	245797	0.025224067	43	166518	0.025823034	69	227816	0.030287601	45	118142	0.038089756	70
K00293	2.63E-05	9.84E-05	3.66E-05	0.000125581	0.78095791	0.911826051	-1.03E-05	-8.49E-05	6.43E-05	1	253380	0.000394664	0	109978	0	0	183915	0	0	235868	0	0	105762	0	0	204289	0	0	157664	0	0	220850	0	0	254888	0	0	245797	0	0	166518	0	0	227816	0	0	118142	0	0
K00294	0.002514929	0.000761751	0.002674287	0.001017813	0.587202958	0.823235519	-0.000159358	-0.000749444	0.000430727	7	253380	0.002762649	1	109978	0.000909273	6	183915	0.003262377	4	235868	0.001695864	3	105762	0.002836558	7	204289	0.003426518	3	157664	0.001902781	5	220850	0.00226398	8	254888	0.003138633	7	245797	0.002847879	4	166518	0.002402143	7	227816	0.003072655	3	118142	0.002539317	7
K00297	0.067208643	0.005341397	0.065438246	0.003857643	0.288965339	0.628585957	0.001770397	-0.001605529	0.005146323	133	253380	0.052490331	79	109978	0.071832548	135	183915	0.073403474	153	235868	0.06486679	73	105762	0.0690229	137	204289	0.067061858	101	157664	0.06406028	159	220850	0.071994566	179	254888	0.070226923	169	245797	0.068755925	103	166518	0.061855175	168	227816	0.073743723	80	118142	0.067715122	139
K00298	0.000213435	0.000385348	0.000352758	0.000399862	0.297461841	0.636691311	-0.000139323	-0.000407637	0.00012899	0	253380	0	0	109978	0	0	183915	0	1	235868	0.000423966	1	105762	0.000945519	0	204289	0	1	157664	0.00063426	0	220850	0	0	254888	0	0	245797	0	0	166518	0	0	227816	0	0	118142	0	0
K00299	0.001274879	0.001614448	0.002493769	0.001533972	0.029979312	0.315887275	-0.00121889	-0.002310793	-0.000126988	5	253380	0.001973321	1	109978	0.000909273	3	183915	0.001631188	3	235868	0.001271898	0	105762	0	3	204289	0.001468508	1	157664	0.00063426	1	220850	0.000452796	0	254888	0	0	245797	0	11	166518	0.006605892	1	227816	0.000438951	3	118142	0.002539317	0
K00302	0.000966652	0.000813639	0.000987745	0.000530863	0.931637569	0.975490802	-2.11E-05	-0.000526266	0.00048408	8	253380	0.003157313	1	109978	0.000909273	2	183915	0.001087459	2	235868	0.000847932	0	105762	0	3	204289	0.001468508	1	157664	0.00063426	2	220850	0.000905592	4	254888	0.001569317	5	245797	0.002034199	1	166518	0.000600536	1	227816	0.000438951	1	118142	0.000846439	0
K00303	0.004915978	0.002381771	0.004181822	0.00115899	0.29398523	0.63240519	0.000734156	-0.000692942	0.002161255	12	253380	0.00473597	5	109978	0.004546364	6	183915	0.003262377	14	235868	0.005935523	6	105762	0.005673115	7	204289	0.003426518	14	157664	0.008879643	11	220850	0.004980756	12	254888	0.00470795	12	245797	0.004882077	2	166518	0.001201071	16	227816	0.007023212	6	118142	0.005078634	19
K00311	0.00014426	0.000250865	0.000321437	0.00047396	0.14060275	0.513037738	-0.000177177	-0.000415529	6.12E-05	1	253380	0.000394664	0	109978	0	0	183915	0	0	235868	0	0	105762	0	1	204289	0.000489503	0	157664	0	0	220850	0	2	254888	0.000784658	0	245797	0	0	166518	0	0	227816	0	0	118142	0	1
K00313	0.005139498	0.001841119	0.005181478	0.001329887	0.941109153	0.97892303	-4.20E-05	-0.001205658	0.001121697	12	253380	0.00473597	4	109978	0.003637091	11	183915	0.005981024	9	235868	0.003815694	5	105762	0.004727596	11	204289	0.005384529	6	157664	0.003805561	8	220850	0.003622368	12	254888	0.00470795	8	245797	0.003254718	17	166518	0.010209107	9	227816	0.003950557	9	118142	0.007617951	9
K00316	0.000283428	0.000579488	0.000318608	0.000489464	0.850134341	0.937035576	-3.52E-05	-0.000414386	0.000344027	1	253380	0.000394664	0	109978	0	3	183915	0.001631188	1	235868	0.000423966	0	105762	0	0	204289	0	0	157664	0	0	220850	0	0	254888	0	0	245797	0	3	166518	0.001801607	0	227816	0	0	118142	0	0
K00318	0.000959653	0.000641469	0.001132342	0.000634852	0.428185352	0.715548477	-0.000172688	-0.000612196	0.000266819	4	253380	0.001578657	0	109978	0	3	183915	0.001631188	3	235868	0.001271898	0	105762	0	3	204289	0.001468508	0	157664	0	3	220850	0.001358388	3	254888	0.001176988	2	245797	0.00081368	1	166518	0.000600536	3	227816	0.001316852	2	118142	0.001692878	3
K00319	2.63E-05	9.84E-05	6.42E-05	0.000149944	0.353658733	0.653360305	-3.79E-05	-0.000119651	4.38E-05	1	253380	0.000394664	0	109978	0	0	183915	0	0	235868	0	0	105762	0	0	204289	0	0	157664	0	0	220850	0	0	254888	0	0	245797	0	0	166518	0	0	227816	0	0	118142	0	0
K00320	2.63E-05	9.84E-05	2.87E-05	9.74E-05	0.942780663	0.979135512	-2.39E-06	-6.98E-05	6.51E-05	1	253380	0.000394664	0	109978	0	0	183915	0	0	235868	0	0	105762	0	0	204289	0	0	157664	0	0	220850	0	0	254888	0	0	245797	0	0	166518	0	0	227816	0	0	118142	0	0
K00322	0.001540367	0.000901455	0.001709459	0.000721088	0.554745329	0.799184564	-0.000169091	-0.000751264	0.000413081	5	253380	0.001973321	1	109978	0.000909273	5	183915	0.002718647	3	235868	0.001271898	1	105762	0.000945519	5	204289	0.002447513	3	157664	0.001902781	2	220850	0.000905592	2	254888	0.000784658	2	245797	0.00081368	5	166518	0.003002678	0	227816	0	3	118142	0.002539317	1
K00324	0.005217478	0.002628012	0.005971108	0.00217752	0.373193627	0.671480206	-0.00075363	-0.002465127	0.000957868	22	253380	0.008682611	8	109978	0.007274182	12	183915	0.006524753	12	235868	0.005087591	4	105762	0.003782077	12	204289	0.005874031	6	157664	0.003805561	9	220850	0.004075164	5	254888	0.001961646	9	245797	0.003661558	21	166518	0.012611249	11	227816	0.004828458	5	118142	0.004232195	7
K00325	0.004038318	0.001928609	0.004427952	0.00152273	0.523519336	0.779439051	-0.000389634	-0.001631452	0.000852185	17	253380	0.00670929	6	109978	0.005455637	9	183915	0.004893565	5	235868	0.00211983	4	105762	0.003782077	13	204289	0.006363534	7	157664	0.004439821	4	220850	0.001811184	4	254888	0.001569317	8	245797	0.003254718	14	166518	0.008407499	8	227816	0.003511606	4	118142	0.003385756	5
K00330	0.006876122	0.001924306	0.006926957	0.001589327	0.934038532	0.976302719	-5.08E-05	-0.001303057	0.001201387	19	253380	0.007498619	8	109978	0.007274182	12	183915	0.006524753	11	235868	0.004663625	3	105762	0.002836558	18	204289	0.008811047	6	157664	0.003805561	11	220850	0.004980756	24	254888	0.0094159	18	245797	0.007323116	13	166518	0.007806964	15	227816	0.006584261	11	118142	0.009310829	16
K00331	0.00822271	0.001011089	0.007890823	0.001601167	0.438738962	0.72491505	0.000331887	-0.00052679	0.001190563	25	253380	0.009866604	8	109978	0.007274182	15	183915	0.008155942	19	235868	0.008055353	8	105762	0.007564153	19	204289	0.00930055	9	157664	0.005708342	19	220850	0.008603124	24	254888	0.0094159	23	245797	0.009357315	13	166518	0.007806964	17	227816	0.007462162	10	118142	0.00846439	16
K00332	0.000731491	0.000715956	0.00132578	0.000454164	0.010951252	0.200528116	-0.000594288	-0.001036878	-0.000151698	7	253380	0.002762649	0	109978	0	1	183915	0.000543729	2	235868	0.000847932	1	105762	0.000945519	1	204289	0.000489503	0	157664	0	4	220850	0.001811184	2	254888	0.000784658	2	245797	0.00081368	1	166518	0.000600536	2	227816	0.000877901	0	118142	0	1
K00333	0.001713424	0.000781688	0.001663025	0.000566982	0.834754242	0.928088482	5.04E-05	-0.000444062	0.00054486	6	253380	0.002367985	1	109978	0.000909273	4	183915	0.002174918	2	235868	0.000847932	3	105762	0.002836558	4	204289	0.00195801	2	157664	0.00126852	3	220850	0.001358388	5	254888	0.001961646	3	245797	0.001220519	4	166518	0.002402143	3	227816	0.001316852	4	118142	0.003385756	1
K00334	0.022539822	0.004545212	0.022116126	0.002655774	0.753451953	0.901440723	0.000423697	-0.00235405	0.003201443	56	253380	0.022101192	27	109978	0.024550365	37	183915	0.020117989	55	235868	0.023318127	25	105762	0.02363798	34	204289	0.016643089	29	157664	0.018393546	58	220850	0.026262169	67	254888	0.026286055	47	245797	0.01912147	38	166518	0.022820356	47	227816	0.020630684	23	118142	0.019468098	38
K00335	0.043473459	0.007190239	0.042406882	0.004964365	0.628351486	0.853046796	0.001066576	-0.003440299	0.005573451	118	253380	0.046570369	56	109978	0.050919275	82	183915	0.044585814	97	235868	0.041124697	41	105762	0.038766287	91	204289	0.044544738	62	157664	0.039324132	101	220850	0.045732398	118	254888	0.046294843	110	245797	0.044752377	50	166518	0.030026784	97	227816	0.042578221	39	118142	0.033011122	84
K00336	0.058316349	0.00597646	0.056762811	0.004595369	0.41003208	0.701210898	0.001553538	-0.00227226	0.005379335	156	253380	0.061567606	72	109978	0.065467639	113	183915	0.061441427	134	235868	0.056811437	59	105762	0.055785632	125	204289	0.061187827	88	157664	0.055814898	135	220850	0.061127462	166	254888	0.065126644	145	245797	0.05899177	85	166518	0.051045533	126	227816	0.055307792	49	118142	0.041475513	119
K00337	0.00959998	0.00225971	0.009803267	0.002208161	0.78927445	0.917256646	-0.000203287	-0.001745164	0.00133859	32	253380	0.012629253	7	109978	0.006364909	20	183915	0.010874589	20	235868	0.008479319	7	105762	0.006618634	26	204289	0.012727068	9	157664	0.005708342	24	220850	0.010867104	27	254888	0.010592888	24	245797	0.009764155	18	166518	0.010809642	20	227816	0.008779015	15	118142	0.012696585	20
K00338	0.009894519	0.001733524	0.009805549	0.002641316	0.901069095	0.958692823	8.90E-05	-0.001350762	0.001528701	27	253380	0.010655932	11	109978	0.010002	21	183915	0.011418318	22	235868	0.009327251	6	105762	0.005673115	26	204289	0.012727068	13	157664	0.008245383	24	220850	0.010867104	30	254888	0.011769875	21	245797	0.008543636	17	166518	0.010209107	20	227816	0.008779015	11	118142	0.009310829	18
K00339	0.010470483	0.002168707	0.010504893	0.002080559	0.962141295	0.982090519	-3.44E-05	-0.00150557	0.001436749	33	253380	0.013023917	10	109978	0.009092728	19	183915	0.010330859	22	235868	0.009327251	6	105762	0.005673115	26	204289	0.012727068	12	157664	0.007611122	22	220850	0.009961512	32	254888	0.012554534	26	245797	0.010577835	19	166518	0.011410178	25	227816	0.010973768	15	118142	0.012696585	16
K00340	0.006643807	0.001521531	0.006339285	0.001357246	0.541247658	0.790932708	0.000304522	-0.000705687	0.00131473	24	253380	0.009471939	5	109978	0.004546364	12	183915	0.006524753	12	235868	0.005087591	3	105762	0.002836558	16	204289	0.007832042	11	157664	0.006976862	16	220850	0.007244736	17	254888	0.006669596	18	245797	0.007323116	12	166518	0.007206428	13	227816	0.00570636	9	118142	0.007617951	15
K00341	0.016514596	0.003157093	0.017029693	0.003546542	0.646269651	0.862938089	-0.000515097	-0.002779519	0.001749326	47	253380	0.018549215	17	109978	0.015457637	37	183915	0.020117989	34	235868	0.014414842	13	105762	0.012291749	46	204289	0.02251712	17	157664	0.010782423	35	220850	0.015847861	49	254888	0.01922413	33	245797	0.013425713	34	166518	0.020418213	34	227816	0.014924325	20	118142	0.016928781	30
K00342	0.011261828	0.003157641	0.011910374	0.002342576	0.510377792	0.771346004	-0.000648546	-0.00265486	0.001357768	37	253380	0.014602573	12	109978	0.010911273	27	183915	0.014680695	24	235868	0.010175183	6	105762	0.005673115	39	204289	0.019090602	12	157664	0.007611122	25	220850	0.0113199	31	254888	0.012162205	27	245797	0.010984674	20	166518	0.012010714	21	227816	0.009217965	9	118142	0.007617951	22
K00343	0.011165273	0.001770888	0.011662043	0.002074816	0.439682831	0.725875504	-0.000496771	-0.001788865	0.000795324	35	253380	0.013813245	11	109978	0.010002	23	183915	0.012505777	20	235868	0.008479319	10	105762	0.009455192	26	204289	0.012727068	13	157664	0.008245383	25	220850	0.0113199	35	254888	0.013731521	26	245797	0.010577835	22	166518	0.013211785	23	227816	0.010095867	14	118142	0.011850146	24
K00344	0.003001975	0.001437511	0.004159748	0.001778555	0.035406981	0.339161607	-0.001157773	-0.002231715	-8.38E-05	9	253380	0.003551977	6	109978	0.005455637	5	183915	0.002718647	7	235868	0.002967762	1	105762	0.000945519	8	204289	0.003916021	5	157664	0.003171301	4	220850	0.001811184	5	254888	0.001961646	4	245797	0.001627359	9	166518	0.005404821	4	227816	0.001755803	6	118142	0.005078634	7
K00346	0.012190058	0.003072772	0.011829305	0.002751987	0.719772566	0.882775992	0.000360753	-0.001681668	0.002403174	39	253380	0.015391901	12	109978	0.010911273	26	183915	0.014136965	27	235868	0.011447081	5	105762	0.004727596	34	204289	0.016643089	11	157664	0.006976862	26	220850	0.011772696	33	254888	0.012946863	33	245797	0.013425713	27	166518	0.016214463	26	227816	0.011412719	15	118142	0.012696585	27
K00347	0.01348506	0.00254585	0.012310396	0.00289937	0.201899691	0.554716169	0.001174664	-0.000661359	0.003010687	31	253380	0.012234588	16	109978	0.014548364	24	183915	0.013049507	25	235868	0.010599149	12	105762	0.01134623	34	204289	0.016643089	13	157664	0.008245383	27	220850	0.012225492	36	254888	0.01412385	30	245797	0.012205194	27	166518	0.016214463	28	227816	0.012290621	22	118142	0.018621659	29
K00348	0.009781261	0.002924284	0.010052273	0.002181357	0.765879352	0.906914706	-0.000271013	-0.002131119	0.001589094	26	253380	0.010261268	7	109978	0.006364909	21	183915	0.011418318	24	235868	0.010175183	4	105762	0.003782077	27	204289	0.013216571	7	157664	0.004439821	17	220850	0.007697532	28	254888	0.010985217	23	245797	0.009357315	24	166518	0.014412856	23	227816	0.010095867	14	118142	0.011850146	24
K00349	0.007289771	0.002495763	0.007832991	0.001992656	0.493431878	0.758717833	-0.00054322	-0.002154321	0.001067881	24	253380	0.009471939	6	109978	0.005455637	15	183915	0.008155942	15	235868	0.006359489	2	105762	0.001891038	25	204289	0.012237565	6	157664	0.003805561	12	220850	0.005433552	20	254888	0.007846584	18	245797	0.007323116	14	166518	0.008407499	18	227816	0.007901113	12	118142	0.010157268	18
K00350	0.006879397	0.001367988	0.00651544	0.00174559	0.480643501	0.754901901	0.000363957	-0.000672592	0.001400507	23	253380	0.009077275	6	109978	0.005455637	10	183915	0.005437294	14	235868	0.005935523	6	105762	0.005673115	18	204289	0.008811047	12	157664	0.007611122	11	220850	0.004980756	18	254888	0.007061925	18	245797	0.007323116	9	166518	0.005404821	18	227816	0.007901113	9	118142	0.007617951	18
K00351	0.010997827	0.002522495	0.010870736	0.001958526	0.872553682	0.945778274	0.000127091	-0.001491084	0.001745266	37	253380	0.014602573	11	109978	0.010002	25	183915	0.013593236	23	235868	0.009751217	6	105762	0.005673115	29	204289	0.014195576	11	157664	0.006976862	20	220850	0.00905592	30	254888	0.011769875	23	245797	0.009357315	21	166518	0.012611249	24	227816	0.010534818	15	118142	0.012696585	27
K00354	0.000894321	0.000439181	0.001052608	0.000641331	0.373802043	0.670966847	-0.000158287	-0.000514529	0.000197954	0	253380	0	2	109978	0.001818546	2	183915	0.001087459	1	235868	0.000423966	1	105762	0.000945519	1	204289	0.000489503	2	157664	0.00126852	3	220850	0.001358388	2	254888	0.000784658	3	245797	0.001220519	1	166518	0.000600536	2	227816	0.000877901	1	118142	0.000846439	1
K00355	0.001741427	0.001416142	0.003105694	0.001687732	0.011746129	0.208103978	-0.001364266	-0.002405014	-0.000323518	4	253380	0.001578657	1	109978	0.000909273	2	183915	0.001087459	3	235868	0.001271898	2	105762	0.001891038	3	204289	0.001468508	2	157664	0.00126852	1	220850	0.000452796	2	254888	0.000784658	3	245797	0.001220519	10	166518	0.006005357	9	227816	0.003950557	3	118142	0.002539317	1
K00362	0.003643382	0.005370564	0.006904013	0.005325008	0.080484697	0.456459952	-0.003260632	-0.006942557	0.000421294	13	253380	0.005130634	1	109978	0.000909273	10	183915	0.005437294	9	235868	0.003815694	2	105762	0.001891038	14	204289	0.006853037	1	157664	0.00063426	1	220850	0.000452796	1	254888	0.000392329	1	245797	0.00040684	37	166518	0.02221982	1	227816	0.000438951	4	118142	0.003385756	3
K00363	0.001225745	0.001425139	0.001700845	0.001097836	0.293153504	0.631294351	-0.0004751	-0.00138776	0.000437559	5	253380	0.001973321	1	109978	0.000909273	2	183915	0.001087459	1	235868	0.000423966	1	105762	0.000945519	2	204289	0.000979005	1	157664	0.00063426	1	220850	0.000452796	1	254888	0.000392329	1	245797	0.00040684	10	166518	0.006005357	1	227816	0.000438951	3	118142	0.002539317	0
K00364	0.002590631	0.001252808	0.004724743	0.002339339	0.000769369	0.04915776	-0.002134112	-0.003315004	-0.000953221	9	253380	0.003551977	2	109978	0.001818546	6	183915	0.003262377	6	235868	0.002543796	4	105762	0.003782077	6	204289	0.002937016	3	157664	0.001902781	3	220850	0.001358388	2	254888	0.000784658	4	245797	0.001627359	10	166518	0.006005357	7	227816	0.003072655	3	118142	0.002539317	5
K00366	0.014630789	0.004449778	0.013228284	0.0035514	0.323836895	0.657526841	0.001402505	-0.001469725	0.004274734	20	253380	0.007893283	24	109978	0.021822546	30	183915	0.016311883	32	235868	0.01356691	19	105762	0.017964865	21	204289	0.010279555	23	157664	0.014587985	28	220850	0.012678288	22	254888	0.008631242	25	245797	0.010170995	26	166518	0.015613928	42	227816	0.018435931	15	118142	0.012696585	30
K00368	0.002763008	0.002355518	0.003953827	0.001803732	0.115776398	0.494561198	-0.001190819	-0.002697358	0.00031572	8	253380	0.003157313	0	109978	0	0	183915	0	7	235868	0.002967762	9	105762	0.008509673	4	204289	0.00195801	6	157664	0.003805561	5	220850	0.00226398	8	254888	0.003138633	3	245797	0.001220519	12	166518	0.007206428	6	227816	0.002633704	4	118142	0.003385756	0
K00370	0.01073152	0.006647531	0.015476014	0.006133661	0.037774546	0.349574612	-0.004744494	-0.009200937	-0.000288051	36	253380	0.014207909	7	109978	0.006364909	25	183915	0.013593236	23	235868	0.009751217	15	105762	0.014182788	28	204289	0.013706073	14	157664	0.008879643	10	220850	0.00452796	8	254888	0.003138633	12	245797	0.004882077	51	166518	0.03062732	18	227816	0.007901113	19	118142	0.016082342	12
K00371	0.005375535	0.002732898	0.00770258	0.00320189	0.023549827	0.291029342	-0.002327045	-0.004321041	-0.00033305	16	253380	0.006314626	4	109978	0.003637091	9	183915	0.004893565	11	235868	0.004663625	6	105762	0.005673115	16	204289	0.007832042	6	157664	0.003805561	6	220850	0.002716776	5	254888	0.001961646	10	245797	0.004068398	23	166518	0.013812321	10	227816	0.004389507	9	118142	0.007617951	9
K00372	0.003489575	0.003305143	0.006118638	0.002702034	0.018349057	0.264279223	-0.002629064	-0.004774538	-0.000483589	14	253380	0.005525298	2	109978	0.001818546	10	183915	0.005437294	7	235868	0.002967762	3	105762	0.002836558	6	204289	0.002937016	9	157664	0.005708342	4	220850	0.001811184	4	254888	0.001569317	5	245797	0.002034199	24	166518	0.014412856	4	227816	0.001755803	1	118142	0.000846439	3
K00373	0.005335999	0.003595023	0.006226968	0.002622214	0.426279415	0.713355855	-0.00089097	-0.003167502	0.001385562	19	253380	0.007498619	5	109978	0.004546364	10	183915	0.005437294	10	235868	0.004239659	5	105762	0.004727596	9	204289	0.004405524	4	157664	0.002537041	8	220850	0.003622368	6	254888	0.002353975	8	245797	0.003254718	29	166518	0.017415535	7	227816	0.003072655	8	118142	0.006771512	6
K00374	0.004805238	0.002687694	0.006278404	0.002285438	0.097489924	0.463965519	-0.001473166	-0.003234956	0.000288623	16	253380	0.006314626	5	109978	0.004546364	8	183915	0.004349836	12	235868	0.005087591	6	105762	0.005673115	8	204289	0.003916021	4	157664	0.002537041	7	220850	0.003169572	7	254888	0.002746304	9	245797	0.003661558	23	166518	0.013812321	7	227816	0.003072655	7	118142	0.005925073	5
K00375	0.077774602	0.006875228	0.074326513	0.006404927	0.137634037	0.512479868	0.003448089	-0.001174119	0.008070296	199	253380	0.078538164	85	109978	0.077288185	169	183915	0.091890275	180	235868	0.07631387	79	105762	0.074696016	169	204289	0.082725942	111	157664	0.070402882	186	220850	0.084220059	201	254888	0.078858165	199	245797	0.080961118	134	166518	0.080471781	174	227816	0.076377427	86	118142	0.072793757	164
K00376	0.000541356	0.000783367	0.000434546	0.000543095	0.656512955	0.867359614	0.00010681	-0.000384567	0.000598188	0	253380	0	0	109978	0	1	183915	0.000543729	2	235868	0.000847932	3	105762	0.002836558	1	204289	0.000489503	0	157664	0	0	220850	0	0	254888	0	0	245797	0	1	166518	0.000600536	3	227816	0.001316852	0	118142	0	3
K00380	0.002285838	0.001556097	0.002829985	0.00172074	0.325075303	0.658927529	-0.000544148	-0.001653407	0.000565112	8	253380	0.003157313	2	109978	0.001818546	5	183915	0.002718647	3	235868	0.001271898	1	105762	0.000945519	9	204289	0.004405524	3	157664	0.001902781	2	220850	0.000905592	3	254888	0.001176988	4	245797	0.001627359	10	166518	0.006005357	2	227816	0.000877901	2	118142	0.001692878	2
K00381	0.001947191	0.001453124	0.002779609	0.001497599	0.102514811	0.47471392	-0.000832418	-0.001841792	0.000176956	8	253380	0.003157313	2	109978	0.001818546	6	183915	0.003262377	4	235868	0.001695864	1	105762	0.000945519	7	204289	0.003426518	2	157664	0.00126852	3	220850	0.001358388	2	254888	0.000784658	2	245797	0.00081368	10	166518	0.006005357	1	227816	0.000438951	3	118142	0.002539317	1
K00382	0.046547212	0.009933133	0.052697736	0.008969197	0.067209311	0.435446736	-0.006150524	-0.012768149	0.0004671	156	253380	0.061567606	56	109978	0.050919275	71	183915	0.03860479	96	235868	0.040700731	38	105762	0.035929729	115	204289	0.056292801	51	157664	0.03234727	138	220850	0.06248585	140	254888	0.054926085	137	245797	0.055737051	67	166518	0.04023589	112	227816	0.049162482	48	118142	0.040629073	96
K00383	0.004165269	0.003062821	0.009237318	0.005500131	0.000785941	0.048663539	-0.005072049	-0.007885001	-0.002259097	11	253380	0.004341306	1	109978	0.000909273	11	183915	0.005981024	17	235868	0.007207421	9	105762	0.008509673	7	204289	0.003426518	3	157664	0.001902781	5	220850	0.00226398	5	254888	0.001961646	4	245797	0.001627359	21	166518	0.012611249	6	227816	0.002633704	3	118142	0.002539317	6
K00384	0.125755207	0.01261239	0.121928029	0.009043598	0.329930848	0.645881576	0.003827178	-0.004133297	0.011787654	309	253380	0.12195122	163	109978	0.14821146	232	183915	0.12614523	293	235868	0.124222022	117	105762	0.110625745	240	204289	0.117480628	210	157664	0.133194642	310	220850	0.140366765	303	254888	0.118875742	333	245797	0.13547765	172	166518	0.103292137	270	227816	0.118516698	139	118142	0.117655025	246
K00385	0.006897778	0.004146882	0.006764948	0.001991108	0.911666308	0.964330371	0.00013283	-0.002348944	0.002614604	9	253380	0.003551977	11	109978	0.010002	10	183915	0.005437294	13	235868	0.005511557	8	105762	0.007564153	9	204289	0.004405524	16	157664	0.010148163	13	220850	0.005886348	13	254888	0.005100279	10	245797	0.004068398	14	166518	0.008407499	11	227816	0.004828458	5	118142	0.004232195	8
K00389	0.001489511	0.001374712	0.001878398	0.001220205	0.388823961	0.683629013	-0.000388887	-0.001300361	0.000522588	4	253380	0.001578657	2	109978	0.001818546	3	183915	0.001631188	3	235868	0.001271898	0	105762	0	4	204289	0.00195801	2	157664	0.00126852	1	220850	0.000452796	2	254888	0.000784658	1	245797	0.00040684	10	166518	0.006005357	1	227816	0.000438951	3	118142	0.002539317	2
K00390	0.012256186	0.002260594	0.012824306	0.002354538	0.46746569	0.747895293	-0.00056812	-0.002144232	0.001007992	36	253380	0.014207909	13	109978	0.011820546	14	183915	0.007612212	32	235868	0.01356691	13	105762	0.012291749	33	204289	0.016153586	18	157664	0.011416684	19	220850	0.008603124	41	254888	0.016085496	27	245797	0.010984674	22	166518	0.013211785	30	227816	0.013168522	14	118142	0.011850146	22
K00392	5.65E-05	0.000144431	0.000436128	0.000367436	7.45E-05	0.013980051	-0.000379631	-0.000551006	-0.000208256	1	253380	0.000394664	0	109978	0	0	183915	0	0	235868	0	0	105762	0	0	204289	0	0	157664	0	1	220850	0.000452796	0	254888	0	0	245797	0	0	166518	0	0	227816	0	0	118142	0	0
K00394	0.014717615	0.002138959	0.014834206	0.002643045	0.882956449	0.949174232	-0.000116591	-0.00171366	0.001480479	27	253380	0.010655932	15	109978	0.013639091	28	183915	0.015224424	38	235868	0.016110706	17	105762	0.016073826	27	204289	0.013216571	26	157664	0.016490765	31	220850	0.014036676	42	254888	0.016477826	34	245797	0.013832553	20	166518	0.012010714	34	227816	0.014924325	21	118142	0.01777522	37
K00395	0.008243	0.001885917	0.007329338	0.001353206	0.125875762	0.498030188	0.000913662	-0.000276814	0.002104139	13	253380	0.005130634	8	109978	0.007274182	17	183915	0.0092434	23	235868	0.009751217	13	105762	0.012291749	16	204289	0.007832042	17	157664	0.010782423	17	220850	0.007697532	19	254888	0.007454254	19	245797	0.007729956	13	166518	0.007806964	19	227816	0.008340064	9	118142	0.007617951	20
K00399	2.63E-05	9.84E-05	0.000112467	0.000258911	0.15369728	0.528092599	-8.62E-05	-0.000206159	3.38E-05	1	253380	0.000394664	0	109978	0	0	183915	0	0	235868	0	0	105762	0	0	204289	0	0	157664	0	0	220850	0	0	254888	0	0	245797	0	0	166518	0	0	227816	0	0	118142	0	0
K00400	0.000157866	0.000590679	0.00020875	0.000642412	0.805798087	0.925358186	-5.09E-05	-0.000469283	0.000367515	6	253380	0.002367985	0	109978	0	0	183915	0	0	235868	0	0	105762	0	0	204289	0	0	157664	0	0	220850	0	0	254888	0	0	245797	0	0	166518	0	0	227816	0	0	118142	0	0
K00401	2.63E-05	9.84E-05	8.06E-05	0.000163722	0.209774114	0.562456844	-5.43E-05	-0.000140373	3.18E-05	1	253380	0.000394664	0	109978	0	0	183915	0	0	235868	0	0	105762	0	0	204289	0	0	157664	0	0	220850	0	0	254888	0	0	245797	0	0	166518	0	0	227816	0	0	118142	0	0
K00402	5.25E-05	0.000133764	3.01E-05	0.000102417	0.593802161	0.828041742	2.24E-05	-6.32E-05	0.000107941	1	253380	0.000394664	0	109978	0	0	183915	0	0	235868	0	0	105762	0	0	204289	0	0	157664	0	0	220850	0	1	254888	0.000392329	0	245797	0	0	166518	0	0	227816	0	0	118142	0	0
K00404	2.63E-05	9.84E-05	2.32E-05	0.000113609	0.929645329	0.97425403	3.12E-06	-6.83E-05	7.45E-05	1	253380	0.000394664	0	109978	0	0	183915	0	0	235868	0	0	105762	0	0	204289	0	0	157664	0	0	220850	0	0	254888	0	0	245797	0	0	166518	0	0	227816	0	0	118142	0	0
K00405	2.63E-05	9.84E-05	0	0	0.334281943	0.645769492	2.63E-05	-3.01E-05	8.27E-05	1	253380	0.000394664	0	109978	0	0	183915	0	0	235868	0	0	105762	0	0	204289	0	0	157664	0	0	220850	0	0	254888	0	0	245797	0	0	166518	0	0	227816	0	0	118142	0	0
K00406	5.89E-05	0.000151274	2.97E-05	0.000145737	0.565387049	0.806583044	2.92E-05	-7.36E-05	0.000131949	1	253380	0.000394664	0	109978	0	0	183915	0	0	235868	0	0	105762	0	1	204289	0.000489503	0	157664	0	0	220850	0	0	254888	0	0	245797	0	0	166518	0	0	227816	0	0	118142	0	0
K00407	2.63E-05	9.84E-05	1.49E-05	7.29E-05	0.708605667	0.875876855	1.14E-05	-5.11E-05	7.40E-05	1	253380	0.000394664	0	109978	0	0	183915	0	0	235868	0	0	105762	0	0	204289	0	0	157664	0	0	220850	0	0	254888	0	0	245797	0	0	166518	0	0	227816	0	0	118142	0	0
K00411	0.000275324	0.000649652	0.000391346	0.000588342	0.587133902	0.82352317	-0.000116021	-0.000549194	0.000317151	3	253380	0.001183992	0	109978	0	1	183915	0.000543729	0	235868	0	0	105762	0	0	204289	0	0	157664	0	0	220850	0	0	254888	0	0	245797	0	4	166518	0.002402143	0	227816	0	0	118142	0	0
K00412	0.000251782	0.000440313	0.000283444	0.000416746	0.828968505	0.924737155	-3.17E-05	-0.000329106	0.00026578	3	253380	0.001183992	0	109978	0	1	183915	0.000543729	2	235868	0.000847932	0	105762	0	0	204289	0	0	157664	0	0	220850	0	0	254888	0	0	245797	0	2	166518	0.001201071	0	227816	0	0	118142	0	0
K00413	2.63E-05	9.84E-05	1.86E-05	9.09E-05	0.811391488	0.926291062	7.76E-06	-5.83E-05	7.38E-05	1	253380	0.000394664	0	109978	0	0	183915	0	0	235868	0	0	105762	0	0	204289	0	0	157664	0	0	220850	0	0	254888	0	0	245797	0	0	166518	0	0	227816	0	0	118142	0	0
K00425	0.019670627	0.006240271	0.021973692	0.004145781	0.231568668	0.579018077	-0.002303065	-0.006188882	0.001582752	76	253380	0.029994475	14	109978	0.012729819	44	183915	0.023924095	44	235868	0.018654502	10	105762	0.009455192	59	204289	0.028880654	17	157664	0.010782423	41	220850	0.018564637	52	254888	0.020401117	50	245797	0.02034199	49	166518	0.029426248	44	227816	0.019313832	22	118142	0.018621659	42
K00426	0.017830506	0.004457467	0.021198047	0.003624766	0.024184325	0.294030481	-0.00336754	-0.006257355	-0.000477726	65	253380	0.025653169	17	109978	0.015457637	36	183915	0.01957426	38	235868	0.016110706	12	105762	0.01134623	46	204289	0.02251712	19	157664	0.012050944	33	220850	0.014942269	42	254888	0.016477826	41	245797	0.016680431	46	166518	0.027624641	41	227816	0.01799698	24	118142	0.020314537	33
K00427	0.001572556	0.001132707	0.002374995	0.000959463	0.035086117	0.337703876	-0.000802439	-0.001544197	-6.07E-05	6	253380	0.002367985	1	109978	0.000909273	4	183915	0.002174918	3	235868	0.001271898	1	105762	0.000945519	7	204289	0.003426518	1	157664	0.00063426	1	220850	0.000452796	1	254888	0.000392329	1	245797	0.00040684	6	166518	0.003603214	1	227816	0.000438951	4	118142	0.003385756	4
K00428	0.005163838	0.001200431	0.005201528	0.001024295	0.922361665	0.971196382	-3.77E-05	-0.000825274	0.000749895	16	253380	0.006314626	4	109978	0.003637091	8	183915	0.004349836	12	235868	0.005087591	5	105762	0.004727596	12	204289	0.005874031	5	157664	0.003171301	10	220850	0.00452796	15	254888	0.005884938	14	245797	0.005695757	11	166518	0.006605892	13	227816	0.00570636	9	118142	0.007617951	7
K00432	0.009921218	0.003925587	0.011874413	0.003127653	0.124656752	0.495164322	-0.001953195	-0.00448607	0.00057968	26	253380	0.010261268	7	109978	0.006364909	20	183915	0.010874589	23	235868	0.009751217	17	105762	0.016073826	18	204289	0.008811047	14	157664	0.008879643	12	220850	0.005433552	20	254888	0.007846584	14	245797	0.005695757	32	166518	0.019217142	25	227816	0.010973768	15	118142	0.012696585	8
K00433	0.000667872	0.000831142	0.001073372	0.000877536	0.165425496	0.533590511	-0.000405501	-0.000987812	0.000176811	3	253380	0.001183992	0	109978	0	1	183915	0.000543729	1	235868	0.000423966	2	105762	0.001891038	1	204289	0.000489503	0	157664	0	0	220850	0	0	254888	0	0	245797	0	5	166518	0.003002678	1	227816	0.000438951	1	118142	0.000846439	0
K00435	0.000173852	0.000297251	0.000312255	0.000366439	0.213224998	0.564651385	-0.000138404	-0.000360114	8.33E-05	0	253380	0	0	109978	0	0	183915	0	0	235868	0	0	105762	0	0	204289	0	1	157664	0.00063426	0	220850	0	0	254888	0	0	245797	0	1	166518	0.000600536	2	227816	0.000877901	0	118142	0	1
K00437	0.000389318	0.000353052	0.000588215	0.000362094	0.107491498	0.481068505	-0.000198896	-0.00044372	4.59E-05	2	253380	0.000789328	0	109978	0	0	183915	0	1	235868	0.000423966	0	105762	0	2	204289	0.000979005	0	157664	0	1	220850	0.000452796	0	254888	0	2	245797	0.00081368	1	166518	0.000600536	1	227816	0.000438951	1	118142	0.000846439	1
K00440	2.63E-05	9.84E-05	3.52E-05	0.000122537	0.807764989	0.925846664	-8.90E-06	-8.26E-05	6.48E-05	1	253380	0.000394664	0	109978	0	0	183915	0	0	235868	0	0	105762	0	0	204289	0	0	157664	0	0	220850	0	0	254888	0	0	245797	0	0	166518	0	0	227816	0	0	118142	0	0
K00441	0.001418729	0.000913838	0.000811745	0.000765865	0.046498585	0.380477522	0.000606985	1.02E-05	0.001203807	4	253380	0.001578657	1	109978	0.000909273	4	183915	0.002174918	6	235868	0.002543796	0	105762	0	4	204289	0.00195801	3	157664	0.001902781	3	220850	0.001358388	1	254888	0.000392329	2	245797	0.00081368	5	166518	0.003002678	4	227816	0.001755803	0	118142	0	1
K00442	2.63E-05	9.84E-05	6.61E-05	0.000154026	0.33744761	0.63873632	-3.98E-05	-0.000122849	4.32E-05	1	253380	0.000394664	0	109978	0	0	183915	0	0	235868	0	0	105762	0	0	204289	0	0	157664	0	0	220850	0	0	254888	0	0	245797	0	0	166518	0	0	227816	0	0	118142	0	0
K00443	2.63E-05	9.84E-05	6.61E-05	0.000154026	0.33744761	0.638333967	-3.98E-05	-0.000122849	4.32E-05	1	253380	0.000394664	0	109978	0	0	183915	0	0	235868	0	0	105762	0	0	204289	0	0	157664	0	0	220850	0	0	254888	0	0	245797	0	0	166518	0	0	227816	0	0	118142	0	0
K00446	0	0	0.000113516	0.000315895	0.091075504	0.461992804	-0.000113516	-0.0002466	1.96E-05	0	253380	0	0	109978	0	0	183915	0	0	235868	0	0	105762	0	0	204289	0	0	157664	0	0	220850	0	0	254888	0	0	245797	0	0	166518	0	0	227816	0	0	118142	0	0
K00448	0.000559668	0.000686807	0.000950671	0.000728978	0.108166401	0.480508436	-0.000391003	-0.000873114	9.11E-05	3	253380	0.001183992	0	109978	0	1	183915	0.000543729	1	235868	0.000423966	0	105762	0	1	204289	0.000489503	0	157664	0	1	220850	0.000452796	1	254888	0.000392329	2	245797	0.00081368	4	166518	0.002402143	0	227816	0	2	118142	0.001692878	0
K00449	0.000264327	0.000409947	0.000452625	0.000398408	0.178273959	0.534554867	-0.000188298	-0.000467528	9.09E-05	1	253380	0.000394664	0	109978	0	1	183915	0.000543729	0	235868	0	0	105762	0	2	204289	0.000979005	0	157664	0	0	220850	0	0	254888	0	0	245797	0	2	166518	0.001201071	0	227816	0	1	118142	0.000846439	0
K00450	0.000841411	0.000657049	0.001183899	0.00088822	0.183278041	0.537746905	-0.000342488	-0.000854423	0.000169447	2	253380	0.000789328	1	109978	0.000909273	2	183915	0.001087459	2	235868	0.000847932	2	105762	0.001891038	1	204289	0.000489503	2	157664	0.00126852	1	220850	0.000452796	0	254888	0	0	245797	0	4	166518	0.002402143	1	227816	0.000438951	1	118142	0.000846439	0
K00455	0.000783714	0.000846161	0.001329389	0.000678279	0.050409124	0.390654452	-0.000545675	-0.001092403	1.05E-06	3	253380	0.001183992	0	109978	0	3	183915	0.001631188	1	235868	0.000423966	1	105762	0.000945519	2	204289	0.000979005	0	157664	0	1	220850	0.000452796	0	254888	0	0	245797	0	4	166518	0.002402143	0	227816	0	3	118142	0.002539317	0
K00457	0.000531667	0.000944654	0.001022039	0.000843983	0.120398949	0.4935946	-0.000490371	-0.001117841	0.000137099	4	253380	0.001578657	0	109978	0	1	183915	0.000543729	1	235868	0.000423966	0	105762	0	2	204289	0.000979005	0	157664	0	0	220850	0	0	254888	0	0	245797	0	6	166518	0.003603214	0	227816	0	1	118142	0.000846439	0
K00459	0.003426774	0.001275336	0.003424065	0.001351993	0.995111596	0.99660501	2.71E-06	-0.000892127	0.000897545	14	253380	0.005525298	1	109978	0.000909273	6	183915	0.003262377	8	235868	0.003391728	4	105762	0.003782077	8	204289	0.003916021	4	157664	0.002537041	5	220850	0.00226398	8	254888	0.003138633	15	245797	0.006102597	8	166518	0.004804285	8	227816	0.003511606	4	118142	0.003385756	5
K00480	2.63E-05	9.84E-05	1.86E-05	9.09E-05	0.811391488	0.926643331	7.76E-06	-5.83E-05	7.38E-05	1	253380	0.000394664	0	109978	0	0	183915	0	0	235868	0	0	105762	0	0	204289	0	0	157664	0	0	220850	0	0	254888	0	0	245797	0	0	166518	0	0	227816	0	0	118142	0	0
K00481	0.00037071	0.000648202	0.000978504	0.000779157	0.014275521	0.230480584	-0.000607794	-0.001085928	-0.00012966	2	253380	0.000789328	0	109978	0	1	183915	0.000543729	0	235868	0	0	105762	0	2	204289	0.000979005	0	157664	0	0	220850	0	0	254888	0	0	245797	0	4	166518	0.002402143	0	227816	0	1	118142	0.000846439	0
K00483	0.001658294	0.000889081	0.00209241	0.001203333	0.212149762	0.564292059	-0.000434117	-0.001127254	0.000259021	4	253380	0.001578657	1	109978	0.000909273	6	183915	0.003262377	3	235868	0.001271898	1	105762	0.000945519	8	204289	0.003916021	1	157664	0.00063426	4	220850	0.001811184	3	254888	0.001176988	3	245797	0.001220519	2	166518	0.001201071	2	227816	0.000877901	2	118142	0.001692878	4
K00484	0.00091411	0.001204551	0.00150369	0.001202793	0.155981368	0.528980291	-0.00058958	-0.001417322	0.000238162	4	253380	0.001578657	0	109978	0	3	183915	0.001631188	1	235868	0.000423966	1	105762	0.000945519	1	204289	0.000489503	0	157664	0	1	220850	0.000452796	0	254888	0	0	245797	0	8	166518	0.004804285	0	227816	0	2	118142	0.001692878	1
K00500	2.63E-05	9.84E-05	0	0	0.334281943	0.649950583	2.63E-05	-3.01E-05	8.27E-05	1	253380	0.000394664	0	109978	0	0	183915	0	0	235868	0	0	105762	0	0	204289	0	0	157664	0	0	220850	0	0	254888	0	0	245797	0	0	166518	0	0	227816	0	0	118142	0	0
K00508	8.01E-05	0.0002996	0.000202725	0.00035886	0.266406609	0.609538322	-0.000122654	-0.000343312	9.80E-05	0	253380	0	0	109978	0	0	183915	0	0	235868	0	0	105762	0	0	204289	0	0	157664	0	0	220850	0	0	254888	0	0	245797	0	2	166518	0.001201071	0	227816	0	0	118142	0	0
K00518	5.26E-05	0.000196893	3.20E-05	0.000108456	0.721553198	0.883876914	2.06E-05	-9.88E-05	0.000140119	2	253380	0.000789328	0	109978	0	0	183915	0	0	235868	0	0	105762	0	0	204289	0	0	157664	0	0	220850	0	0	254888	0	0	245797	0	0	166518	0	0	227816	0	0	118142	0	0
K00520	0.000395551	0.000319038	0.000767811	0.000491689	0.007494082	0.168574749	-0.00037226	-0.000638961	-0.00010556	2	253380	0.000789328	0	109978	0	1	183915	0.000543729	1	235868	0.000423966	1	105762	0.000945519	1	204289	0.000489503	0	157664	0	0	220850	0	1	254888	0.000392329	1	245797	0.00040684	1	166518	0.000600536	0	227816	0	1	118142	0.000846439	1
K00523	0.000762832	0.000611937	0.000482592	0.00038414	0.137588385	0.512945896	0.00028024	-9.75E-05	0.000657937	1	253380	0.000394664	1	109978	0.000909273	1	183915	0.000543729	2	235868	0.000847932	2	105762	0.001891038	1	204289	0.000489503	1	157664	0.00063426	1	220850	0.000452796	2	254888	0.000784658	2	245797	0.00081368	0	166518	0	1	227816	0.000438951	1	118142	0.000846439	0
K00525	0.048356804	0.008189364	0.054031886	0.006320483	0.035189075	0.337612754	-0.005675081	-0.010921694	-0.000428469	124	253380	0.048938353	58	109978	0.05273782	77	183915	0.041867167	99	235868	0.041972629	54	105762	0.051058036	99	204289	0.048460759	74	157664	0.046935255	93	220850	0.042110029	103	254888	0.040409906	102	245797	0.041497659	102	166518	0.061254639	103	227816	0.045211925	61	118142	0.051632781	82
K00526	0.017353876	0.005900401	0.020229786	0.004608838	0.130414499	0.501132105	-0.00287591	-0.006666019	0.000914199	40	253380	0.015786566	22	109978	0.020004001	29	183915	0.015768154	35	235868	0.014838808	30	105762	0.028365576	27	204289	0.013216571	30	157664	0.019027806	30	220850	0.01358388	22	254888	0.008631242	24	245797	0.009764155	38	166518	0.022820356	40	227816	0.017558029	22	118142	0.018621659	25
K00527	0.000217082	0.000488278	0.000526233	0.000849554	0.162475504	0.530629622	-0.000309152	-0.00074851	0.000130206	0	253380	0	0	109978	0	3	183915	0.001631188	1	235868	0.000423966	0	105762	0	0	204289	0	0	157664	0	0	220850	0	0	254888	0	0	245797	0	2	166518	0.001201071	0	227816	0	0	118142	0	0
K00528	0.058674067	0.004476598	0.05657652	0.003517546	0.145777472	0.517152687	0.002097547	-0.000781793	0.004976888	135	253380	0.053279659	66	109978	0.060012002	104	183915	0.056547862	147	235868	0.062322994	67	105762	0.063349785	120	204289	0.058740314	96	157664	0.060888979	141	220850	0.063844238	157	254888	0.061595681	152	245797	0.061839648	85	166518	0.051045533	133	227816	0.058380447	72	118142	0.06094361	120
K00529	0.001615823	0.001928331	0.002465267	0.001793683	0.190002063	0.542372808	-0.000849443	-0.002145268	0.000446381	6	253380	0.002367985	1	109978	0.000909273	3	183915	0.001631188	4	235868	0.001695864	1	105762	0.000945519	2	204289	0.000979005	1	157664	0.00063426	1	220850	0.000452796	2	254888	0.000784658	1	245797	0.00040684	14	166518	0.008407499	1	227816	0.000438951	2	118142	0.001692878	1
K00532	2.63E-05	9.84E-05	0.00010136	0.000322268	0.297677327	0.636472063	-7.50E-05	-0.000219559	6.95E-05	1	253380	0.000394664	0	109978	0	0	183915	0	0	235868	0	0	105762	0	0	204289	0	0	157664	0	0	220850	0	0	254888	0	0	245797	0	0	166518	0	0	227816	0	0	118142	0	0
K00533	0.00175301	0.000620592	0.001407115	0.000461099	0.082741758	0.46227628	0.000345895	-4.85E-05	0.000740329	4	253380	0.001578657	1	109978	0.000909273	2	183915	0.001087459	4	235868	0.001695864	3	105762	0.002836558	3	204289	0.001468508	4	157664	0.002537041	3	220850	0.001358388	3	254888	0.001176988	4	245797	0.001627359	4	166518	0.002402143	4	227816	0.001755803	2	118142	0.001692878	6
K00534	0.000289527	0.000295499	0.000280688	0.000336758	0.93324551	0.976323381	8.84E-06	-0.000204328	0.000222005	2	253380	0.000789328	0	109978	0	0	183915	0	1	235868	0.000423966	0	105762	0	1	204289	0.000489503	0	157664	0	1	220850	0.000452796	0	254888	0	1	245797	0.00040684	0	166518	0	1	227816	0.000438951	1	118142	0.000846439	1
K00537	0.029436749	0.003534169	0.029755835	0.003464794	0.788768763	0.917201393	-0.000319086	-0.0027331	0.002094929	68	253380	0.026837162	33	109978	0.030006001	54	183915	0.02936139	63	235868	0.026709855	31	105762	0.029311095	55	204289	0.026922644	51	157664	0.03234727	65	220850	0.029431741	84	254888	0.032955651	58	245797	0.023596708	56	166518	0.033629998	63	227816	0.027653896	31	118142	0.02623961	57
K00547	0.004890244	0.002102814	0.007421362	0.003082015	0.00479802	0.139212129	-0.002531118	-0.004240231	-0.000822006	9	253380	0.003551977	3	109978	0.002727818	11	183915	0.005981024	10	235868	0.004239659	8	105762	0.007564153	10	204289	0.004895026	7	157664	0.004439821	5	220850	0.00226398	10	254888	0.003923292	12	245797	0.004882077	18	166518	0.010809642	14	227816	0.00614531	6	118142	0.005078634	9
K00548	0.103332095	0.00661685	0.097188844	0.005947579	0.00802657	0.170948861	0.006143251	0.001740664	0.010545838	251	253380	0.099060699	122	109978	0.110931277	211	183915	0.114726912	240	235868	0.101751827	99	105762	0.093606399	232	204289	0.113564607	169	157664	0.107189974	238	220850	0.107765452	261	254888	0.102397916	245	245797	0.099675749	153	166518	0.091881959	236	227816	0.103592373	120	118142	0.101572684	215
K00549	0.020642535	0.006792446	0.026101153	0.005631309	0.017624237	0.256920312	-0.005458619	-0.009882832	-0.001034405	55	253380	0.021706528	17	109978	0.015457637	33	183915	0.017943072	59	235868	0.025013991	29	105762	0.027420056	39	204289	0.019090602	34	157664	0.021564847	32	220850	0.014489472	33	254888	0.012946863	39	245797	0.015866752	68	166518	0.040836426	46	227816	0.020191734	25	118142	0.021160976	46
K00554	0.066447349	0.007007463	0.062236076	0.004372408	0.055568422	0.407999927	0.004211273	-0.000110008	0.008532553	180	253380	0.071039545	82	109978	0.074560367	118	183915	0.064160074	156	235868	0.066138688	70	105762	0.066186343	128	204289	0.062656335	109	157664	0.069134362	149	220850	0.067466606	186	254888	0.072973227	190	245797	0.07729956	85	166518	0.051045533	166	227816	0.072865822	68	118142	0.057557854	136
K00555	2.63E-05	9.84E-05	4.92E-05	0.000136276	0.55308762	0.799096523	-2.29E-05	-0.000100554	5.47E-05	1	253380	0.000394664	0	109978	0	0	183915	0	0	235868	0	0	105762	0	0	204289	0	0	157664	0	0	220850	0	0	254888	0	0	245797	0	0	166518	0	0	227816	0	0	118142	0	0
K00556	0.004064171	0.00232044	0.004917204	0.001416649	0.226799582	0.57694125	-0.000853033	-0.002279519	0.000573454	17	253380	0.00670929	1	109978	0.000909273	10	183915	0.005437294	9	235868	0.003815694	1	105762	0.000945519	12	204289	0.005874031	3	157664	0.001902781	9	220850	0.004075164	11	254888	0.004315621	13	245797	0.005288917	16	166518	0.009608571	5	227816	0.002194754	5	118142	0.004232195	9
K00557	0.001726327	0.00136138	0.002384787	0.001525846	0.178739956	0.535150636	-0.00065846	-0.001634034	0.000317114	6	253380	0.002367985	1	109978	0.000909273	4	183915	0.002174918	4	235868	0.001695864	2	105762	0.001891038	6	204289	0.002937016	3	157664	0.001902781	1	220850	0.000452796	1	254888	0.000392329	1	245797	0.00040684	10	166518	0.006005357	2	227816	0.000877901	2	118142	0.001692878	2
K00558	0.175319133	0.01661348	0.164920083	0.020728789	0.09901344	0.467879401	0.01039905	-0.002059914	0.022858014	480	253380	0.189438788	171	109978	0.155485643	281	183915	0.152787973	450	235868	0.190784676	185	105762	0.174921049	384	204289	0.187969005	290	157664	0.183935458	384	220850	0.17387367	540	254888	0.211857757	462	245797	0.187959983	252	166518	0.151334991	374	227816	0.164167574	191	118142	0.161669855	365
K00560	0.045478284	0.00420205	0.045242505	0.00347107	0.860495895	0.940858974	0.000235778	-0.002498759	0.002970315	115	253380	0.045386376	44	109978	0.040008002	76	183915	0.041323437	114	235868	0.048332118	48	105762	0.045384921	98	204289	0.047971256	66	157664	0.041861173	114	220850	0.051618746	126	254888	0.049433477	111	245797	0.045159217	69	166518	0.041436962	100	227816	0.043895073	46	118142	0.038936195	96
K00561	0.004749318	0.001569043	0.004234239	0.001127275	0.292960933	0.631105941	0.000515079	-0.000475612	0.00150577	14	253380	0.005525298	5	109978	0.004546364	8	183915	0.004349836	9	235868	0.003815694	5	105762	0.004727596	10	204289	0.004895026	5	157664	0.003171301	8	220850	0.003622368	10	254888	0.003923292	11	245797	0.004475238	11	166518	0.006605892	9	227816	0.003950557	6	118142	0.005078634	6
K00563	0.020413925	0.005270795	0.022446738	0.00307808	0.202676146	0.555578701	-0.002032814	-0.005253768	0.001188141	70	253380	0.02762649	15	109978	0.013639091	45	183915	0.024467825	45	235868	0.019078468	16	105762	0.015128307	54	204289	0.026433141	32	157664	0.020296326	56	220850	0.025356577	55	254888	0.021578105	68	245797	0.027665106	31	166518	0.018616606	43	227816	0.018874881	21	118142	0.01777522	43
K00564	0.004709677	0.002089692	0.006702116	0.002370702	0.011048417	0.201081192	-0.001992438	-0.003497153	-0.000487723	18	253380	0.007103955	1	109978	0.000909273	10	183915	0.005437294	11	235868	0.004663625	7	105762	0.006618634	11	204289	0.005384529	7	157664	0.004439821	9	220850	0.004075164	12	254888	0.00470795	14	245797	0.005695757	16	166518	0.009608571	5	227816	0.002194754	5	118142	0.004232195	4
K00566	0.100403803	0.010443502	0.096169026	0.008486919	0.20929404	0.562928798	0.004234778	-0.002534769	0.011004325	290	253380	0.114452601	111	109978	0.100929277	200	183915	0.108745888	244	235868	0.103447691	87	105762	0.082260169	233	204289	0.11405411	142	157664	0.090064948	225	220850	0.101879103	265	254888	0.103967233	280	245797	0.113915141	146	166518	0.087678209	237	227816	0.104031324	116	118142	0.098186928	204
K00567	0.055157301	0.007239139	0.057969456	0.005336241	0.218020744	0.565629627	-0.002812155	-0.007405875	0.001781566	155	253380	0.061172942	58	109978	0.05273782	115	183915	0.062528886	119	235868	0.050451948	41	105762	0.038766287	124	204289	0.060698324	70	157664	0.044398214	125	220850	0.056599502	153	254888	0.060026365	156	245797	0.063467007	88	166518	0.05284714	136	227816	0.0596973	68	118142	0.057557854	123
K00568	0.001297249	0.00105883	0.001494491	0.000915654	0.565846581	0.80647237	-0.000197242	-0.000894358	0.000499874	7	253380	0.002762649	1	109978	0.000909273	3	183915	0.001631188	2	235868	0.000847932	1	105762	0.000945519	5	204289	0.002447513	1	157664	0.00063426	1	220850	0.000452796	1	254888	0.000392329	1	245797	0.00040684	7	166518	0.00420375	1	227816	0.000438951	2	118142	0.001692878	1
K00571	0.048021436	0.006711037	0.049912856	0.006180548	0.395887232	0.690388709	-0.00189142	-0.006387939	0.002605099	139	253380	0.054858316	57	109978	0.051828548	70	183915	0.038061061	108	235868	0.045788322	35	105762	0.033093171	106	204289	0.051887277	84	157664	0.053277857	105	220850	0.047543582	116	254888	0.045510185	154	245797	0.062653328	79	166518	0.047442319	106	227816	0.046528778	52	118142	0.04401483	96
K00573	0.001999622	0.001347812	0.002405034	0.000974806	0.334971466	0.636053943	-0.000405412	-0.001257505	0.000446682	10	253380	0.003946641	1	109978	0.000909273	6	183915	0.003262377	5	235868	0.00211983	1	105762	0.000945519	4	204289	0.00195801	1	157664	0.00063426	3	220850	0.001358388	4	254888	0.001569317	4	245797	0.001627359	8	166518	0.004804285	1	227816	0.000438951	5	118142	0.004232195	2
K00574	0.011578714	0.005308032	0.014506857	0.003948338	0.085810523	0.461808247	-0.002928142	-0.006302587	0.000446302	21	253380	0.008287947	14	109978	0.012729819	20	183915	0.010874589	24	235868	0.010175183	10	105762	0.009455192	19	204289	0.00930055	17	157664	0.010782423	19	220850	0.008603124	20	254888	0.007846584	21	245797	0.008543636	47	166518	0.028225177	21	227816	0.009217965	16	118142	0.013543024	14
K00575	0.011947557	0.003601848	0.010300961	0.002651427	0.149597453	0.519955035	0.001646595	-0.000638396	0.003931587	19	253380	0.007498619	20	109978	0.018185455	17	183915	0.0092434	31	235868	0.013142944	18	105762	0.017019345	15	204289	0.007342539	26	157664	0.016490765	26	220850	0.011772696	25	254888	0.009808229	23	245797	0.009357315	17	166518	0.010209107	25	227816	0.010973768	11	118142	0.009310829	22
K00577	2.63E-05	9.84E-05	4.92E-05	0.000136276	0.55308762	0.79890434	-2.29E-05	-0.000100554	5.47E-05	1	253380	0.000394664	0	109978	0	0	183915	0	0	235868	0	0	105762	0	0	204289	0	0	157664	0	0	220850	0	0	254888	0	0	245797	0	0	166518	0	0	227816	0	0	118142	0	0
K00578	2.63E-05	9.84E-05	3.47E-05	0.000120476	0.817047172	0.923097312	-8.40E-06	-8.16E-05	6.48E-05	1	253380	0.000394664	0	109978	0	0	183915	0	0	235868	0	0	105762	0	0	204289	0	0	157664	0	0	220850	0	0	254888	0	0	245797	0	0	166518	0	0	227816	0	0	118142	0	0
K00579	2.63E-05	9.84E-05	1.37E-05	6.72E-05	0.675401341	0.86806344	1.26E-05	-4.90E-05	7.42E-05	1	253380	0.000394664	0	109978	0	0	183915	0	0	235868	0	0	105762	0	0	204289	0	0	157664	0	0	220850	0	0	254888	0	0	245797	0	0	166518	0	0	227816	0	0	118142	0	0
K00580	2.63E-05	9.84E-05	4.52E-05	0.000122656	0.607249408	0.837268124	-1.88E-05	-9.26E-05	5.49E-05	1	253380	0.000394664	0	109978	0	0	183915	0	0	235868	0	0	105762	0	0	204289	0	0	157664	0	0	220850	0	0	254888	0	0	245797	0	0	166518	0	0	227816	0	0	118142	0	0
K00581	2.63E-05	9.84E-05	6.42E-05	0.000149944	0.353658733	0.653762496	-3.79E-05	-0.000119651	4.38E-05	1	253380	0.000394664	0	109978	0	0	183915	0	0	235868	0	0	105762	0	0	204289	0	0	157664	0	0	220850	0	0	254888	0	0	245797	0	0	166518	0	0	227816	0	0	118142	0	0
K00582	2.63E-05	9.84E-05	1.37E-05	6.72E-05	0.675401341	0.87499147	1.26E-05	-4.90E-05	7.42E-05	1	253380	0.000394664	0	109978	0	0	183915	0	0	235868	0	0	105762	0	0	204289	0	0	157664	0	0	220850	0	0	254888	0	0	245797	0	0	166518	0	0	227816	0	0	118142	0	0
K00583	2.63E-05	9.84E-05	3.47E-05	0.000120476	0.817047172	0.927108504	-8.40E-06	-8.16E-05	6.48E-05	1	253380	0.000394664	0	109978	0	0	183915	0	0	235868	0	0	105762	0	0	204289	0	0	157664	0	0	220850	0	0	254888	0	0	245797	0	0	166518	0	0	227816	0	0	118142	0	0
K00584	5.26E-05	0.000196893	6.94E-05	0.000240953	0.817047172	0.92693338	-1.68E-05	-0.000163172	0.000129586	2	253380	0.000789328	0	109978	0	0	183915	0	0	235868	0	0	105762	0	0	204289	0	0	157664	0	0	220850	0	0	254888	0	0	245797	0	0	166518	0	0	227816	0	0	118142	0	0
K00588	0.000448852	0.000275553	0.000356775	0.000216564	0.294351898	0.632740695	9.21E-05	-8.52E-05	0.00026932	0	253380	0	1	109978	0.000909273	1	183915	0.000543729	1	235868	0.000423966	1	105762	0.000945519	1	204289	0.000489503	1	157664	0.00063426	1	220850	0.000452796	1	254888	0.000392329	1	245797	0.00040684	1	166518	0.000600536	1	227816	0.000438951	0	118142	0	1
K00590	0.000626624	0.000651263	0.000637921	0.000666297	0.959553456	0.981283511	-1.13E-05	-0.00046253	0.000439937	2	253380	0.000789328	0	109978	0	2	183915	0.001087459	2	235868	0.000847932	1	105762	0.000945519	0	204289	0	0	157664	0	2	220850	0.000905592	2	254888	0.000784658	0	245797	0	4	166518	0.002402143	1	227816	0.000438951	0	118142	0	0
K00594	0	0	1.51E-05	7.40E-05	0.327286881	0.652834609	-1.51E-05	-4.63E-05	1.61E-05	0	253380	0	0	109978	0	0	183915	0	0	235868	0	0	105762	0	0	204289	0	0	157664	0	0	220850	0	0	254888	0	0	245797	0	0	166518	0	0	227816	0	0	118142	0	0
K00595	0.064027413	0.006948299	0.058352274	0.003955143	0.011210835	0.203420772	0.005675139	0.001442678	0.0099076	125	253380	0.049333018	77	109978	0.070014003	129	183915	0.070141098	160	235868	0.067834552	63	105762	0.059567709	130	204289	0.06363534	108	157664	0.068500101	153	220850	0.06927779	169	254888	0.066303631	164	245797	0.066721726	88	166518	0.05284714	143	227816	0.062769955	85	118142	0.071947318	139
K00598	0.005026023	0.002150373	0.005707469	0.002256128	0.362093637	0.662422901	-0.000681446	-0.002184613	0.000821722	10	253380	0.003946641	4	109978	0.003637091	9	183915	0.004893565	12	235868	0.005087591	4	105762	0.003782077	11	204289	0.005384529	6	157664	0.003805561	9	220850	0.004075164	10	254888	0.003923292	12	245797	0.004882077	21	166518	0.012611249	11	227816	0.004828458	6	118142	0.005078634	7
K00600	0.072881006	0.004950163	0.070276717	0.004096296	0.108555997	0.480462281	0.002604289	-0.000618489	0.005827066	203	253380	0.080116821	80	109978	0.072741821	133	183915	0.072316016	166	235868	0.070378347	83	105762	0.078478092	155	204289	0.075872906	123	157664	0.078014004	168	220850	0.076069731	192	254888	0.075327203	181	245797	0.073638002	107	166518	0.064257318	149	227816	0.065403659	75	118142	0.063482927	152
K00602	0.079841038	0.004768716	0.078809298	0.003745963	0.494215295	0.759145029	0.00103174	-0.002035286	0.004098765	202	253380	0.079722156	88	109978	0.080016003	157	183915	0.085365522	183	235868	0.077585768	85	105762	0.080369131	172	204289	0.08419445	124	157664	0.078648265	180	220850	0.081503283	207	254888	0.08121214	198	245797	0.080554279	108	166518	0.064857853	191	227816	0.08383959	89	118142	0.075333074	170
K00603	0.009184502	0.001747604	0.00887701	0.002078969	0.629257292	0.853504809	0.000307492	-0.000975852	0.001590837	27	253380	0.010655932	9	109978	0.008183455	15	183915	0.008155942	25	235868	0.010599149	8	105762	0.007564153	21	204289	0.010279555	12	157664	0.007611122	19	220850	0.008603124	27	254888	0.010592888	22	245797	0.008950475	9	166518	0.005404821	20	227816	0.008779015	11	118142	0.009310829	20
K00604	0.080666654	0.008449818	0.077391989	0.004772463	0.198549339	0.551311758	0.003274665	-0.001867556	0.008416886	229	253380	0.090378088	90	109978	0.081834549	175	183915	0.095152652	185	235868	0.0784337	77	105762	0.072804977	172	204289	0.08419445	125	157664	0.079282525	183	220850	0.082861671	228	254888	0.089451053	216	245797	0.087877395	124	166518	0.074466424	177	227816	0.07769428	90	118142	0.076179513	163
K00605	0.022476988	0.004703579	0.025304206	0.006218962	0.122391574	0.495005923	-0.002827218	-0.006452098	0.000797661	75	253380	0.029599811	27	109978	0.024550365	35	183915	0.01903053	46	235868	0.019502434	11	105762	0.010400711	54	204289	0.026433141	32	157664	0.020296326	61	220850	0.027620557	65	254888	0.025501397	65	245797	0.026444586	35	166518	0.021018749	46	227816	0.020191734	27	118142	0.022853854	52
K00606	0.023893115	0.00386288	0.023009902	0.002620618	0.455705436	0.737329431	0.000883213	-0.001530668	0.003297095	71	253380	0.028021154	22	109978	0.020004001	58	183915	0.031536308	61	235868	0.025861923	22	105762	0.020801422	53	204289	0.025943639	31	157664	0.019662066	51	220850	0.023092597	64	254888	0.025109068	69	245797	0.028071946	41	166518	0.024621963	44	227816	0.019313832	23	118142	0.019468098	56
K00609	0.061440153	0.004672937	0.060444861	0.00346369	0.494920879	0.759451916	0.000995291	-0.00197329	0.003963873	154	253380	0.060778278	67	109978	0.060921275	117	183915	0.063616345	136	235868	0.057659369	63	105762	0.059567709	123	204289	0.060208822	96	157664	0.060888979	137	220850	0.062033054	159	254888	0.06238034	170	245797	0.069162764	88	166518	0.05284714	149	227816	0.065403659	70	118142	0.059250732	145
K00610	0.034686824	0.003936547	0.032502904	0.004177474	0.117057421	0.493020247	0.00218392	-0.000579186	0.004947027	64	253380	0.025258505	35	109978	0.031824547	64	183915	0.034798684	80	235868	0.033917276	34	105762	0.032147652	68	204289	0.033286178	59	157664	0.037421352	85	220850	0.038487661	100	254888	0.039232918	88	245797	0.035801902	47	166518	0.028225177	91	227816	0.039944517	43	118142	0.036396878	76
K00611	0.069139539	0.0062336	0.067444795	0.003500838	0.361433004	0.661617379	0.001694744	-0.002096202	0.005485689	182	253380	0.071828874	76	109978	0.06910473	131	183915	0.071228557	173	235868	0.073346109	77	105762	0.072804977	148	204289	0.072446387	121	157664	0.076745484	151	220850	0.068372198	173	254888	0.067872948	187	245797	0.076079041	112	166518	0.067259996	155	227816	0.068037363	78	118142	0.066022244	135
K00612	0.000447071	0.000414644	0.000499697	0.000256282	0.672118931	0.875460052	-5.26E-05	-0.000307973	0.000202722	1	253380	0.000394664	0	109978	0	1	183915	0.000543729	1	235868	0.000423966	1	105762	0.000945519	3	204289	0.001468508	0	157664	0	1	220850	0.000452796	2	254888	0.000784658	1	245797	0.00040684	0	166518	0	1	227816	0.000438951	1	118142	0.000846439	0
K00613	0.00233757	0.000976675	0.002882468	0.000695509	0.080021807	0.456420676	-0.000544898	-0.001160539	7.07E-05	3	253380	0.001183992	2	109978	0.001818546	4	183915	0.002174918	8	235868	0.003391728	1	105762	0.000945519	6	204289	0.002937016	6	157664	0.003805561	7	220850	0.003169572	8	254888	0.003138633	8	245797	0.003254718	3	166518	0.001801607	2	227816	0.000877901	4	118142	0.003385756	4
K00615	0.201075572	0.013798521	0.209179224	0.013595223	0.089702961	0.462451487	-0.008103652	-0.017543996	0.001336692	519	253380	0.204830689	235	109978	0.213679099	346	183915	0.188130386	421	235868	0.178489664	206	105762	0.194776952	395	204289	0.193353533	328	157664	0.208037345	475	220850	0.215078107	535	254888	0.209896111	536	245797	0.218066128	290	166518	0.174155347	454	227816	0.199283632	223	118142	0.188755904	425
K00616	0.042993443	0.006641414	0.042622861	0.004270277	0.853156635	0.937785276	0.000370582	-0.003743492	0.004484655	70	253380	0.02762649	52	109978	0.047282184	86	183915	0.046760732	91	235868	0.038580901	54	105762	0.051058036	87	204289	0.042586728	75	157664	0.047569515	85	220850	0.038487661	97	254888	0.03805593	81	245797	0.032954023	76	166518	0.045640712	102	227816	0.044772975	55	118142	0.046554147	87
K00619	0.001090478	0.000876778	0.001272258	0.000884362	0.543572613	0.793172282	-0.00018178	-0.000786322	0.000422762	6	253380	0.002367985	0	109978	0	0	183915	0	3	235868	0.001271898	0	105762	0	1	204289	0.000489503	0	157664	0	4	220850	0.001811184	1	254888	0.000392329	4	245797	0.001627359	3	166518	0.001801607	2	227816	0.000877901	3	118142	0.002539317	4
K00620	0.059320223	0.006638442	0.056858731	0.004463799	0.2304778	0.579911883	0.002461493	-0.001680569	0.006603555	122	253380	0.048149025	78	109978	0.070923276	110	183915	0.059810238	149	235868	0.063170926	63	105762	0.059567709	119	204289	0.058250811	107	157664	0.067865841	150	220850	0.067919402	141	254888	0.055318414	146	245797	0.059398609	75	166518	0.045040176	137	227816	0.06013625	66	118142	0.055864976	123
K00624	0	0	2.88E-05	0.000140862	0.327286881	0.652401264	-2.88E-05	-8.81E-05	3.06E-05	0	253380	0	0	109978	0	0	183915	0	0	235868	0	0	105762	0	0	204289	0	0	157664	0	0	220850	0	0	254888	0	0	245797	0	0	166518	0	0	227816	0	0	118142	0	0
K00625	0.054779851	0.006130198	0.053627417	0.003428943	0.525386353	0.780477476	0.001152434	-0.002573849	0.004878717	139	253380	0.054858316	61	109978	0.055465639	94	183915	0.051110567	125	235868	0.052995743	72	105762	0.068077381	108	204289	0.052866283	96	157664	0.060888979	120	220850	0.054335522	139	254888	0.054533756	145	245797	0.05899177	65	166518	0.039034819	134	227816	0.058819398	58	118142	0.049093464	117
K00626	0.04704837	0.007384955	0.048850159	0.005530313	0.436133126	0.722398112	-0.001801789	-0.006503033	0.002899456	111	253380	0.04380772	72	109978	0.065467639	78	183915	0.042410896	97	235868	0.041124697	49	105762	0.04633044	90	204289	0.044055235	89	157664	0.056449158	122	220850	0.055241114	105	254888	0.041194564	96	245797	0.03905662	70	166518	0.042037497	120	227816	0.052674088	55	118142	0.046554147	103
K00627	0.015248858	0.003771983	0.018875885	0.003931995	0.00850204	0.175475087	-0.003627027	-0.006257671	-0.000996383	63	253380	0.024863841	14	109978	0.012729819	16	183915	0.008699671	28	235868	0.011871047	15	105762	0.014182788	38	204289	0.018601099	21	157664	0.013319464	39	220850	0.017659045	41	254888	0.016085496	49	245797	0.01993515	27	166518	0.016214463	33	227816	0.014485374	14	118142	0.011850146	28
K00631	0.002275082	0.001742774	0.002926134	0.001582804	0.260806683	0.605256932	-0.000651052	-0.001814039	0.000511935	7	253380	0.002762649	1	109978	0.000909273	6	183915	0.003262377	5	235868	0.00211983	3	105762	0.002836558	11	204289	0.005384529	3	157664	0.001902781	1	220850	0.000452796	1	254888	0.000392329	1	245797	0.00040684	11	166518	0.006605892	2	227816	0.000877901	3	118142	0.002539317	5
K00632	0.005976016	0.001926577	0.006301616	0.001964586	0.621520825	0.847990476	-0.0003256	-0.001658937	0.001007737	16	253380	0.006314626	9	109978	0.008183455	14	183915	0.007612212	13	235868	0.005511557	5	105762	0.004727596	12	204289	0.005874031	10	157664	0.006342602	10	220850	0.00452796	8	254888	0.003138633	10	245797	0.004068398	16	166518	0.009608571	6	227816	0.002633704	10	118142	0.00846439	11
K00633	0.008640243	0.001932745	0.009744332	0.001883613	0.097209999	0.464104336	-0.001104089	-0.002421734	0.000213556	27	253380	0.010655932	7	109978	0.006364909	20	183915	0.010874589	18	235868	0.007631387	9	105762	0.008509673	15	204289	0.007342539	11	157664	0.006976862	15	220850	0.00679194	17	254888	0.006669596	29	245797	0.011798354	14	166518	0.008407499	25	227816	0.010973768	7	118142	0.005925073	20
K00634	0.008291181	0.001428104	0.0083841	0.001578132	0.853597434	0.937926489	-9.29E-05	-0.001110671	0.000924834	25	253380	0.009866604	9	109978	0.008183455	14	183915	0.007612212	19	235868	0.008055353	10	105762	0.009455192	18	204289	0.008811047	11	157664	0.006976862	17	220850	0.007697532	21	254888	0.008238913	28	245797	0.011391514	16	166518	0.009608571	20	227816	0.008779015	6	118142	0.005078634	15
K00638	0.00023429	0.000323711	0.00046639	0.000401089	0.059572611	0.419452637	-0.0002321	-0.000474097	9.90E-06	1	253380	0.000394664	0	109978	0	0	183915	0	0	235868	0	0	105762	0	2	204289	0.000979005	0	157664	0	0	220850	0	1	254888	0.000392329	1	245797	0.00040684	0	166518	0	0	227816	0	1	118142	0.000846439	1
K00639	0.019847779	0.004714076	0.021588318	0.004456779	0.27222599	0.613734721	-0.00174054	-0.004923938	0.001442859	72	253380	0.028415818	18	109978	0.01636691	34	183915	0.018486801	46	235868	0.019502434	10	105762	0.009455192	51	204289	0.024964633	23	157664	0.014587985	42	220850	0.019017433	53	254888	0.020793447	61	245797	0.024817227	36	166518	0.021619284	45	227816	0.019752783	22	118142	0.018621659	52
K00640	0.074912337	0.005934606	0.071086041	0.003908856	0.042804064	0.373664551	0.003826296	0.000136015	0.007516577	185	253380	0.073012866	69	109978	0.062739821	148	183915	0.080471957	171	235868	0.072498177	74	105762	0.06996842	160	204289	0.078320419	118	157664	0.074842703	169	220850	0.076522527	199	254888	0.078073507	209	245797	0.085029516	108	166518	0.064857853	181	227816	0.079450083	93	118142	0.07871883	161
K00641	0.004822563	0.002225219	0.004757816	0.001491802	0.923701291	0.972095664	6.47E-05	-0.001322983	0.001452477	17	253380	0.00670929	2	109978	0.001818546	9	183915	0.004893565	17	235868	0.007207421	2	105762	0.001891038	14	204289	0.006853037	5	157664	0.003171301	15	220850	0.00679194	19	254888	0.007454254	13	245797	0.005288917	12	166518	0.007206428	13	227816	0.00570636	2	118142	0.001692878	9
K00645	0.066500131	0.004235742	0.064438085	0.002967098	0.122443892	0.494551457	0.002062046	-0.000599831	0.004723923	147	253380	0.058015629	76	109978	0.06910473	133	183915	0.072316016	152	235868	0.064442824	74	105762	0.06996842	132	204289	0.064614345	109	157664	0.069134362	155	220850	0.070183382	157	254888	0.061595681	165	245797	0.067128565	97	166518	0.058251961	153	227816	0.067159462	82	118142	0.069408001	142
K00647	0.009983731	0.003817279	0.009616892	0.002588863	0.752578407	0.900934007	0.000366839	-0.002018417	0.002752095	39	253380	0.015391901	6	109978	0.005455637	21	183915	0.011418318	21	235868	0.008903285	12	105762	0.01134623	24	204289	0.011748063	14	157664	0.008879643	19	220850	0.008603124	18	254888	0.007061925	20	245797	0.008136796	34	166518	0.020418213	13	227816	0.00570636	11	118142	0.009310829	23
K00648	0.074459691	0.004027793	0.069785242	0.004733603	0.002784216	0.103863372	0.004674449	0.001731853	0.007617045	174	253380	0.068671561	81	109978	0.073651094	138	183915	0.075034663	185	235868	0.0784337	71	105762	0.067131862	152	204289	0.074404398	123	157664	0.078014004	154	220850	0.069730586	197	254888	0.077288848	172	245797	0.069976444	121	166518	0.072664817	170	227816	0.074621624	91	118142	0.077025952	164
K00651	0.052930561	0.003781991	0.054041178	0.002806111	0.349018176	0.648377101	-0.001110617	-0.003513692	0.001292459	119	253380	0.046965033	59	109978	0.053647093	96	183915	0.052198026	133	235868	0.056387471	54	105762	0.051058036	106	204289	0.051887277	77	157664	0.048838035	125	220850	0.056599502	125	254888	0.049041147	132	245797	0.053702852	81	166518	0.04864339	136	227816	0.0596973	60	118142	0.050786342	120
K00652	0.021416395	0.006438217	0.021263783	0.004382878	0.938000044	0.978400184	0.000152612	-0.003872965	0.004178189	84	253380	0.033151788	23	109978	0.020913274	42	183915	0.022836636	43	235868	0.018230536	8	105762	0.007564153	58	204289	0.028391152	17	157664	0.010782423	40	220850	0.018111841	62	254888	0.024324409	67	245797	0.027258266	43	166518	0.025823034	43	227816	0.018874881	30	118142	0.025393171	34
K00655	0.085775217	0.006661073	0.083873212	0.006222964	0.391939993	0.686495071	0.001902004	-0.00258001	0.006384018	188	253380	0.074196858	84	109978	0.076378912	175	183915	0.095152652	223	235868	0.094544406	96	105762	0.090769842	162	204289	0.079299424	149	157664	0.09450477	188	220850	0.085125651	220	254888	0.08631242	206	245797	0.083808997	136	166518	0.081672852	216	227816	0.094813358	100	118142	0.084643903	172
K00656	0.14073179	0.014048021	0.146150998	0.013073087	0.249440978	0.59355884	-0.005419208	-0.014860667	0.00402225	316	253380	0.124713868	183	109978	0.166396916	244	183915	0.132669983	307	235868	0.130157546	168	105762	0.158847223	241	204289	0.117970131	232	157664	0.147148366	323	220850	0.146253113	353	254888	0.1384922	309	245797	0.125713495	222	166518	0.13331892	322	227816	0.141342136	167	118142	0.141355318	283
K00657	0.016370732	0.003573157	0.01806318	0.00427339	0.199599002	0.551675843	-0.001692449	-0.004322381	0.000937484	62	253380	0.024469177	16	109978	0.014548364	29	183915	0.015768154	32	235868	0.01356691	10	105762	0.009455192	37	204289	0.018111597	19	157664	0.012050944	40	220850	0.018111841	51	254888	0.020008788	46	245797	0.01871463	25	166518	0.015013392	34	227816	0.014924325	16	118142	0.013543024	39
K00658	0.009333215	0.003270901	0.01009801	0.002300656	0.449022142	0.733231916	-0.000764796	-0.002821874	0.001292283	20	253380	0.007893283	6	109978	0.005455637	16	183915	0.008699671	25	235868	0.010599149	6	105762	0.005673115	29	204289	0.014195576	11	157664	0.006976862	20	220850	0.00905592	20	254888	0.007846584	18	245797	0.007323116	22	166518	0.013211785	20	227816	0.008779015	21	118142	0.01777522	14
K00661	0.051286803	0.004954199	0.05405826	0.004203397	0.090950883	0.462532602	-0.002771457	-0.006017103	0.000474189	112	253380	0.044202384	51	109978	0.046372911	92	183915	0.050023109	125	235868	0.052995743	59	105762	0.055785632	104	204289	0.050908272	76	157664	0.048203775	102	220850	0.046185194	124	254888	0.048648818	124	245797	0.050448134	86	166518	0.051646068	131	227816	0.057502546	70	118142	0.059250732	93
K00662	0.006121569	0.001645323	0.006226324	0.001428946	0.844176844	0.932865892	-0.000104755	-0.001189238	0.000979728	11	253380	0.004341306	7	109978	0.006364909	16	183915	0.008699671	14	235868	0.005935523	5	105762	0.004727596	15	204289	0.007342539	15	157664	0.009513903	15	220850	0.00679194	16	254888	0.006277267	17	245797	0.006916276	6	166518	0.003603214	13	227816	0.00570636	6	118142	0.005078634	14
K00663	2.63E-05	9.84E-05	1.51E-05	7.40E-05	0.715339389	0.880756124	1.12E-05	-5.15E-05	7.39E-05	1	253380	0.000394664	0	109978	0	0	183915	0	0	235868	0	0	105762	0	0	204289	0	0	157664	0	0	220850	0	0	254888	0	0	245797	0	0	166518	0	0	227816	0	0	118142	0	0
K00666	0.017568046	0.003965564	0.017301351	0.003688128	0.83896204	0.929154714	0.000266695	-0.002398021	0.00293141	62	253380	0.024469177	20	109978	0.018185455	27	183915	0.014680695	33	235868	0.013990876	13	105762	0.012291749	47	204289	0.023006623	15	157664	0.009513903	42	220850	0.019017433	55	254888	0.021578105	50	245797	0.02034199	28	166518	0.016814999	39	227816	0.017119079	24	118142	0.020314537	36
K00672	5.26E-05	0.000196893	4.84E-05	0.000165785	0.947026082	0.979311063	4.20E-06	-0.000124543	0.000132939	2	253380	0.000789328	0	109978	0	0	183915	0	0	235868	0	0	105762	0	0	204289	0	0	157664	0	0	220850	0	0	254888	0	0	245797	0	0	166518	0	0	227816	0	0	118142	0	0
K00673	0.002015574	0.001698731	0.002598663	0.001799556	0.325878974	0.660111001	-0.000583089	-0.001774691	0.000608513	6	253380	0.002367985	3	109978	0.002727818	4	183915	0.002174918	3	235868	0.001271898	2	105762	0.001891038	6	204289	0.002937016	2	157664	0.00126852	2	220850	0.000905592	1	254888	0.000392329	2	245797	0.00081368	12	166518	0.007206428	0	227816	0	4	118142	0.003385756	1
K00674	0.012556598	0.00248268	0.013417663	0.002171916	0.290398008	0.630332647	-0.000861065	-0.002500663	0.000778532	27	253380	0.010655932	8	109978	0.007274182	28	183915	0.015224424	33	235868	0.013990876	11	105762	0.010400711	29	204289	0.014195576	24	157664	0.015222245	24	220850	0.010867104	32	254888	0.012554534	32	245797	0.013018873	29	166518	0.017415535	29	227816	0.012729571	12	118142	0.010157268	28
K00675	0.003798018	0.002741351	0.00482872	0.002615223	0.265114994	0.609602087	-0.001030702	-0.002887076	0.000825671	10	253380	0.003946641	5	109978	0.004546364	7	183915	0.003806106	6	235868	0.002543796	1	105762	0.000945519	7	204289	0.003426518	6	157664	0.003805561	4	220850	0.001811184	7	254888	0.002746304	6	245797	0.002441039	21	166518	0.012611249	6	227816	0.002633704	3	118142	0.002539317	4
K00677	0.016844044	0.004602449	0.016204049	0.003124845	0.648773302	0.864551243	0.000639995	-0.002236431	0.00351642	60	253380	0.023679848	16	109978	0.014548364	31	183915	0.016855613	37	235868	0.01568674	8	105762	0.007564153	49	204289	0.023985628	13	157664	0.008245383	30	220850	0.01358388	47	254888	0.018439471	46	245797	0.01871463	34	166518	0.020418213	41	227816	0.01799698	21	118142	0.01777522	42
K00681	0.017197303	0.004496121	0.019209467	0.004581341	0.196418251	0.549971102	-0.002012163	-0.005123007	0.00109868	39	253380	0.015391901	18	109978	0.01636691	30	183915	0.016311883	45	235868	0.019078468	21	105762	0.019855903	36	204289	0.017622094	22	157664	0.013953724	33	220850	0.014942269	23	254888	0.009023571	36	245797	0.014646232	51	166518	0.03062732	45	227816	0.019752783	17	118142	0.014389464	34
K00684	0.004000746	0.001756095	0.004663255	0.001514333	0.249151308	0.59428227	-0.000662509	-0.001817829	0.00049281	14	253380	0.005525298	4	109978	0.003637091	8	183915	0.004349836	9	235868	0.003815694	3	105762	0.002836558	8	204289	0.003916021	3	157664	0.001902781	7	220850	0.003169572	7	254888	0.002746304	9	245797	0.003661558	15	166518	0.009008035	4	227816	0.001755803	7	118142	0.005925073	6
K00686	0	0	2.15E-05	0.000105308	0.327286881	0.654138106	-2.15E-05	-6.59E-05	2.29E-05	0	253380	0	0	109978	0	0	183915	0	0	235868	0	0	105762	0	0	204289	0	0	157664	0	0	220850	0	0	254888	0	0	245797	0	0	166518	0	0	227816	0	0	118142	0	0
K00687	0.00186557	0.001949104	0.003577069	0.001991043	0.014694525	0.233479683	-0.001711499	-0.003061239	-0.000361758	1	253380	0.000394664	0	109978	0	0	183915	0	5	235868	0.00211983	8	105762	0.007564153	2	204289	0.000979005	6	157664	0.003805561	2	220850	0.000905592	6	254888	0.002353975	0	245797	0	5	166518	0.003002678	5	227816	0.002194754	2	118142	0.001692878	6
K00688	0.170779975	0.013791784	0.163804047	0.010601719	0.115900536	0.494037345	0.006975927	-0.00185228	0.015804134	397	253380	0.156681664	206	109978	0.187310189	311	183915	0.169099856	434	235868	0.184001221	215	105762	0.203286625	321	204289	0.15713034	289	157664	0.183301197	359	220850	0.16255377	423	254888	0.165955243	406	245797	0.165176955	250	166518	0.150133919	388	227816	0.170312884	199	118142	0.168441367	364
K00689	0.000339983	0.000478128	0.001705219	0.001390956	0.000114889	0.016829795	-0.001365236	-0.001999125	-0.000731347	0	253380	0	0	109978	0	0	183915	0	1	235868	0.000423966	1	105762	0.000945519	0	204289	0	1	157664	0.00063426	1	220850	0.000452796	1	254888	0.000392329	0	245797	0	0	166518	0	4	227816	0.001755803	0	118142	0	1
K00690	0.015657078	0.003112774	0.017495082	0.003043304	0.087288686	0.460277304	-0.001838005	-0.003962302	0.000286293	25	253380	0.009866604	21	109978	0.019094728	25	183915	0.013593236	29	235868	0.012295012	19	105762	0.017964865	33	204289	0.016153586	32	157664	0.020296326	33	220850	0.014942269	36	254888	0.01412385	32	245797	0.013018873	24	166518	0.014412856	42	227816	0.018435931	18	118142	0.015235903	28
K00691	0.008039747	0.002570164	0.009476775	0.002981243	0.126964887	0.497748767	-0.001437028	-0.003304503	0.000430447	27	253380	0.010655932	10	109978	0.009092728	17	183915	0.0092434	21	235868	0.008903285	4	105762	0.003782077	22	204289	0.010769058	8	157664	0.005074082	27	220850	0.012225492	24	254888	0.0094159	23	245797	0.009357315	8	166518	0.004804285	20	227816	0.008779015	4	118142	0.003385756	16
K00692	0.000188814	0.000307003	0.00102486	0.000936326	0.000334153	0.030407913	-0.000836046	-0.001259816	-0.000412275	0	253380	0	0	109978	0	2	183915	0.001087459	1	235868	0.000423966	0	105762	0	1	204289	0.000489503	0	157664	0	0	220850	0	1	254888	0.000392329	0	245797	0	0	166518	0	1	227816	0.000438951	0	118142	0	0
K00694	0.005433279	0.003252916	0.008253607	0.004387353	0.030011686	0.315674581	-0.002820328	-0.005351926	-0.00028873	18	253380	0.007103955	7	109978	0.006364909	8	183915	0.004349836	16	235868	0.006783455	4	105762	0.003782077	14	204289	0.006853037	7	157664	0.004439821	7	220850	0.003169572	6	254888	0.002353975	9	245797	0.003661558	26	166518	0.015613928	6	227816	0.002633704	9	118142	0.007617951	4
K00697	0.001805646	0.001625456	0.002526264	0.001676545	0.202465698	0.555508901	-0.000720618	-0.001850013	0.000408777	6	253380	0.002367985	1	109978	0.000909273	4	183915	0.002174918	3	235868	0.001271898	2	105762	0.001891038	4	204289	0.00195801	2	157664	0.00126852	2	220850	0.000905592	1	254888	0.000392329	2	245797	0.00081368	12	166518	0.007206428	0	227816	0	3	118142	0.002539317	2
K00700	0.145983379	0.010931915	0.139301493	0.009417952	0.067191101	0.435798867	0.006681886	-0.000508332	0.013872103	321	253380	0.126687189	185	109978	0.168215461	298	183915	0.162031373	369	235868	0.156443434	159	105762	0.15033755	290	204289	0.141955759	230	157664	0.145879846	332	220850	0.150328277	352	254888	0.138099871	338	245797	0.137511849	226	166518	0.135721063	337	227816	0.147926397	155	118142	0.13119805	308
K00702	0.042160464	0.007248381	0.035842245	0.005588518	0.009753762	0.190198368	0.006318219	0.001675487	0.01096095	91	253380	0.035914437	36	109978	0.032733819	89	183915	0.04839192	109	235868	0.046212288	53	105762	0.050112517	94	204289	0.046013246	78	157664	0.049472296	97	220850	0.043921213	98	254888	0.03844826	98	245797	0.039870299	49	166518	0.029426248	97	227816	0.042578221	63	118142	0.053325659	93
K00703	0.086680986	0.006073861	0.084338479	0.004706123	0.226369005	0.576823185	0.002342508	-0.001552094	0.006237109	227	253380	0.08958876	87	109978	0.07910673	167	183915	0.090802817	195	235868	0.08267336	95	105762	0.089824323	183	204289	0.089578979	151	157664	0.09577329	192	220850	0.086936835	222	254888	0.087097078	228	245797	0.092759472	134	166518	0.080471781	204	227816	0.089545949	97	118142	0.082104586	186
K00705	0.12190457	0.011310759	0.117503449	0.009714704	0.234464756	0.581658541	0.00440112	-0.003032348	0.011834588	274	253380	0.108137975	139	109978	0.126388914	264	183915	0.143544572	286	235868	0.121254261	130	105762	0.122917494	268	204289	0.131186701	191	157664	0.121143698	277	220850	0.125424496	295	254888	0.115737108	311	245797	0.126527175	203	166518	0.121908743	294	227816	0.129051515	145	118142	0.122733659	248
K00712	0.000726555	0.001120656	0.00321103	0.004010118	0.007831937	0.170429749	-0.002484475	-0.004264751	-0.0007042	0	253380	0	0	109978	0	7	183915	0.003806106	2	235868	0.000847932	0	105762	0	0	204289	0	1	157664	0.00063426	1	220850	0.000452796	0	254888	0	3	245797	0.001220519	5	166518	0.003002678	1	227816	0.000438951	0	118142	0	1
K00713	0.00016594	0.000241687	0.00027294	0.000294008	0.23331002	0.579751749	-0.000107	-0.000286208	7.22E-05	1	253380	0.000394664	0	109978	0	0	183915	0	0	235868	0	0	105762	0	0	204289	0	1	157664	0.00063426	1	220850	0.000452796	0	254888	0	1	245797	0.00040684	1	166518	0.000600536	0	227816	0	0	118142	0	0
K00720	0.000350568	0.000725269	0.000796068	0.001046961	0.131100806	0.502804242	-0.0004455	-0.001030148	0.000139148	0	253380	0	0	109978	0	0	183915	0	0	235868	0	3	105762	0.002836558	0	204289	0	0	157664	0	0	220850	0	1	254888	0.000392329	0	245797	0	1	166518	0.000600536	1	227816	0.000438951	0	118142	0	2
K00721	0.011914408	0.00255676	0.011362987	0.002522083	0.524310329	0.779843447	0.000551421	-0.00119848	0.002301322	38	253380	0.014997237	9	109978	0.008183455	23	183915	0.012505777	28	235868	0.011871047	8	105762	0.007564153	33	204289	0.016153586	13	157664	0.008245383	25	220850	0.0113199	35	254888	0.013731521	35	245797	0.014239393	19	166518	0.011410178	32	227816	0.014046423	13	118142	0.011003707	28
K00737	0.000596565	0.000610649	0.00077429	0.00045923	0.354711848	0.654500571	-0.000177726	-0.000566802	0.000211351	1	253380	0.000394664	1	109978	0.000909273	0	183915	0	2	235868	0.000847932	1	105762	0.000945519	1	204289	0.000489503	2	157664	0.00126852	1	220850	0.000452796	1	254888	0.000392329	1	245797	0.00040684	4	166518	0.002402143	1	227816	0.000438951	0	118142	0	0
K00748	0.015144185	0.003751326	0.014718292	0.002721849	0.713672842	0.879786348	0.000425892	-0.001947182	0.002798966	50	253380	0.019733207	12	109978	0.010911273	31	183915	0.016855613	31	235868	0.013142944	8	105762	0.007564153	44	204289	0.021538115	14	157664	0.008879643	31	220850	0.014036676	37	254888	0.01451618	36	245797	0.014646232	30	166518	0.01801607	36	227816	0.015802226	22	118142	0.018621659	35
K00750	8.07E-05	0.00016159	0.000111719	0.000275925	0.664857916	0.871673575	-3.10E-05	-0.000174669	0.000112691	1	253380	0.000394664	0	109978	0	0	183915	0	1	235868	0.000423966	0	105762	0	0	204289	0	0	157664	0	0	220850	0	1	254888	0.000392329	0	245797	0	0	166518	0	0	227816	0	0	118142	0	0
K00752	0.000417851	0.000487135	0.000716369	0.00075755	0.14805322	0.519093778	-0.000298519	-0.00070786	0.000110823	4	253380	0.001578657	0	109978	0	0	183915	0	2	235868	0.000847932	0	105762	0	0	204289	0	0	157664	0	1	220850	0.000452796	0	254888	0	1	245797	0.00040684	2	166518	0.001201071	1	227816	0.000438951	1	118142	0.000846439	1
K00754	5.85E-05	0.000149114	0.000143882	0.000264403	0.210623859	0.563728564	-8.54E-05	-0.000221253	5.04E-05	0	253380	0	0	109978	0	0	183915	0	1	235868	0.000423966	0	105762	0	0	204289	0	0	157664	0	1	220850	0.000452796	0	254888	0	0	245797	0	0	166518	0	0	227816	0	0	118142	0	0
K00756	0.025716972	0.004142158	0.0268778	0.002751249	0.360192622	0.659748974	-0.001160828	-0.003740052	0.001418397	91	253380	0.035914437	27	109978	0.024550365	52	183915	0.028273931	64	235868	0.027133821	29	105762	0.027420056	53	204289	0.025943639	42	157664	0.026638928	55	220850	0.024903781	67	254888	0.026286055	75	245797	0.030512984	38	166518	0.022820356	57	227816	0.025020192	21	118142	0.01777522	40
K00757	0.052209618	0.006131784	0.046958688	0.004681703	0.010805365	0.19968314	0.00525093	0.001331615	0.009170246	111	253380	0.04380772	77	109978	0.070014003	91	183915	0.049479379	125	235868	0.052995743	48	105762	0.045384921	107	204289	0.05237678	79	157664	0.050106556	121	220850	0.054788318	146	254888	0.05728006	134	245797	0.054516532	79	166518	0.047442319	118	227816	0.051796186	54	118142	0.045707708	113
K00758	0.003153273	0.002426174	0.004687815	0.001781812	0.050535641	0.390124759	-0.001534542	-0.003072979	3.89E-06	12	253380	0.00473597	1	109978	0.000909273	5	183915	0.002718647	5	235868	0.00211983	5	105762	0.004727596	5	204289	0.002447513	2	157664	0.00126852	4	220850	0.001811184	3	254888	0.001176988	3	245797	0.001220519	15	166518	0.009008035	4	227816	0.001755803	9	118142	0.007617951	2
K00759	0.047302801	0.003322144	0.045462656	0.002924938	0.097176419	0.464313103	0.001840146	-0.000357645	0.004037936	136	253380	0.053674323	53	109978	0.048191456	82	183915	0.044585814	110	235868	0.046636254	56	105762	0.052949074	88	204289	0.04307623	78	157664	0.049472296	108	220850	0.04890197	119	254888	0.046687172	122	245797	0.049634454	68	166518	0.040836426	104	227816	0.045650876	56	118142	0.047400586	96
K00760	0.055933228	0.003042285	0.057027431	0.004245596	0.363219529	0.662867363	-0.001094203	-0.003503253	0.001314848	145	253380	0.0572263	56	109978	0.050919275	97	183915	0.052741756	140	235868	0.059355233	61	105762	0.05767667	109	204289	0.053355785	93	157664	0.058986198	127	220850	0.057505094	155	254888	0.060811023	144	245797	0.05858493	89	166518	0.053447675	129	227816	0.056624644	61	118142	0.051632781	116
K00761	0.055050748	0.004839106	0.05369635	0.00354808	0.370405578	0.668667239	0.001354398	-0.001713084	0.00442188	143	253380	0.056436972	57	109978	0.051828548	110	183915	0.059810238	129	235868	0.054691607	63	105762	0.059567709	117	204289	0.057271806	89	157664	0.056449158	126	220850	0.057052298	153	254888	0.060026365	141	245797	0.05736441	71	166518	0.042638033	125	227816	0.054868842	59	118142	0.049939903	121
K00762	0.077433186	0.004380188	0.075115517	0.004286556	0.123716294	0.495030021	0.002317669	-0.000672496	0.005307834	179	253380	0.070644881	83	109978	0.075469639	136	183915	0.073947204	177	235868	0.075041973	89	105762	0.084151207	157	204289	0.076851911	125	157664	0.079282525	177	220850	0.080144895	202	254888	0.079250494	191	245797	0.0777064	113	166518	0.067860532	179	227816	0.078572181	96	118142	0.081258147	171
K00763	0.079653592	0.006430154	0.079072538	0.004331905	0.766569791	0.906838323	0.000581054	-0.003432323	0.00459443	210	253380	0.08287947	94	109978	0.08547164	148	183915	0.080471957	183	235868	0.077585768	99	105762	0.093606399	152	204289	0.074404398	134	157664	0.084990867	187	220850	0.084672855	203	254888	0.079642824	196	245797	0.079740599	115	166518	0.069061603	186	227816	0.081644836	89	118142	0.075333074	158
K00764	0.115651819	0.007747899	0.114276043	0.006704134	0.584116038	0.821785177	0.001375776	-0.003726097	0.00647765	303	253380	0.119583235	138	109978	0.125479641	214	183915	0.1163581	274	235868	0.116166669	116	105762	0.109680225	239	204289	0.116991125	178	157664	0.112898315	264	220850	0.119538148	303	254888	0.118875742	308	245797	0.125306655	153	166518	0.091881959	261	227816	0.114566141	135	118142	0.114269269	246
K00765	0.044056002	0.003977747	0.042829451	0.002863743	0.322748024	0.656647911	0.001226551	-0.001285986	0.003739089	98	253380	0.038677086	49	109978	0.044554365	83	183915	0.045129544	106	235868	0.04494039	42	105762	0.039711806	79	204289	0.038670707	70	157664	0.044398214	105	220850	0.047543582	114	254888	0.044725527	113	245797	0.045972896	59	166518	0.035431605	107	227816	0.046967728	54	118142	0.045707708	102
K00766	0.042067402	0.005173391	0.041960977	0.003764902	0.946949099	0.979737517	0.000106425	-0.003168146	0.003380996	83	253380	0.032757124	60	109978	0.054556366	76	183915	0.041323437	108	235868	0.045788322	47	105762	0.044439402	78	204289	0.038181204	74	157664	0.046935255	93	220850	0.042110029	103	254888	0.040409906	103	245797	0.041904498	67	166518	0.04023589	107	227816	0.046967728	45	118142	0.038089756	86
K00767	0.040636201	0.004473969	0.038066025	0.003169899	0.071773973	0.445324881	0.002570176	-0.000247302	0.005387653	87	253380	0.03433578	43	109978	0.039098729	72	183915	0.03914852	92	235868	0.039004867	50	105762	0.047275959	70	204289	0.034265183	71	157664	0.045032474	84	220850	0.038034865	103	254888	0.040409906	100	245797	0.040683979	60	166518	0.036032141	87	227816	0.038188714	51	118142	0.043168391	90
K00768	0.063912489	0.005181934	0.058758695	0.004839427	0.005256971	0.144831972	0.005153794	0.001667407	0.008640182	142	253380	0.056042308	80	109978	0.072741821	128	183915	0.069597368	157	235868	0.066562654	64	105762	0.060513228	134	204289	0.065593351	103	157664	0.0653288	143	220850	0.06474983	167	254888	0.065518973	168	245797	0.068349085	91	166518	0.054648747	140	227816	0.061453103	82	118142	0.069408001	125
K00769	0.001002079	0.000508083	0.001046598	0.000454636	0.788721556	0.917324103	-4.45E-05	-0.000382149	0.000293112	2	253380	0.000789328	1	109978	0.000909273	1	183915	0.000543729	3	235868	0.001271898	1	105762	0.000945519	2	204289	0.000979005	2	157664	0.00126852	2	220850	0.000905592	2	254888	0.000784658	1	245797	0.00040684	4	166518	0.002402143	1	227816	0.000438951	2	118142	0.001692878	1
K00772	0.001443469	0.000758212	0.001487444	0.000685681	0.859618385	0.940413119	-4.40E-05	-0.000549329	0.000461378	8	253380	0.003157313	1	109978	0.000909273	0	183915	0	2	235868	0.000847932	1	105762	0.000945519	4	204289	0.00195801	2	157664	0.00126852	2	220850	0.000905592	5	254888	0.001961646	3	245797	0.001220519	4	166518	0.002402143	5	227816	0.002194754	2	118142	0.001692878	2
K00773	0.077546042	0.008558606	0.072869706	0.004738532	0.075027006	0.450612196	0.004676336	-0.000519848	0.00987252	237	253380	0.093535401	87	109978	0.07910673	141	183915	0.076665851	166	235868	0.070378347	79	105762	0.074696016	155	204289	0.075872906	134	157664	0.084990867	181	220850	0.081956079	217	254888	0.085135432	211	245797	0.085843196	95	166518	0.057050889	171	227816	0.075060575	83	118142	0.07025444	168
K00782	0.007474381	0.001817334	0.0089096	0.001653391	0.022166171	0.28385932	-0.001435219	-0.002648566	-0.000221872	27	253380	0.010655932	7	109978	0.006364909	12	183915	0.006524753	20	235868	0.008479319	6	105762	0.005673115	20	204289	0.009790052	6	157664	0.003805561	18	220850	0.008150328	18	254888	0.007061925	18	245797	0.007323116	16	166518	0.009608571	20	227816	0.008779015	10	118142	0.00846439	11
K00783	0.054482775	0.005071708	0.052578336	0.004267965	0.248170848	0.593121413	0.00190444	-0.001411282	0.005220161	151	253380	0.059594285	56	109978	0.050919275	103	183915	0.056004132	141	235868	0.059779199	54	105762	0.051058036	118	204289	0.057761309	86	157664	0.054546377	126	220850	0.057052298	144	254888	0.056495402	149	245797	0.060619129	69	166518	0.041436962	134	227816	0.058819398	60	118142	0.050786342	110
K00784	0.069612506	0.006413905	0.066452779	0.006054205	0.146068977	0.517880918	0.003159727	-0.001169461	0.007488914	123	253380	0.048543689	78	109978	0.070923276	136	183915	0.073947204	176	235868	0.074618007	77	105762	0.072804977	129	204289	0.063145838	115	157664	0.072939923	153	220850	0.06927779	169	254888	0.066303631	173	245797	0.070383284	121	166518	0.072664817	159	227816	0.069793166	84	118142	0.071100879	146
K00786	0.003269465	0.000662652	0.002762414	0.000679041	0.031648807	0.322174126	0.000507051	4.77E-05	0.000966431	4	253380	0.001578657	4	109978	0.003637091	5	183915	0.002718647	8	235868	0.003391728	4	105762	0.003782077	8	204289	0.003916021	6	157664	0.003805561	6	220850	0.002716776	9	254888	0.003530963	8	245797	0.003254718	4	166518	0.002402143	8	227816	0.003511606	5	118142	0.004232195	6
K00788	0.087032643	0.007730246	0.080699671	0.005850208	0.01406721	0.230211624	0.006332971	0.001401155	0.011264788	164	253380	0.064724919	99	109978	0.090018004	185	183915	0.100589946	209	235868	0.088608883	96	105762	0.090769842	174	204289	0.085173455	143	157664	0.090699208	193	220850	0.087389631	229	254888	0.089843382	200	245797	0.081367958	134	166518	0.080471781	218	227816	0.09569126	103	118142	0.08718322	180
K00789	0.115722171	0.012050068	0.110838026	0.010400804	0.216691093	0.566338863	0.004884145	-0.003045432	0.012813722	320	253380	0.126292525	123	109978	0.11184055	205	183915	0.111464535	259	235868	0.10980718	134	105762	0.126699571	244	204289	0.119438638	196	157664	0.124314999	287	220850	0.129952456	307	254888	0.120445058	327	245797	0.133036612	142	166518	0.085276066	257	227816	0.112810338	131	118142	0.110883513	233
K00790	0.129769187	0.013225404	0.127852064	0.009775348	0.641153788	0.859354976	0.001917124	-0.006479827	0.010314074	366	253380	0.144447076	144	109978	0.130935278	244	183915	0.132669983	314	235868	0.133125307	123	105762	0.11629886	284	204289	0.139018743	215	157664	0.136365943	304	220850	0.137649989	348	254888	0.136530555	383	245797	0.15581964	186	166518	0.111699636	287	227816	0.12597886	133	118142	0.112576391	261
K00791	0.081545729	0.008054187	0.079997699	0.005953108	0.537318386	0.788837503	0.00154803	-0.003565657	0.006661717	242	253380	0.095508722	80	109978	0.072741821	159	183915	0.086452981	199	235868	0.084369223	74	105762	0.06996842	179	204289	0.087620968	118	157664	0.074842703	180	220850	0.081503283	231	254888	0.090628041	225	245797	0.091538953	122	166518	0.073265353	198	227816	0.086912245	86	118142	0.072793757	168
K00793	0.034310811	0.003163232	0.032472937	0.002617732	0.077986899	0.454305832	0.001837875	-0.000221557	0.003897306	74	253380	0.029205146	35	109978	0.031824547	70	183915	0.038061061	82	235868	0.034765208	34	105762	0.032147652	77	204289	0.037691701	56	157664	0.035518571	77	220850	0.034865293	90	254888	0.035309626	86	245797	0.034988222	56	166518	0.033629998	82	227816	0.03599396	39	118142	0.033011122	81
K00794	0.028055707	0.002525129	0.025968456	0.002145573	0.015460516	0.242443491	0.002087251	0.000432345	0.003742156	65	253380	0.025653169	30	109978	0.027278183	56	183915	0.030448849	65	235868	0.027557787	28	105762	0.026474537	58	204289	0.028391152	47	157664	0.029810229	51	220850	0.023092597	73	254888	0.02864003	61	245797	0.024817227	45	166518	0.027024106	62	227816	0.027214945	37	118142	0.031318244	67
K00795	0.002770679	0.001590404	0.003023649	0.00163792	0.643324651	0.860919754	-0.00025297	-0.001357428	0.000851489	11	253380	0.004341306	2	109978	0.001818546	6	183915	0.003262377	6	235868	0.002543796	3	105762	0.002836558	8	204289	0.003916021	4	157664	0.002537041	3	220850	0.001358388	3	254888	0.001176988	3	245797	0.001220519	12	166518	0.007206428	2	227816	0.000877901	4	118142	0.003385756	3
K00796	0.040197544	0.003547174	0.041360386	0.003025989	0.313661134	0.64915533	-0.001162841	-0.003489945	0.001164263	93	253380	0.036703765	43	109978	0.039098729	82	183915	0.044585814	102	235868	0.043244527	46	105762	0.043493882	83	204289	0.040628717	61	157664	0.038689872	88	220850	0.039846049	100	254888	0.039232918	88	245797	0.035801902	79	166518	0.047442319	99	227816	0.043456122	45	118142	0.038089756	79
K00797	0.022741817	0.004951892	0.020595727	0.002879701	0.154225325	0.528395496	0.00214609	-0.000878355	0.005170536	42	253380	0.016575894	27	109978	0.024550365	37	183915	0.020117989	55	235868	0.023318127	35	105762	0.033093171	38	204289	0.018601099	43	157664	0.027273189	44	220850	0.019923025	50	254888	0.019616459	40	245797	0.016273592	37	166518	0.02221982	46	227816	0.020191734	31	118142	0.02623961	42
K00798	0.009561535	0.001877118	0.009219632	0.002453561	0.632557988	0.8556629	0.000341903	-0.001096716	0.001780523	28	253380	0.011050596	9	109978	0.008183455	18	183915	0.00978713	20	235868	0.008479319	7	105762	0.006618634	24	204289	0.011748063	9	157664	0.005708342	18	220850	0.008150328	27	254888	0.010592888	27	245797	0.010984674	14	166518	0.008407499	29	227816	0.012729571	13	118142	0.011003707	21
K00799	0.005713323	0.007478633	0.008947776	0.006493068	0.189041081	0.541172894	-0.003234453	-0.008163436	0.00169453	24	253380	0.009471939	4	109978	0.003637091	15	183915	0.008155942	9	235868	0.003815694	4	105762	0.003782077	12	204289	0.005874031	3	157664	0.001902781	4	220850	0.001811184	3	254888	0.001176988	3	245797	0.001220519	53	166518	0.031828391	3	227816	0.001316852	9	118142	0.007617951	1
K00800	0.091145455	0.008333869	0.089440236	0.007042782	0.525806902	0.780716008	0.001705218	-0.003749015	0.007159452	256	253380	0.10103402	101	109978	0.091836549	182	183915	0.098958758	216	235868	0.091576645	85	105762	0.080369131	199	204289	0.097411021	147	157664	0.093236249	215	220850	0.097351143	248	254888	0.097297637	241	245797	0.09804839	146	166518	0.087678209	201	227816	0.088229097	99	118142	0.083797464	186
K00801	0.000231935	0.000301871	0.000197024	0.000255988	0.719438283	0.882546227	3.49E-05	-0.000162827	0.00023265	1	253380	0.000394664	0	109978	0	1	183915	0.000543729	0	235868	0	0	105762	0	1	204289	0.000489503	0	157664	0	1	220850	0.000452796	2	254888	0.000784658	2	245797	0.00081368	0	166518	0	0	227816	0	0	118142	0	0
K00803	0.003586057	0.002080338	0.003872434	0.001699066	0.665876318	0.872247146	-0.000286377	-0.001636475	0.001063721	23	253380	0.009077275	4	109978	0.003637091	7	183915	0.003806106	8	235868	0.003391728	1	105762	0.000945519	9	204289	0.004405524	4	157664	0.002537041	12	220850	0.005433552	12	254888	0.00470795	13	245797	0.005288917	3	166518	0.001801607	5	227816	0.002194754	0	118142	0	6
K00805	0.0451412	0.005284508	0.043930235	0.003805575	0.460256387	0.742093922	0.001210965	-0.00212716	0.004549091	90	253380	0.035519773	43	109978	0.039098729	86	183915	0.046760732	109	235868	0.046212288	53	105762	0.050112517	89	204289	0.043565733	80	157664	0.050740816	114	220850	0.051618746	131	254888	0.051395123	120	245797	0.048820775	57	166518	0.034230534	109	227816	0.04784563	52	118142	0.04401483	89
K00806	0.071089645	0.0040432	0.068470701	0.003504812	0.053686333	0.402045033	0.002618944	-4.47E-05	0.005282597	187	253380	0.073802194	76	109978	0.06910473	137	183915	0.074490933	168	235868	0.071226279	69	105762	0.065240824	148	204289	0.072446387	115	157664	0.072939923	161	220850	0.072900158	193	254888	0.075719532	190	245797	0.07729956	105	166518	0.063056246	162	227816	0.071110019	79	118142	0.066868683	150
K00808	5.92E-05	0.000151992	4.49E-05	0.000164505	0.789129449	0.917265622	1.42E-05	-9.32E-05	0.000121682	0	253380	0	0	109978	0	0	183915	0	0	235868	0	0	105762	0	0	204289	0	0	157664	0	0	220850	0	1	254888	0.000392329	0	245797	0	0	166518	0	0	227816	0	0	118142	0	1
K00809	0.000602439	0.000531693	0.000565362	0.000526532	0.836604094	0.92876972	3.71E-05	-0.000327291	0.000401444	4	253380	0.001578657	0	109978	0	1	183915	0.000543729	1	235868	0.000423966	0	105762	0	1	204289	0.000489503	2	157664	0.00126852	2	220850	0.000905592	3	254888	0.001176988	3	245797	0.001220519	0	166518	0	1	227816	0.000438951	0	118142	0	2
K00812	0.033588124	0.010176727	0.034484701	0.009047367	0.787177902	0.916593734	-0.000896578	-0.007647022	0.005853866	140	253380	0.05525298	22	109978	0.020004001	65	183915	0.035342414	75	235868	0.031797446	18	105762	0.017019345	86	204289	0.042097225	45	157664	0.028541709	84	220850	0.038034865	115	254888	0.045117856	113	245797	0.045972896	43	166518	0.025823034	74	227816	0.032482354	31	118142	0.02623961	73
K00813	0.00153517	0.001542223	0.002402558	0.001835255	0.12882841	0.499834256	-0.000867387	-0.002000072	0.000265298	7	253380	0.002762649	1	109978	0.000909273	5	183915	0.002718647	3	235868	0.001271898	1	105762	0.000945519	3	204289	0.001468508	2	157664	0.00126852	1	220850	0.000452796	1	254888	0.000392329	1	245797	0.00040684	11	166518	0.006605892	1	227816	0.000438951	2	118142	0.001692878	1
K00817	0.071835131	0.003845315	0.071182613	0.004271944	0.63160796	0.855148199	0.000652518	-0.002093542	0.003398578	173	253380	0.068276896	72	109978	0.065467639	146	183915	0.079384498	168	235868	0.071226279	73	105762	0.0690229	150	204289	0.073425392	113	157664	0.071671402	156	220850	0.070636178	188	254888	0.073757886	177	245797	0.072010643	121	166518	0.072664817	168	227816	0.073743723	76	118142	0.064329366	152
K00819	0.002044592	0.000965477	0.002167946	0.000812037	0.690888405	0.865014752	-0.000123354	-0.000754467	0.000507759	9	253380	0.003551977	1	109978	0.000909273	2	183915	0.001087459	3	235868	0.001271898	1	105762	0.000945519	6	204289	0.002937016	4	157664	0.002537041	5	220850	0.00226398	9	254888	0.003530963	8	245797	0.003254718	2	166518	0.001201071	3	227816	0.001316852	2	118142	0.001692878	6
K00820	0.113484487	0.006118284	0.112502655	0.006771883	0.649684159	0.86403965	0.000981832	-0.003381129	0.005344793	292	253380	0.115241929	120	109978	0.109112732	216	183915	0.117445559	273	235868	0.115742704	127	105762	0.120080936	234	204289	0.114543612	175	157664	0.110995535	272	220850	0.123160516	306	254888	0.120052729	279	245797	0.113508302	174	166518	0.104493208	247	227816	0.108420831	132	118142	0.111729952	239
K00821	0.078300608	0.004070948	0.077155692	0.004189669	0.414595683	0.70440217	0.001144916	-0.001681478	0.00397131	182	253380	0.071828874	85	109978	0.077288185	152	183915	0.082646875	190	235868	0.08055353	78	105762	0.073750496	157	204289	0.076851911	127	157664	0.080551045	174	220850	0.078786507	192	254888	0.075327203	192	245797	0.07811324	119	166518	0.071463746	192	227816	0.084278541	92	118142	0.077872391	174
K00822	2.63E-05	9.84E-05	0	0	0.334281943	0.641641851	2.63E-05	-3.01E-05	8.27E-05	1	253380	0.000394664	0	109978	0	0	183915	0	0	235868	0	0	105762	0	0	204289	0	0	157664	0	0	220850	0	0	254888	0	0	245797	0	0	166518	0	0	227816	0	0	118142	0	0
K00823	0.002998156	0.001891615	0.004515577	0.002210523	0.031998816	0.322457868	-0.001517421	-0.002896107	-0.000138735	10	253380	0.003946641	1	109978	0.000909273	8	183915	0.004349836	6	235868	0.002543796	3	105762	0.002836558	7	204289	0.003426518	4	157664	0.002537041	2	220850	0.000905592	3	254888	0.001176988	5	245797	0.002034199	15	166518	0.009008035	5	227816	0.002194754	3	118142	0.002539317	6
K00824	0.010209877	0.001478363	0.010321047	0.001311415	0.817595947	0.918190212	-0.000111171	-0.001091206	0.000868865	17	253380	0.00670929	9	109978	0.008183455	24	183915	0.013049507	24	235868	0.010175183	10	105762	0.009455192	21	204289	0.010279555	17	157664	0.010782423	21	220850	0.009508716	29	254888	0.011377546	27	245797	0.010984674	16	166518	0.009608571	26	227816	0.011412719	12	118142	0.010157268	24
K00826	0.069451881	0.004157351	0.066881173	0.004958506	0.096456974	0.464199186	0.002570708	-0.000485621	0.005627036	178	253380	0.070250217	78	109978	0.070923276	123	183915	0.066878721	153	235868	0.06486679	77	105762	0.072804977	130	204289	0.06363534	112	157664	0.071037142	156	220850	0.070636178	160	254888	0.062772669	180	245797	0.073231162	105	166518	0.063056246	159	227816	0.069793166	88	118142	0.074486635	155
K00830	8.95E-05	0.000181633	0.000102056	0.000220256	0.850938964	0.937578319	-1.25E-05	-0.000147021	0.000121962	0	253380	0	0	109978	0	1	183915	0.000543729	0	235868	0	0	105762	0	0	204289	0	0	157664	0	0	220850	0	1	254888	0.000392329	1	245797	0.00040684	0	166518	0	0	227816	0	0	118142	0	0
K00831	0.066082318	0.006102372	0.066448648	0.004814929	0.84905121	0.936873336	-0.00036633	-0.00429502	0.00356236	177	253380	0.069855553	77	109978	0.070014003	119	183915	0.064703803	148	235868	0.06274696	67	105762	0.063349785	131	204289	0.064124843	107	157664	0.067865841	169	220850	0.076522527	172	254888	0.067480619	172	245797	0.069976444	86	166518	0.051646068	152	227816	0.066720511	73	118142	0.061790049	153
K00832	0.008190949	0.001958165	0.009020429	0.002417431	0.256832444	0.601847701	-0.00082948	-0.002290959	0.000631999	23	253380	0.009077275	8	109978	0.007274182	15	183915	0.008155942	20	235868	0.008479319	9	105762	0.008509673	18	204289	0.008811047	10	157664	0.006342602	16	220850	0.007244736	16	254888	0.006277267	14	245797	0.005695757	24	166518	0.014412856	17	227816	0.007462162	11	118142	0.009310829	15
K00833	0.020146467	0.003691804	0.020137181	0.002848689	0.993598217	0.995753527	9.29E-06	-0.002355801	0.002374373	55	253380	0.021706528	25	109978	0.022731819	37	183915	0.020117989	42	235868	0.01780657	16	105762	0.015128307	46	204289	0.02251712	22	157664	0.013953724	40	220850	0.018111841	50	254888	0.019616459	41	245797	0.016680431	39	166518	0.023420891	47	227816	0.020630684	30	118142	0.025393171	34
K00835	0.002216964	0.001544201	0.003078763	0.001942674	0.14121242	0.512770128	-0.000861799	-0.00202421	0.000300613	8	253380	0.003157313	1	109978	0.000909273	7	183915	0.003806106	5	235868	0.00211983	2	105762	0.001891038	6	204289	0.002937016	2	157664	0.00126852	3	220850	0.001358388	3	254888	0.001176988	2	245797	0.00081368	11	166518	0.006605892	1	227816	0.000438951	4	118142	0.003385756	2
K00836	0.002274299	0.001292748	0.003074024	0.001474579	0.090411605	0.462531599	-0.000799724	-0.001732623	0.000133175	10	253380	0.003946641	1	109978	0.000909273	8	183915	0.004349836	9	235868	0.003815694	2	105762	0.001891038	6	204289	0.002937016	2	157664	0.00126852	3	220850	0.001358388	6	254888	0.002353975	5	245797	0.002034199	7	166518	0.00420375	2	227816	0.000877901	2	118142	0.001692878	5
K00839	0.00108462	0.00120009	0.002282447	0.001345833	0.007846656	0.170133631	-0.001197827	-0.002058011	-0.000337643	5	253380	0.001973321	1	109978	0.000909273	3	183915	0.001631188	1	235868	0.000423966	0	105762	0	4	204289	0.00195801	1	157664	0.00063426	1	220850	0.000452796	1	254888	0.000392329	1	245797	0.00040684	8	166518	0.004804285	0	227816	0	2	118142	0.001692878	2
K00840	0.002212468	0.001984996	0.003169869	0.001877834	0.154664664	0.527793166	-0.000957401	-0.002298119	0.000383317	8	253380	0.003157313	2	109978	0.001818546	3	183915	0.001631188	5	235868	0.00211983	1	105762	0.000945519	7	204289	0.003426518	2	157664	0.00126852	1	220850	0.000452796	3	254888	0.001176988	3	245797	0.001220519	14	166518	0.008407499	1	227816	0.000438951	5	118142	0.004232195	1
K00841	0.003615142	0.001509569	0.007370071	0.003777535	0.000127248	0.017773274	-0.003754929	-0.005522547	-0.001987311	10	253380	0.003946641	4	109978	0.003637091	5	183915	0.002718647	10	235868	0.004239659	5	105762	0.004727596	7	204289	0.003426518	4	157664	0.002537041	13	220850	0.005886348	10	254888	0.003923292	13	245797	0.005288917	7	166518	0.00420375	10	227816	0.004389507	1	118142	0.000846439	9
K00842	0.000102304	0.00020679	4.31E-05	0.00014629	0.355887331	0.655059549	5.92E-05	-7.10E-05	0.000189415	0	253380	0	0	109978	0	0	183915	0	0	235868	0	0	105762	0	0	204289	0	0	157664	0	0	220850	0	0	254888	0	0	245797	0	1	166518	0.000600536	1	227816	0.000438951	0	118142	0	1
K00844	0.002548619	0.001194457	0.003211011	0.000997771	0.092381367	0.46159941	-0.000662392	-0.001441847	0.000117063	6	253380	0.002367985	2	109978	0.001818546	3	183915	0.001631188	7	235868	0.002967762	0	105762	0	9	204289	0.004405524	1	157664	0.00063426	5	220850	0.00226398	10	254888	0.003923292	6	245797	0.002441039	4	166518	0.002402143	7	227816	0.003072655	5	118142	0.004232195	5
K00845	0.113137467	0.008186576	0.108146538	0.008001224	0.077952151	0.454986027	0.004990929	-0.000595365	0.010577222	278	253380	0.109716631	125	109978	0.113659095	233	183915	0.12668896	271	235868	0.114894772	110	105762	0.10400711	234	204289	0.114543612	169	157664	0.107189974	253	220850	0.114557392	295	254888	0.115737108	304	245797	0.123679296	166	166518	0.099688923	260	227816	0.11412719	145	118142	0.122733659	240
K00847	0.099519981	0.007855533	0.100323342	0.008893229	0.77408949	0.909464295	-0.000803361	-0.006455114	0.004848393	220	253380	0.086826111	104	109978	0.094564367	188	183915	0.102221135	224	235868	0.094968372	108	105762	0.102116072	221	204289	0.108180078	156	157664	0.098944591	199	220850	0.090106407	255	254888	0.100043941	235	245797	0.095607351	189	166518	0.113501243	236	227816	0.103592373	135	118142	0.114269269	198
K00848	0.058073783	0.006286087	0.056680278	0.004125652	0.466542808	0.747214962	0.001393505	-0.002513091	0.005300101	153	253380	0.060383614	50	109978	0.045463638	120	183915	0.065247533	133	235868	0.056387471	53	105762	0.050112517	129	204289	0.063145838	90	157664	0.057083418	130	220850	0.058863482	148	254888	0.058064719	134	245797	0.054516532	100	166518	0.060053568	133	227816	0.058380447	87	118142	0.073640196	108
K00849	0.082314526	0.005800848	0.079831925	0.004302169	0.176818651	0.534191558	0.002482601	-0.001202932	0.006168135	218	253380	0.086036783	84	109978	0.076378912	154	183915	0.083734334	194	235868	0.082249394	78	105762	0.073750496	173	204289	0.084683953	146	157664	0.092601989	176	220850	0.079692099	212	254888	0.083173786	223	245797	0.090725273	118	166518	0.07086321	198	227816	0.086912245	93	118142	0.07871883	174
K00850	0.06341587	0.003032692	0.061829406	0.003187832	0.137244075	0.512616863	0.001586464	-0.0005349	0.003707827	169	253380	0.06669824	70	109978	0.063649093	114	183915	0.061985156	150	235868	0.063594892	71	105762	0.067131862	129	204289	0.063145838	102	157664	0.06469454	140	220850	0.063391442	161	254888	0.063164998	161	245797	0.065501206	95	166518	0.057050889	136	227816	0.0596973	69	118142	0.058404293	131
K00851	0.003879408	0.001393587	0.007343396	0.003666659	0.000215959	0.02358269	-0.003463989	-0.005163316	-0.001764661	10	253380	0.003946641	6	109978	0.005455637	10	183915	0.005437294	7	235868	0.002967762	3	105762	0.002836558	10	204289	0.004895026	3	157664	0.001902781	9	220850	0.004075164	5	254888	0.001961646	8	245797	0.003254718	12	166518	0.007206428	9	227816	0.003950557	5	118142	0.004232195	5
K00852	0.058806332	0.008331184	0.061364128	0.005234353	0.312385648	0.648526858	-0.002557795	-0.007700588	0.002584997	145	253380	0.0572263	66	109978	0.060012002	111	183915	0.060353968	126	235868	0.053419709	45	105762	0.042548363	110	204289	0.053845288	84	157664	0.053277857	156	220850	0.070636178	155	254888	0.060811023	129	245797	0.052482333	88	166518	0.05284714	145	227816	0.063647856	65	118142	0.055018537	140
K00853	0.009636569	0.001631787	0.009732532	0.00233265	0.882664879	0.949540617	-9.60E-05	-0.001404514	0.001212589	26	253380	0.010261268	12	109978	0.010911273	20	183915	0.010874589	18	235868	0.007631387	10	105762	0.009455192	21	204289	0.010279555	13	157664	0.008245383	18	220850	0.008150328	26	254888	0.010200559	22	245797	0.008950475	22	166518	0.013211785	16	227816	0.007023212	10	118142	0.00846439	18
K00854	0.096799763	0.011740834	0.095107846	0.006256829	0.623308055	0.849464075	0.001691917	-0.005405997	0.008789831	214	253380	0.084458126	137	109978	0.124570369	163	183915	0.088627899	204	235868	0.086489053	103	105762	0.097388476	172	204289	0.08419445	145	157664	0.091967729	258	220850	0.116821372	241	254888	0.094551332	226	245797	0.091945793	142	166518	0.085276066	228	227816	0.100080767	116	118142	0.098186928	194
K00855	0.00112017	0.000975378	0.001769194	0.001032132	0.06209342	0.424269718	-0.000649023	-0.001332944	3.49E-05	4	253380	0.001578657	1	109978	0.000909273	2	183915	0.001087459	2	235868	0.000847932	1	105762	0.000945519	4	204289	0.00195801	1	157664	0.00063426	1	220850	0.000452796	1	254888	0.000392329	1	245797	0.00040684	7	166518	0.00420375	0	227816	0	2	118142	0.001692878	1
K00856	0.001325294	0.000565165	0.001396266	0.000915745	0.769366052	0.907821711	-7.10E-05	-0.000557533	0.00041559	6	253380	0.002367985	1	109978	0.000909273	4	183915	0.002174918	3	235868	0.001271898	1	105762	0.000945519	3	204289	0.001468508	0	157664	0	2	220850	0.000905592	3	254888	0.001176988	3	245797	0.001220519	3	166518	0.001801607	4	227816	0.001755803	2	118142	0.001692878	2
K00857	0.029297991	0.004897379	0.030974844	0.003680688	0.277874502	0.618345408	-0.001676853	-0.004796826	0.00144312	94	253380	0.037098429	24	109978	0.021822546	53	183915	0.02881766	68	235868	0.028829684	23	105762	0.021746941	71	204289	0.034754686	44	157664	0.027907449	71	220850	0.032148517	86	254888	0.033740309	93	245797	0.037836101	44	166518	0.02642357	64	227816	0.028092847	34	118142	0.028778927	58
K00858	0.063942827	0.004507116	0.063348631	0.003600408	0.677372935	0.857387113	0.000594197	-0.002315647	0.003504041	174	253380	0.068671561	64	109978	0.058193457	126	183915	0.068509909	149	235868	0.063170926	60	105762	0.056731151	139	204289	0.068040864	100	157664	0.06342602	154	220850	0.069730586	165	254888	0.064734315	168	245797	0.068349085	99	166518	0.059453032	155	227816	0.068037363	72	118142	0.06094361	131
K00859	0.060467639	0.003326003	0.058157767	0.004542926	0.080513068	0.456190083	0.002309872	-0.000295062	0.004914807	149	253380	0.058804957	61	109978	0.055465639	109	183915	0.059266509	146	235868	0.061899028	71	105762	0.067131862	128	204289	0.062656335	96	157664	0.060888979	133	220850	0.06022187	147	254888	0.057672389	155	245797	0.063060168	93	166518	0.055849818	145	227816	0.063647856	66	118142	0.055864976	121
K00860	0.006252423	0.001834567	0.006753628	0.001276687	0.376489981	0.671178043	-0.000501205	-0.001652739	0.000650329	22	253380	0.008682611	7	109978	0.006364909	10	183915	0.005437294	15	235868	0.006359489	2	105762	0.001891038	15	204289	0.007342539	5	157664	0.003171301	11	220850	0.004980756	17	254888	0.006669596	14	245797	0.005695757	14	166518	0.008407499	13	227816	0.00570636	10	118142	0.00846439	15
K00863	0.002128441	0.00350393	0.004514349	0.00273227	0.03858919	0.353302857	-0.002385907	-0.004635799	-0.000136015	10	253380	0.003946641	0	109978	0	6	183915	0.003262377	4	235868	0.001695864	0	105762	0	6	204289	0.002937016	0	157664	0	3	220850	0.001358388	2	254888	0.000784658	1	245797	0.00040684	24	166518	0.014412856	1	227816	0.000438951	2	118142	0.001692878	2
K00864	0.08857383	0.009192382	0.088320771	0.004992227	0.92520117	0.972481314	0.000253059	-0.005315698	0.005821815	227	253380	0.08958876	113	109978	0.102747822	180	183915	0.097871299	189	235868	0.080129564	79	105762	0.074696016	182	204289	0.089089476	144	157664	0.091333469	215	220850	0.097351143	235	254888	0.092197357	229	245797	0.093166312	126	166518	0.075667495	202	227816	0.088668048	83	118142	0.07025444	177
K00865	0.062928303	0.004808943	0.065073202	0.007304883	0.282859467	0.622975415	-0.002144899	-0.006131929	0.001842131	153	253380	0.060383614	72	109978	0.065467639	127	183915	0.069053639	132	235868	0.055963505	69	105762	0.065240824	130	204289	0.06363534	102	157664	0.06469454	159	220850	0.071994566	138	254888	0.054141427	139	245797	0.056550731	110	166518	0.066058925	149	227816	0.065403659	73	118142	0.061790049	131
K00867	0.002723927	0.001790456	0.005511124	0.002983666	0.00091106	0.052613742	-0.002787198	-0.004355206	-0.00121919	5	253380	0.001973321	2	109978	0.001818546	4	183915	0.002174918	9	235868	0.003815694	6	105762	0.005673115	5	204289	0.002447513	4	157664	0.002537041	3	220850	0.001358388	6	254888	0.002353975	6	245797	0.002441039	13	166518	0.007806964	7	227816	0.003072655	2	118142	0.001692878	1
K00868	0.064744081	0.004009962	0.066283643	0.003926193	0.259426316	0.603920331	-0.001539562	-0.004277429	0.001198304	168	253380	0.066303576	67	109978	0.060921275	125	183915	0.06796618	158	235868	0.06698662	59	105762	0.055785632	129	204289	0.063145838	106	157664	0.067231581	151	220850	0.068372198	161	254888	0.063164998	173	245797	0.070383284	103	166518	0.061855175	147	227816	0.064525758	78	118142	0.066022244	141
K00869	0.001718694	0.001975583	0.003997988	0.002317845	0.002911292	0.106617195	-0.002279293	-0.003721574	-0.000837012	1	253380	0.000394664	0	109978	0	2	183915	0.001087459	4	235868	0.001695864	9	105762	0.008509673	1	204289	0.000489503	1	157664	0.00063426	3	220850	0.001358388	2	254888	0.000784658	2	245797	0.00081368	5	166518	0.003002678	6	227816	0.002633704	2	118142	0.001692878	3
K00872	0.019745287	0.002894673	0.022295218	0.002233612	0.00911139	0.183020101	-0.002549931	-0.004404352	-0.00069551	53	253380	0.020917199	18	109978	0.01636691	47	183915	0.025555284	48	235868	0.020350365	22	105762	0.020801422	39	204289	0.019090602	32	157664	0.020296326	48	220850	0.021734209	40	254888	0.015693167	47	245797	0.01912147	40	166518	0.024021427	47	227816	0.020630684	20	118142	0.016928781	41
K00873	0.09520099	0.00760703	0.092469194	0.004550516	0.235890239	0.582787649	0.002731796	-0.001931547	0.00739514	217	253380	0.085642119	107	109978	0.097292186	190	183915	0.103308594	238	235868	0.100903895	100	105762	0.094551918	212	204289	0.103774555	172	157664	0.109092754	198	220850	0.089653611	234	254888	0.091805028	244	245797	0.099268909	140	166518	0.084074995	229	227816	0.100519718	110	118142	0.093108293	189
K00874	0.069667295	0.006263085	0.066675823	0.0040362	0.123849985	0.495235025	0.002991472	-0.000889612	0.006872556	184	253380	0.072618202	97	109978	0.088199458	122	183915	0.066334992	165	235868	0.069954381	82	105762	0.077532573	129	204289	0.063145838	108	157664	0.068500101	143	220850	0.06474983	167	254888	0.065518973	164	245797	0.066721726	118	166518	0.07086321	150	227816	0.06584261	75	118142	0.063482927	148
K00875	0.00080789	0.000830557	0.001339293	0.001023238	0.09024666	0.46287057	-0.000531403	-0.001150717	8.79E-05	4	253380	0.001578657	0	109978	0	2	183915	0.001087459	1	235868	0.000423966	0	105762	0	2	204289	0.000979005	2	157664	0.00126852	0	220850	0	1	254888	0.000392329	0	245797	0	5	166518	0.003002678	0	227816	0	2	118142	0.001692878	1
K00876	0.098998831	0.01130893	0.096401566	0.008541385	0.46408206	0.744862869	0.002597265	-0.004614692	0.009809222	247	253380	0.097482043	96	109978	0.087290185	189	183915	0.102764864	250	235868	0.105991487	94	105762	0.088878803	209	204289	0.102306047	159	157664	0.100847372	223	220850	0.100973511	292	254888	0.114560121	280	245797	0.113915141	144	166518	0.086477138	241	227816	0.105787126	111	118142	0.093954732	226
K00878	0.055303843	0.007050024	0.052597885	0.004861705	0.217203783	0.566200487	0.002705958	-0.00171209	0.007124006	97	253380	0.038282422	68	109978	0.061830548	116	183915	0.063072615	127	235868	0.053843675	64	105762	0.060513228	112	204289	0.054824293	100	157664	0.06342602	118	220850	0.05342993	115	254888	0.045117856	129	245797	0.052482333	102	166518	0.061254639	124	227816	0.054429891	75	118142	0.063482927	110
K00879	0.002723653	0.002305047	0.003740766	0.001979054	0.179211469	0.535761115	-0.001017113	-0.002531852	0.000497626	8	253380	0.003157313	1	109978	0.000909273	9	183915	0.004893565	8	235868	0.003391728	1	105762	0.000945519	6	204289	0.002937016	3	157664	0.001902781	3	220850	0.001358388	5	254888	0.001961646	5	245797	0.002034199	17	166518	0.010209107	2	227816	0.000877901	2	118142	0.001692878	2
K00880	0.009681399	0.003625525	0.00982243	0.003271696	0.905498812	0.961362183	-0.000141031	-0.002556	0.002273938	27	253380	0.010655932	15	109978	0.013639091	21	183915	0.011418318	15	235868	0.006359489	10	105762	0.009455192	8	204289	0.003916021	17	157664	0.010782423	22	220850	0.009961512	14	254888	0.005492609	16	245797	0.006509437	27	166518	0.016214463	16	227816	0.007023212	9	118142	0.007617951	19
K00881	0.002557055	0.001125957	0.002990295	0.001169993	0.268323947	0.61043698	-0.000433239	-0.001217616	0.000351137	8	253380	0.003157313	4	109978	0.003637091	3	183915	0.001631188	4	235868	0.001695864	1	105762	0.000945519	8	204289	0.003916021	4	157664	0.002537041	4	220850	0.001811184	7	254888	0.002746304	7	245797	0.002847879	5	166518	0.003002678	4	227816	0.001755803	4	118142	0.003385756	1
K00882	0.050044651	0.006238579	0.047702469	0.00609549	0.269554279	0.611845426	0.002342182	-0.001914438	0.006598803	94	253380	0.037098429	55	109978	0.050010002	102	183915	0.055460403	137	235868	0.058083335	68	105762	0.064295305	97	204289	0.047481754	88	157664	0.055814898	101	220850	0.045732398	119	254888	0.046687172	113	245797	0.045972896	79	166518	0.047442319	121	227816	0.053113039	57	118142	0.048247025	98
K00883	0.004593413	0.003470209	0.005527987	0.002662916	0.393386425	0.687624817	-0.000934573	-0.003155047	0.001285901	10	253380	0.003946641	5	109978	0.004546364	5	183915	0.002718647	5	235868	0.00211983	3	105762	0.002836558	15	204289	0.007342539	8	157664	0.005074082	6	220850	0.002716776	6	254888	0.002353975	7	245797	0.002847879	26	166518	0.015613928	4	227816	0.001755803	10	118142	0.00846439	6
K00884	0.001655847	0.001509496	0.002267785	0.001771633	0.266820283	0.60932419	-0.000611938	-0.001714113	0.000490238	7	253380	0.002762649	1	109978	0.000909273	3	183915	0.001631188	3	235868	0.001271898	1	105762	0.000945519	6	204289	0.002937016	2	157664	0.00126852	1	220850	0.000452796	1	254888	0.000392329	1	245797	0.00040684	11	166518	0.006605892	2	227816	0.000877901	2	118142	0.001692878	3
K00885	0.001403629	0.001299696	0.001652199	0.001331341	0.577230792	0.815920955	-0.000248569	-0.00114946	0.000652321	3	253380	0.001183992	1	109978	0.000909273	2	183915	0.001087459	3	235868	0.001271898	2	105762	0.001891038	3	204289	0.001468508	2	157664	0.00126852	2	220850	0.000905592	1	254888	0.000392329	1	245797	0.00040684	10	166518	0.006005357	2	227816	0.000877901	2	118142	0.001692878	1
K00886	0.002031456	0.001020606	0.002109781	0.000965512	0.817649428	0.918078606	-7.83E-05	-0.000767669	0.00061102	4	253380	0.001578657	2	109978	0.001818546	3	183915	0.001631188	4	235868	0.001695864	5	105762	0.004727596	3	204289	0.001468508	3	157664	0.001902781	3	220850	0.001358388	4	254888	0.001569317	5	245797	0.002034199	7	166518	0.00420375	4	227816	0.001755803	3	118142	0.002539317	2
K00887	0.002559793	0.000897253	0.003661619	0.001172183	0.00251885	0.098877194	-0.001101826	-0.001789308	-0.000414344	10	253380	0.003946641	2	109978	0.001818546	5	183915	0.002718647	6	235868	0.002543796	2	105762	0.001891038	5	204289	0.002447513	1	157664	0.00063426	6	220850	0.002716776	7	254888	0.002746304	8	245797	0.003254718	6	166518	0.003603214	8	227816	0.003511606	4	118142	0.003385756	4
K00891	0.074748559	0.007731896	0.073706278	0.005612081	0.663292194	0.871523281	0.001042281	-0.003849232	0.005933795	137	253380	0.054068987	76	109978	0.06910473	133	183915	0.072316016	185	235868	0.0784337	83	105762	0.078478092	138	204289	0.067551361	133	157664	0.084356606	166	220850	0.075164139	197	254888	0.077288848	183	245797	0.074451682	113	166518	0.067860532	173	227816	0.075938477	94	118142	0.079565269	160
K00892	0.001395534	0.001287152	0.002100136	0.001329201	0.118245568	0.493525283	-0.000704602	-0.001599313	0.000190109	4	253380	0.001578657	1	109978	0.000909273	4	183915	0.002174918	3	235868	0.001271898	1	105762	0.000945519	6	204289	0.002937016	1	157664	0.00063426	1	220850	0.000452796	1	254888	0.000392329	1	245797	0.00040684	9	166518	0.005404821	1	227816	0.000438951	2	118142	0.001692878	1
K00895	0.010743886	0.001748007	0.011105261	0.002289979	0.587938245	0.82292172	-0.000361375	-0.001702504	0.000979753	35	253380	0.013813245	12	109978	0.010911273	18	183915	0.00978713	23	235868	0.009751217	11	105762	0.010400711	24	204289	0.011748063	13	157664	0.008245383	21	220850	0.009508716	26	254888	0.010200559	20	245797	0.008136796	16	166518	0.009608571	27	227816	0.01185167	12	118142	0.010157268	28
K00897	0.000404528	0.000489065	0.000648875	0.00051463	0.155296706	0.528448734	-0.000244347	-0.000586578	9.79E-05	3	253380	0.001183992	0	109978	0	1	183915	0.000543729	0	235868	0	0	105762	0	1	204289	0.000489503	0	157664	0	0	220850	0	0	254888	0	3	245797	0.001220519	2	166518	0.001201071	1	227816	0.000438951	0	118142	0	2
K00899	0.004580427	0.001878809	0.006466853	0.001375748	0.003316105	0.114462796	-0.001886426	-0.003077083	-0.000695769	13	253380	0.005130634	9	109978	0.008183455	2	183915	0.001087459	5	235868	0.00211983	2	105762	0.001891038	9	204289	0.004405524	8	157664	0.005074082	14	220850	0.006339144	13	254888	0.005100279	11	245797	0.004475238	12	166518	0.007206428	8	227816	0.003511606	5	118142	0.004232195	8
K00901	0.017898581	0.00195825	0.018923236	0.002147	0.14330506	0.515383347	-0.001024655	-0.002416007	0.000366697	44	253380	0.017365222	20	109978	0.018185455	35	183915	0.01903053	46	235868	0.019502434	20	105762	0.018910384	35	204289	0.017132592	29	157664	0.018393546	32	220850	0.014489472	44	254888	0.017262484	38	245797	0.015459912	30	166518	0.01801607	46	227816	0.020191734	24	118142	0.020314537	28
K00903	2.83E-05	0.000105756	0	0	0.334281943	0.643699055	2.83E-05	-3.24E-05	8.89E-05	0	253380	0	0	109978	0	0	183915	0	1	235868	0.000423966	0	105762	0	0	204289	0	0	157664	0	0	220850	0	0	254888	0	0	245797	0	0	166518	0	0	227816	0	0	118142	0	0
K00906	0.001851825	0.002038648	0.003211994	0.002494109	0.076945643	0.453074049	-0.00136017	-0.002875595	0.000155255	9	253380	0.003551977	1	109978	0.000909273	6	183915	0.003262377	4	235868	0.001695864	1	105762	0.000945519	5	204289	0.002447513	1	157664	0.00063426	1	220850	0.000452796	1	254888	0.000392329	1	245797	0.00040684	14	166518	0.008407499	1	227816	0.000438951	3	118142	0.002539317	1
K00912	0.014769365	0.003640721	0.015619269	0.002982593	0.465947601	0.746859165	-0.000849904	-0.003214398	0.00151459	45	253380	0.017759886	15	109978	0.013639091	25	183915	0.013593236	34	235868	0.014414842	9	105762	0.008509673	39	204289	0.019090602	11	157664	0.006976862	27	220850	0.012225492	40	254888	0.015693167	36	245797	0.014646232	37	166518	0.02221982	34	227816	0.014924325	20	118142	0.016928781	31
K00917	0.007991582	0.002188395	0.009987093	0.002245514	0.011702842	0.207950508	-0.001995511	-0.003513306	-0.000477717	12	253380	0.00473597	11	109978	0.010002	16	183915	0.008699671	17	235868	0.007207421	13	105762	0.012291749	14	204289	0.006853037	12	157664	0.007611122	21	220850	0.009508716	17	254888	0.006669596	12	245797	0.004882077	9	166518	0.005404821	24	227816	0.010534818	8	118142	0.006771512	16
K00918	0.000414071	0.000486525	0.000402287	0.000423851	0.940433524	0.978728772	1.18E-05	-0.000309165	0.000332732	1	253380	0.000394664	1	109978	0.000909273	0	183915	0	0	235868	0	1	105762	0.000945519	0	204289	0	0	157664	0	0	220850	0	0	254888	0	0	245797	0	1	166518	0.000600536	3	227816	0.001316852	1	118142	0.000846439	0
K00919	0.07520412	0.007650212	0.074102467	0.006450715	0.654386781	0.866647631	0.001101653	-0.003902337	0.006105643	210	253380	0.08287947	86	109978	0.078197458	160	183915	0.08699671	182	235868	0.077161802	66	105762	0.062404266	160	204289	0.078320419	112	157664	0.071037142	172	220850	0.077880915	210	254888	0.082389128	213	245797	0.086656875	111	166518	0.06665946	166	227816	0.072865822	79	118142	0.066868683	150
K00925	0.082661266	0.009417867	0.082087623	0.006919697	0.844214363	0.932735737	0.000573643	-0.005398757	0.006546043	256	253380	0.10103402	95	109978	0.086380913	140	183915	0.076122122	189	235868	0.080129564	89	105762	0.084151207	164	204289	0.080278429	138	157664	0.087527907	186	220850	0.084220059	229	254888	0.089843382	218	245797	0.088691074	100	166518	0.060053568	190	227816	0.083400639	87	118142	0.073640196	187
K00926	0.055808948	0.006308763	0.053839368	0.004536922	0.316771778	0.650660498	0.00196958	-0.0020145	0.00595366	106	253380	0.041834399	77	109978	0.070014003	102	183915	0.055460403	138	235868	0.058507301	55	105762	0.052003555	110	204289	0.053845288	95	157664	0.060254719	129	220850	0.058410686	140	254888	0.054926085	124	245797	0.050448134	85	166518	0.051045533	121	227816	0.053113039	64	118142	0.054172098	118
K00927	0.0774932	0.008395877	0.075384057	0.005552257	0.410808288	0.701539544	0.002109143	-0.003115028	0.007333313	228	253380	0.089983424	88	109978	0.080016003	139	183915	0.075578392	185	235868	0.0784337	86	105762	0.08131465	167	204289	0.081746937	126	157664	0.079916785	180	220850	0.081503283	203	254888	0.079642824	226	245797	0.091945793	95	166518	0.057050889	159	227816	0.069793166	79	118142	0.066868683	155
K00928	0.109054725	0.007222494	0.109138788	0.006817667	0.972071296	0.986525888	-8.41E-05	-0.00495907	0.004790945	291	253380	0.114847265	126	109978	0.114568368	197	183915	0.1071147	271	235868	0.114894772	107	105762	0.101170553	230	204289	0.112585602	162	157664	0.102750152	252	220850	0.114104596	278	254888	0.109067512	298	245797	0.121238258	153	166518	0.091881959	247	227816	0.108420831	121	118142	0.102419123	233
K00929	0.028392559	0.005515958	0.027433989	0.004915097	0.595349754	0.828660631	0.00095857	-0.002702613	0.004619752	101	253380	0.039861078	32	109978	0.029096728	48	183915	0.026099013	64	235868	0.027133821	18	105762	0.017019345	62	204289	0.030349162	40	157664	0.025370408	67	220850	0.030337333	86	254888	0.033740309	92	245797	0.037429261	40	166518	0.024021427	59	227816	0.025898093	27	118142	0.022853854	54
K00930	0.06162988	0.003911223	0.059918353	0.003500942	0.187811365	0.539968913	0.001711528	-0.000887791	0.004310846	133	253380	0.052490331	68	109978	0.061830548	107	183915	0.05817905	144	235868	0.061051096	72	105762	0.068077381	121	204289	0.059229817	101	157664	0.06406028	140	220850	0.063391442	152	254888	0.059634035	153	245797	0.062246488	94	166518	0.056450354	146	227816	0.064086807	73	118142	0.061790049	131
K00931	0.062875877	0.004749006	0.061019405	0.003998587	0.229859186	0.579812799	0.001856472	-0.001248705	0.004961649	161	253380	0.063540927	68	109978	0.061830548	119	183915	0.064703803	152	235868	0.064442824	62	105762	0.058622189	145	204289	0.070977879	101	157664	0.06406028	150	220850	0.067919402	151	254888	0.059241706	159	245797	0.064687527	90	166518	0.054048211	149	227816	0.065403659	72	118142	0.06094361	139
K00932	0.001792853	0.001918975	0.002492296	0.001870836	0.283118292	0.62308848	-0.000699443	-0.002007845	0.000608959	6	253380	0.002367985	2	109978	0.001818546	2	183915	0.001087459	6	235868	0.002543796	1	105762	0.000945519	4	204289	0.00195801	1	157664	0.00063426	1	220850	0.000452796	2	254888	0.000784658	2	245797	0.00081368	14	166518	0.008407499	0	227816	0	2	118142	0.001692878	2
K00936	0.003878007	0.00110525	0.005039538	0.001165185	0.004548592	0.135241808	-0.001161531	-0.001935465	-0.000387597	6	253380	0.002367985	5	109978	0.004546364	6	183915	0.003262377	6	235868	0.002543796	6	105762	0.005673115	7	204289	0.003426518	6	157664	0.003805561	10	220850	0.00452796	6	254888	0.002353975	10	245797	0.004068398	8	166518	0.004804285	13	227816	0.00570636	3	118142	0.002539317	10
K00937	0.09854084	0.007288034	0.095643994	0.006140566	0.22243657	0.571408913	0.002896846	-0.00186931	0.007663002	212	253380	0.083668798	130	109978	0.118205459	190	183915	0.103308594	228	235868	0.096664236	97	105762	0.091715361	199	204289	0.097411021	150	157664	0.09513903	233	220850	0.105501472	245	254888	0.096120649	243	245797	0.098862069	157	166518	0.094284101	235	227816	0.103153422	113	118142	0.095647611	200
K00938	0.001761012	0.002015994	0.004630646	0.002925195	0.001016711	0.056021734	-0.002869633	-0.004499259	-0.001240008	0	253380	0	0	109978	0	1	183915	0.000543729	6	235868	0.002543796	8	105762	0.007564153	0	204289	0	6	157664	0.003805561	4	220850	0.001811184	5	254888	0.001961646	1	245797	0.00040684	6	166518	0.003603214	5	227816	0.002194754	0	118142	0	4
K00939	0.058297573	0.00560092	0.057017256	0.004266858	0.467057156	0.74764	0.001280317	-0.002297987	0.004858622	176	253380	0.069460889	65	109978	0.05910273	90	183915	0.04893565	133	235868	0.056387471	67	105762	0.063349785	120	204289	0.058740314	94	157664	0.059620459	128	220850	0.05795789	155	254888	0.060811023	161	245797	0.065501206	78	166518	0.046841783	132	227816	0.057941497	65	118142	0.055018537	123
K00940	0.009428275	0.001994348	0.010660607	0.001893838	0.071718383	0.44590125	-0.001232332	-0.002580932	0.000116269	34	253380	0.013418581	8	109978	0.007274182	16	183915	0.008699671	17	235868	0.007207421	10	105762	0.009455192	19	204289	0.00930055	11	157664	0.006976862	17	220850	0.007697532	21	254888	0.008238913	19	245797	0.007729956	18	166518	0.010809642	24	227816	0.010534818	15	118142	0.012696585	19
K00941	0.063232964	0.006105138	0.063171632	0.004127123	0.973663441	0.986974283	6.13E-05	-0.00375141	0.003874073	133	253380	0.052490331	71	109978	0.064558366	136	183915	0.073947204	151	235868	0.064018858	65	105762	0.061458747	127	204289	0.062166832	116	157664	0.073574183	146	220850	0.066108218	157	254888	0.061595681	156	245797	0.063467007	97	166518	0.058251961	157	227816	0.068915265	69	118142	0.058404293	135
K00942	0.062762557	0.005506941	0.061989683	0.004071644	0.651779568	0.865484874	0.000772874	-0.002723762	0.00426951	156	253380	0.061567606	56	109978	0.050919275	116	183915	0.063072615	160	235868	0.067834552	62	105762	0.058622189	131	204289	0.064124843	93	157664	0.058986198	153	220850	0.06927779	174	254888	0.068265277	178	245797	0.072417483	93	166518	0.055849818	147	227816	0.064525758	74	118142	0.062636488	133
K00943	0.038448294	0.008785298	0.040212563	0.006295481	0.516506401	0.775922322	-0.001764268	-0.007308568	0.003780031	144	253380	0.056831636	35	109978	0.031824547	63	183915	0.034254955	102	235868	0.043244527	32	105762	0.030256614	90	204289	0.044055235	57	157664	0.036152831	98	220850	0.04437401	117	254888	0.045902514	124	245797	0.050448134	52	166518	0.031227855	79	227816	0.034677108	33	118142	0.027932488	84
K00945	0.067074785	0.006294421	0.064866886	0.004084031	0.252771183	0.597694379	0.002207898	-0.001696748	0.006112545	189	253380	0.074591523	60	109978	0.054556366	133	183915	0.072316016	155	235868	0.065714722	66	105762	0.062404266	136	204289	0.066572356	108	157664	0.068500101	156	220850	0.070636178	188	254888	0.073757886	189	245797	0.07689272	97	166518	0.058251961	146	227816	0.064086807	75	118142	0.063482927	148
K00946	0.0141244	0.004370025	0.015257244	0.003130256	0.403787867	0.696882163	-0.001132843	-0.003890503	0.001624816	56	253380	0.022101192	10	109978	0.009092728	30	183915	0.016311883	35	235868	0.014838808	6	105762	0.005673115	43	204289	0.021048613	15	157664	0.009513903	28	220850	0.012678288	40	254888	0.015693167	43	245797	0.017494111	25	166518	0.015013392	34	227816	0.014924325	18	118142	0.015235903	28
K00948	0.095584229	0.008648352	0.095836864	0.00484627	0.921000283	0.970613739	-0.000252635	-0.005510725	0.005005455	247	253380	0.097482043	113	109978	0.102747822	173	183915	0.094065193	225	235868	0.095392338	112	105762	0.105898149	180	204289	0.088110471	162	157664	0.102750152	219	220850	0.099162327	248	254888	0.097297637	232	245797	0.094386831	122	166518	0.073265353	220	227816	0.096569161	99	118142	0.083797464	221
K00949	0.054609694	0.004865144	0.052016243	0.003663424	0.097033591	0.46473983	0.002593452	-0.000507206	0.005694109	110	253380	0.043413055	66	109978	0.060012002	106	183915	0.057635321	130	235868	0.055115573	57	105762	0.053894594	104	204289	0.050908272	82	157664	0.052009336	136	220850	0.061580258	147	254888	0.057672389	134	245797	0.054516532	76	166518	0.045640712	136	227816	0.0596973	65	118142	0.055018537	115
K00950	0.020815425	0.005019934	0.02155316	0.003784532	0.638132284	0.8583701	-0.000737734	-0.003937842	0.002462374	70	253380	0.02762649	20	109978	0.018185455	38	183915	0.020661719	48	235868	0.020350365	14	105762	0.013237269	53	204289	0.025943639	14	157664	0.008879643	36	220850	0.016300657	54	254888	0.021185776	49	245797	0.01993515	43	166518	0.025823034	48	227816	0.021069635	30	118142	0.025393171	43
K00951	0.126184011	0.009457029	0.124166507	0.008009029	0.508718849	0.770001363	0.002017505	-0.004175163	0.008210172	348	253380	0.137343121	146	109978	0.132753823	231	183915	0.125601501	301	235868	0.12761375	130	105762	0.122917494	270	204289	0.132165706	194	157664	0.123046479	286	220850	0.12949966	338	254888	0.132607263	334	245797	0.13588449	175	166518	0.105093744	293	227816	0.128612565	131	118142	0.110883513	275
K00952	0.001913212	0.000674158	0.001949545	0.000558056	0.866030079	0.94330371	-3.63E-05	-0.000475275	0.00040261	3	253380	0.001183992	3	109978	0.002727818	4	183915	0.002174918	4	235868	0.001695864	3	105762	0.002836558	1	204289	0.000489503	3	157664	0.001902781	3	220850	0.001358388	6	254888	0.002353975	2	245797	0.00081368	4	166518	0.002402143	5	227816	0.002194754	2	118142	0.001692878	5
K00954	0.052841567	0.005427402	0.0526576	0.003584554	0.910907263	0.964716808	0.000183967	-0.003192418	0.003560352	145	253380	0.0572263	48	109978	0.043645093	90	183915	0.04893565	137	235868	0.058083335	56	105762	0.052949074	108	204289	0.052866283	80	157664	0.050740816	125	220850	0.056599502	149	254888	0.058457048	151	245797	0.061432808	74	166518	0.04443964	134	227816	0.058819398	55	118142	0.046554147	109
K00955	0.003598188	0.001240102	0.003069369	0.000952244	0.181611121	0.536261747	0.000528818	-0.000264796	0.001322432	4	253380	0.001578657	6	109978	0.005455637	10	183915	0.005437294	6	235868	0.002543796	5	105762	0.004727596	6	204289	0.002937016	7	157664	0.004439821	6	220850	0.002716776	13	254888	0.005100279	10	245797	0.004068398	3	166518	0.001801607	7	227816	0.003072655	5	118142	0.004232195	7
K00956	0.022908772	0.002108256	0.022790991	0.00205623	0.868047135	0.944473024	0.00011778	-0.001319871	0.001555432	54	253380	0.021311864	25	109978	0.022731819	43	183915	0.023380366	57	235868	0.024166059	25	105762	0.02363798	44	204289	0.021538115	35	157664	0.022199107	43	220850	0.019470229	55	254888	0.021578105	47	245797	0.01912147	46	166518	0.027624641	53	227816	0.023264389	28	118142	0.023700293	50
K00957	0.015595461	0.001451251	0.014256799	0.001256298	0.00787585	0.168936973	0.001338662	0.000382924	0.0022944	35	253380	0.013813245	17	109978	0.015457637	29	183915	0.015768154	39	235868	0.016534672	16	105762	0.015128307	36	204289	0.017622094	25	157664	0.015856505	27	220850	0.012225492	38	254888	0.014908509	36	245797	0.014646232	26	166518	0.015613928	33	227816	0.014485374	21	118142	0.01777522	35
K00958	8.61E-05	0.000173162	0.000259212	0.000277135	0.023047628	0.288985495	-0.000173145	-0.000321128	-2.52E-05	1	253380	0.000394664	0	109978	0	0	183915	0	0	235868	0	0	105762	0	1	204289	0.000489503	0	157664	0	0	220850	0	0	254888	0	1	245797	0.00040684	0	166518	0	0	227816	0	0	118142	0	0
K00962	0.106117761	0.009319833	0.105412068	0.007810011	0.813315125	0.927077365	0.000705693	-0.005380895	0.006792281	299	253380	0.118004578	124	109978	0.112749823	181	183915	0.098415029	229	235868	0.097088202	114	105762	0.107789187	209	204289	0.102306047	181	157664	0.114801096	252	220850	0.114104596	275	254888	0.107890524	295	245797	0.120017738	143	166518	0.085876602	235	227816	0.103153422	120	118142	0.101572684	229
K00963	0.025748283	0.005618203	0.029896484	0.004738416	0.028476154	0.309272663	-0.004148201	-0.007823274	-0.000473128	83	253380	0.032757124	19	109978	0.017276183	59	183915	0.032080037	57	235868	0.024166059	33	105762	0.031202133	52	204289	0.025454136	46	157664	0.029175969	40	220850	0.018111841	47	254888	0.018439471	60	245797	0.024410387	60	166518	0.036032141	56	227816	0.024581241	34	118142	0.028778927	40
K00965	0.065222954	0.006352367	0.068408668	0.005513413	0.129873072	0.500011327	-0.003185715	-0.007372038	0.001000608	147	253380	0.058015629	79	109978	0.071832548	123	183915	0.066878721	162	235868	0.068682483	73	105762	0.0690229	136	204289	0.066572356	125	157664	0.079282525	142	220850	0.064297034	166	254888	0.065126644	154	245797	0.062653328	98	166518	0.058852496	161	227816	0.070671068	69	118142	0.058404293	132
K00966	0.000652781	0.000638639	0.000295737	0.000413701	0.074806019	0.45108931	0.000357044	-3.90E-05	0.000753113	5	253380	0.001973321	0	109978	0	1	183915	0.000543729	1	235868	0.000423966	2	105762	0.001891038	2	204289	0.000979005	2	157664	0.00126852	2	220850	0.000905592	1	254888	0.000392329	2	245797	0.00081368	1	166518	0.000600536	0	227816	0	0	118142	0	0
K00968	0.00142161	0.00098227	0.001253214	0.000513871	0.558598219	0.801084265	0.000168396	-0.000424278	0.00076107	7	253380	0.002762649	1	109978	0.000909273	3	183915	0.001631188	1	235868	0.000423966	2	105762	0.001891038	1	204289	0.000489503	3	157664	0.001902781	2	220850	0.000905592	4	254888	0.001569317	2	245797	0.00081368	5	166518	0.003002678	1	227816	0.000438951	4	118142	0.003385756	0
K00969	0.062525026	0.005513146	0.061500785	0.004163801	0.552883894	0.799571555	0.001024242	-0.002491587	0.00454007	170	253380	0.067092904	65	109978	0.05910273	118	183915	0.064160074	150	235868	0.063594892	67	105762	0.063349785	131	204289	0.064124843	90	157664	0.057083418	143	220850	0.06474983	165	254888	0.064734315	182	245797	0.074044842	91	166518	0.054648747	151	227816	0.066281561	70	118142	0.059250732	132
K00970	0.0076579	0.002813995	0.009945413	0.00258975	0.019207771	0.26953709	-0.002287512	-0.004172556	-0.000402469	26	253380	0.010261268	6	109978	0.005455637	12	183915	0.006524753	14	235868	0.005935523	7	105762	0.006618634	20	204289	0.009790052	12	157664	0.007611122	14	220850	0.006339144	17	254888	0.006669596	18	245797	0.007323116	28	166518	0.016814999	17	227816	0.007462162	7	118142	0.005925073	10
K00971	0.033498692	0.004673722	0.033696934	0.004118169	0.896245829	0.955762154	-0.000198242	-0.003290844	0.002894361	100	253380	0.039466414	33	109978	0.030006001	68	183915	0.036973602	87	235868	0.036885037	25	105762	0.02363798	77	204289	0.037691701	49	157664	0.03107875	57	220850	0.025809373	91	254888	0.035701955	91	245797	0.037022421	56	166518	0.033629998	90	227816	0.039505566	36	118142	0.030471805	70
K00972	0.009428149	0.003960564	0.007294494	0.001897287	0.074721791	0.45239826	0.002133655	-0.00023614	0.00450345	30	253380	0.011839924	7	109978	0.006364909	19	183915	0.010330859	28	235868	0.011871047	17	105762	0.016073826	19	204289	0.00930055	23	157664	0.014587985	14	220850	0.006339144	28	254888	0.010985217	32	245797	0.013018873	7	166518	0.00420375	20	227816	0.008779015	11	118142	0.009310829	17
K00973	0.069873795	0.006575206	0.066437295	0.004741339	0.100427047	0.471590967	0.0034365	-0.00071799	0.007590991	159	253380	0.062751598	94	109978	0.08547164	117	183915	0.063616345	146	235868	0.061899028	83	105762	0.078478092	137	204289	0.067061858	100	157664	0.06342602	156	220850	0.070636178	165	254888	0.064734315	164	245797	0.066721726	116	166518	0.069662139	167	227816	0.073304772	89	118142	0.075333074	155
K00974	0.085100537	0.007811774	0.079792368	0.006743761	0.043486025	0.373110092	0.005308168	0.000167377	0.01044896	212	253380	0.083668798	89	109978	0.080925276	168	183915	0.091346546	213	235868	0.090304747	85	105762	0.080369131	183	204289	0.089578979	141	157664	0.089430688	198	220850	0.089653611	225	254888	0.088274065	226	245797	0.091945793	132	166518	0.079270709	202	227816	0.088668048	104	118142	0.088029659	172
K00975	0.144750162	0.013808873	0.139106707	0.00846316	0.181149393	0.536480896	0.005643455	-0.00285015	0.01413706	319	253380	0.125897861	183	109978	0.166396916	261	183915	0.141913384	338	235868	0.14330049	183	105762	0.173030011	270	204289	0.132165706	245	157664	0.155393749	322	220850	0.145800317	380	254888	0.149085088	362	245797	0.147276004	195	166518	0.117104457	335	227816	0.147048495	157	118142	0.132890928	301
K00978	0.014672031	0.004170808	0.012984299	0.001803451	0.168565564	0.530610469	0.001687732	-0.00078788	0.004163343	24	253380	0.009471939	25	109978	0.022731819	14	183915	0.007612212	41	235868	0.017382604	17	105762	0.016073826	24	204289	0.011748063	14	157664	0.008879643	38	220850	0.017206249	32	254888	0.012554534	30	245797	0.012205194	22	166518	0.013211785	41	227816	0.01799698	18	118142	0.015235903	40
K00979	0.016986692	0.003874489	0.016512527	0.003219376	0.70228398	0.872371786	0.000474165	-0.002050852	0.002999181	60	253380	0.023679848	16	109978	0.014548364	35	183915	0.01903053	41	235868	0.017382604	8	105762	0.007564153	43	204289	0.021048613	16	157664	0.010148163	36	220850	0.016300657	45	254888	0.017654813	39	245797	0.015866752	31	166518	0.018616606	40	227816	0.017558029	24	118142	0.020314537	37
K00980	0.008457651	0.002412403	0.008785898	0.001984459	0.670101486	0.874729303	-0.000328247	-0.001896557	0.001240064	18	253380	0.007103955	4	109978	0.003637091	9	183915	0.004893565	25	235868	0.010599149	15	105762	0.014182788	17	204289	0.008321544	11	157664	0.006976862	16	220850	0.007244736	25	254888	0.009808229	21	245797	0.008543636	16	166518	0.009608571	20	227816	0.008779015	12	118142	0.010157268	15
K00981	0.063521244	0.004191017	0.061658043	0.004081297	0.192473992	0.545025363	0.001863201	-0.000993304	0.004719707	159	253380	0.062751598	64	109978	0.058193457	125	183915	0.06796618	153	235868	0.06486679	62	105762	0.058622189	129	204289	0.063145838	107	157664	0.067865841	139	220850	0.062938646	166	254888	0.065126644	140	245797	0.056957571	97	166518	0.058251961	163	227816	0.071548969	77	118142	0.065175805	138
K00982	0.007294985	0.003399682	0.009361535	0.00343904	0.082103882	0.460425691	-0.00206655	-0.004412947	0.000279847	18	253380	0.007103955	6	109978	0.005455637	12	183915	0.006524753	16	235868	0.006783455	11	105762	0.010400711	19	204289	0.00930055	14	157664	0.008879643	12	220850	0.005433552	8	254888	0.003138633	11	245797	0.004475238	30	166518	0.01801607	13	227816	0.00570636	6	118142	0.005078634	12
K00983	0.000867862	0.000795431	0.000650905	0.000603995	0.386288873	0.68156609	0.000216957	-0.000290876	0.00072479	4	253380	0.001578657	3	109978	0.002727818	2	183915	0.001087459	4	235868	0.001695864	0	105762	0	1	204289	0.000489503	3	157664	0.001902781	1	220850	0.000452796	0	254888	0	1	245797	0.00040684	1	166518	0.000600536	2	227816	0.000877901	0	118142	0	0
K00984	0.00209484	0.001232651	0.002179776	0.00122121	0.838538826	0.92954304	-8.49E-05	-0.000929788	0.000759914	5	253380	0.001973321	3	109978	0.002727818	7	183915	0.003806106	3	235868	0.001271898	1	105762	0.000945519	5	204289	0.002447513	3	157664	0.001902781	3	220850	0.001358388	6	254888	0.002353975	9	245797	0.003661558	4	166518	0.002402143	1	227816	0.000438951	1	118142	0.000846439	1
K00986	0.011839364	0.003962306	0.011786845	0.002469889	0.964718058	0.982050281	5.25E-05	-0.002390556	0.002495594	24	253380	0.009471939	14	109978	0.012729819	27	183915	0.014680695	23	235868	0.009751217	11	105762	0.010400711	20	204289	0.009790052	11	157664	0.006976862	23	220850	0.010414308	37	254888	0.01451618	18	245797	0.007323116	17	166518	0.010209107	33	227816	0.014485374	13	118142	0.011003707	24
K00989	0.01361995	0.002529389	0.012592411	0.001898096	0.200093177	0.551518872	0.001027539	-0.000583351	0.002638429	45	253380	0.017759886	22	109978	0.020004001	25	183915	0.013593236	27	235868	0.011447081	15	105762	0.014182788	32	204289	0.015664084	18	157664	0.011416684	32	220850	0.014489472	34	254888	0.013339192	35	245797	0.014239393	18	166518	0.010809642	27	227816	0.01185167	14	118142	0.011850146	26
K00990	0.006201881	0.002401581	0.006838903	0.001992464	0.409738965	0.701508616	-0.000637023	-0.002201551	0.000927506	18	253380	0.007103955	6	109978	0.005455637	11	183915	0.005981024	13	235868	0.005511557	10	105762	0.009455192	20	204289	0.009790052	8	157664	0.005074082	7	220850	0.003169572	5	254888	0.001961646	14	245797	0.005695757	19	166518	0.011410178	12	227816	0.005267409	5	118142	0.004232195	14
K00991	0.065009582	0.005661623	0.062945582	0.005130344	0.27189281	0.613444108	0.002064	-0.001711674	0.005839673	175	253380	0.069066225	61	109978	0.055465639	120	183915	0.065247533	164	235868	0.069530415	71	105762	0.067131862	144	204289	0.070488377	102	157664	0.06469454	149	220850	0.067466606	183	254888	0.07179624	170	245797	0.069162764	88	166518	0.05284714	160	227816	0.070232117	68	118142	0.057557854	128
K00992	0.000938811	0.000336659	0.000676237	0.000370204	0.032650638	0.325206857	0.000262574	2.31E-05	0.000502045	4	253380	0.001578657	1	109978	0.000909273	2	183915	0.001087459	2	235868	0.000847932	1	105762	0.000945519	3	204289	0.001468508	1	157664	0.00063426	1	220850	0.000452796	1	254888	0.000392329	2	245797	0.00081368	1	166518	0.000600536	3	227816	0.001316852	1	118142	0.000846439	2
K00995	0.055118423	0.004671198	0.053200557	0.003965593	0.208928242	0.562448686	0.001917866	-0.001142833	0.004978566	130	253380	0.051306338	55	109978	0.050010002	108	183915	0.05872278	142	235868	0.060203164	54	105762	0.051058036	105	204289	0.051397775	107	157664	0.067865841	113	220850	0.05116595	142	254888	0.055710744	139	245797	0.056550731	83	166518	0.049844461	127	227816	0.055746743	64	118142	0.054172098	117
K00996	0.001290051	0.000778937	0.001017757	0.000800184	0.311705227	0.64845916	0.000272294	-0.000268165	0.000812752	2	253380	0.000789328	0	109978	0	2	183915	0.001087459	2	235868	0.000847932	2	105762	0.001891038	3	204289	0.001468508	2	157664	0.00126852	1	220850	0.000452796	3	254888	0.001176988	5	245797	0.002034199	4	166518	0.002402143	5	227816	0.002194754	3	118142	0.002539317	0
K00997	0.022247454	0.002519753	0.023135232	0.002594492	0.308376036	0.645558199	-0.000887778	-0.002637497	0.000861942	50	253380	0.019733207	20	109978	0.018185455	42	183915	0.022836636	57	235868	0.024166059	23	105762	0.021746941	52	204289	0.025454136	38	157664	0.024101888	49	220850	0.022187005	52	254888	0.020401117	58	245797	0.023596708	44	166518	0.02642357	49	227816	0.021508586	30	118142	0.025393171	38
K00998	0.001879599	0.0016304	0.002427142	0.001653129	0.328515549	0.645213993	-0.000547543	-0.001673708	0.000578621	6	253380	0.002367985	1	109978	0.000909273	3	183915	0.001631188	5	235868	0.00211983	1	105762	0.000945519	6	204289	0.002937016	3	157664	0.001902781	1	220850	0.000452796	1	254888	0.000392329	1	245797	0.00040684	12	166518	0.007206428	5	227816	0.002194754	3	118142	0.002539317	2
K01000	0.07166211	0.006489212	0.070907128	0.004738549	0.707327048	0.875197003	0.000754982	-0.003355185	0.004865149	209	253380	0.082484805	69	109978	0.062739821	140	183915	0.076122122	178	235868	0.075465939	69	105762	0.065240824	144	204289	0.070488377	111	157664	0.070402882	159	220850	0.071994566	196	254888	0.076896519	202	245797	0.082181638	98	166518	0.058852496	166	227816	0.072865822	81	118142	0.068561562	151
K01001	5.26E-05	0.000196893	2.74E-05	0.000134392	0.675401341	0.861244258	2.52E-05	-9.80E-05	0.000148355	2	253380	0.000789328	0	109978	0	0	183915	0	0	235868	0	0	105762	0	0	204289	0	0	157664	0	0	220850	0	0	254888	0	0	245797	0	0	166518	0	0	227816	0	0	118142	0	0
K01002	0.01346269	0.005476957	0.011967385	0.003433447	0.367559615	0.666333549	0.001495305	-0.00188448	0.004875089	20	253380	0.007893283	14	109978	0.012729819	31	183915	0.016855613	38	235868	0.016110706	17	105762	0.016073826	21	204289	0.010279555	17	157664	0.010782423	18	220850	0.008150328	27	254888	0.010592888	18	245797	0.007323116	44	166518	0.02642357	25	227816	0.010973768	17	118142	0.014389464	19
K01004	0.000642885	0.000524597	0.00076955	0.000669395	0.521870535	0.778141617	-0.000126665	-0.000524161	0.00027083	2	253380	0.000789328	0	109978	0	0	183915	0	2	235868	0.000847932	0	105762	0	1	204289	0.000489503	2	157664	0.00126852	3	220850	0.001358388	1	254888	0.000392329	3	245797	0.001220519	2	166518	0.001201071	2	227816	0.000877901	0	118142	0	0
K01006	0.121218783	0.012026604	0.119495454	0.011208313	0.665649911	0.872331086	0.001723329	-0.006363088	0.009809746	351	253380	0.138527113	155	109978	0.140937278	208	183915	0.113095724	257	235868	0.108959248	130	105762	0.122917494	247	204289	0.120907146	191	157664	0.121143698	315	220850	0.142630745	302	254888	0.118483412	311	245797	0.126527175	158	166518	0.094884637	261	227816	0.114566141	138	118142	0.116808586	241
K01007	0.006762524	0.002503201	0.010720073	0.003210162	0.00016173	0.019823456	-0.003957549	-0.005858715	-0.002056383	27	253380	0.010655932	5	109978	0.004546364	11	183915	0.005981024	17	235868	0.007207421	9	105762	0.008509673	16	204289	0.007832042	8	157664	0.005074082	10	220850	0.00452796	5	254888	0.001961646	14	245797	0.005695757	21	166518	0.012611249	15	227816	0.006584261	9	118142	0.007617951	11
K01008	0.042637014	0.004694487	0.040985927	0.003542203	0.265774609	0.609951205	0.001651086	-0.001342087	0.00464426	85	253380	0.033546452	55	109978	0.050010002	81	183915	0.044042085	96	235868	0.040700731	42	105762	0.039711806	96	204289	0.046992251	69	157664	0.043763954	104	220850	0.047090786	92	254888	0.036094285	90	245797	0.036615581	71	166518	0.042638033	102	227816	0.044772975	55	118142	0.046554147	79
K01011	0.003827892	0.001543759	0.004369849	0.001398225	0.289575959	0.629230539	-0.000541957	-0.001571332	0.000487418	11	253380	0.004341306	3	109978	0.002727818	10	183915	0.005437294	10	235868	0.004239659	4	105762	0.003782077	9	204289	0.004405524	4	157664	0.002537041	6	220850	0.002716776	7	254888	0.002746304	8	245797	0.003254718	14	166518	0.008407499	8	227816	0.003511606	5	118142	0.004232195	3
K01012	0.077069478	0.007078388	0.070385649	0.005436702	0.005599686	0.15081485	0.006683829	0.002153705	0.011213954	156	253380	0.061567606	90	109978	0.081834549	152	183915	0.082646875	195	235868	0.08267336	73	105762	0.0690229	151	204289	0.073914895	110	157664	0.069768622	161	220850	0.072900158	191	254888	0.074934873	178	245797	0.072417483	125	166518	0.07506696	190	227816	0.083400639	99	118142	0.083797464	171
K01023	0.015156179	0.008983871	0.015644506	0.004372741	0.850952319	0.937421061	-0.000488328	-0.005871364	0.004894708	26	253380	0.010261268	26	109978	0.023641092	22	183915	0.011962048	23	235868	0.009751217	21	105762	0.019855903	18	204289	0.008811047	17	157664	0.010782423	31	220850	0.014036676	24	254888	0.0094159	27	245797	0.010984674	22	166518	0.013211785	27	227816	0.01185167	17	118142	0.014389464	26
K01026	0.019112195	0.003996929	0.018166238	0.003591779	0.471647169	0.749791662	0.000945957	-0.001713257	0.003605172	32	253380	0.012629253	28	109978	0.025459637	34	183915	0.018486801	44	235868	0.018654502	19	105762	0.017964865	31	204289	0.015174581	36	157664	0.022833367	49	220850	0.022187005	48	254888	0.018831801	33	245797	0.013425713	25	166518	0.015013392	44	227816	0.019313832	24	118142	0.020314537	55
K01027	6.28E-05	0.0001603	2.94E-05	9.97E-05	0.489035986	0.757387862	3.34E-05	-6.54E-05	0.000132226	0	253380	0	0	109978	0	0	183915	0	0	235868	0	0	105762	0	1	204289	0.000489503	0	157664	0	1	220850	0.000452796	0	254888	0	0	245797	0	0	166518	0	0	227816	0	0	118142	0	0
K01028	0.003540827	0.001352272	0.003870622	0.001073882	0.442797364	0.727418208	-0.000329796	-0.001201659	0.000542067	11	253380	0.004341306	3	109978	0.002727818	8	183915	0.004349836	9	235868	0.003815694	3	105762	0.002836558	4	204289	0.00195801	2	157664	0.00126852	12	220850	0.005433552	10	254888	0.003923292	9	245797	0.003661558	10	166518	0.006005357	6	227816	0.002633704	6	118142	0.005078634	3
K01029	0.000666142	0.001132701	0.001104313	0.001033433	0.24529867	0.590723261	-0.000438171	-0.001195036	0.000318694	5	253380	0.001973321	0	109978	0	3	183915	0.001631188	2	235868	0.000847932	0	105762	0	1	204289	0.000489503	0	157664	0	0	220850	0	0	254888	0	0	245797	0	7	166518	0.00420375	0	227816	0	1	118142	0.000846439	0
K01031	0.000441658	0.00075688	0.001064831	0.000791784	0.022375941	0.284724363	-0.000623172	-0.001151698	-9.46E-05	5	253380	0.001973321	0	109978	0	0	183915	0	1	235868	0.000423966	0	105762	0	2	204289	0.000979005	0	157664	0	0	220850	0	0	254888	0	0	245797	0	4	166518	0.002402143	0	227816	0	1	118142	0.000846439	0
K01032	0.000358938	0.000521956	0.000617734	0.000509957	0.147946129	0.519324635	-0.000258795	-0.000614923	9.73E-05	2	253380	0.000789328	0	109978	0	1	183915	0.000543729	1	235868	0.000423966	0	105762	0	2	204289	0.000979005	0	157664	0	0	220850	0	0	254888	0	0	245797	0	3	166518	0.001801607	0	227816	0	1	118142	0.000846439	0
K01034	0.005792855	0.001833999	0.005822916	0.001998374	0.96270017	0.98165997	-3.01E-05	-0.00133007	0.001269948	19	253380	0.007498619	7	109978	0.006364909	13	183915	0.007068483	12	235868	0.005087591	3	105762	0.002836558	15	204289	0.007342539	7	157664	0.004439821	16	220850	0.007244736	18	254888	0.007061925	19	245797	0.007729956	5	166518	0.003002678	7	227816	0.003072655	9	118142	0.007617951	14
K01035	0.006612283	0.001428898	0.006547332	0.001381583	0.89213838	0.953922576	6.50E-05	-0.000906741	0.001036644	21	253380	0.008287947	8	109978	0.007274182	11	183915	0.005981024	13	235868	0.005511557	7	105762	0.006618634	16	204289	0.007832042	8	157664	0.005074082	16	220850	0.007244736	19	254888	0.007454254	23	245797	0.009357315	7	166518	0.00420375	9	227816	0.003950557	8	118142	0.006771512	13
K01039	0.002736041	0.001238436	0.002607749	0.001122851	0.752433593	0.901119872	0.000128292	-0.000697739	0.000954323	6	253380	0.002367985	3	109978	0.002727818	3	183915	0.001631188	6	235868	0.002543796	0	105762	0	7	204289	0.003426518	6	157664	0.003805561	10	220850	0.00452796	10	254888	0.003923292	9	245797	0.003661558	1	166518	0.000600536	7	227816	0.003072655	2	118142	0.001692878	7
K01040	0.002119223	0.000715381	0.001914376	0.000851146	0.433417147	0.720482531	0.000204847	-0.000320521	0.000730215	5	253380	0.001973321	3	109978	0.002727818	3	183915	0.001631188	3	235868	0.001271898	2	105762	0.001891038	5	204289	0.002447513	4	157664	0.002537041	7	220850	0.003169572	7	254888	0.002746304	6	245797	0.002441039	1	166518	0.000600536	6	227816	0.002633704	1	118142	0.000846439	5
K01042	0.02100079	0.003932144	0.022877324	0.004086233	0.172107606	0.532823857	-0.001876534	-0.00461586	0.000862791	59	253380	0.023285184	26	109978	0.023641092	44	183915	0.023924095	37	235868	0.01568674	19	105762	0.017964865	36	204289	0.017622094	31	157664	0.019662066	44	220850	0.019923025	43	254888	0.016870155	44	245797	0.017900951	50	166518	0.030026784	47	227816	0.020630684	26	118142	0.022007415	37
K01044	3.62E-05	0.00013563	0	0	0.334281943	0.647853292	3.62E-05	-4.15E-05	0.000113994	0	253380	0	0	109978	0	1	183915	0.000543729	0	235868	0	0	105762	0	0	204289	0	0	157664	0	0	220850	0	0	254888	0	0	245797	0	0	166518	0	0	227816	0	0	118142	0	0
K01046	0.006749129	0.002707924	0.006371966	0.002200713	0.661774123	0.870671497	0.000377163	-0.001378153	0.002132479	21	253380	0.008287947	10	109978	0.009092728	11	183915	0.005981024	17	235868	0.007207421	2	105762	0.001891038	12	204289	0.005874031	16	157664	0.010148163	20	220850	0.00905592	20	254888	0.007846584	26	245797	0.010577835	3	166518	0.001801607	16	227816	0.007023212	3	118142	0.002539317	16
K01048	0.017082669	0.004111395	0.016867743	0.004093135	0.877341599	0.947547859	0.000214927	-0.002607533	0.003037386	17	253380	0.00670929	15	109978	0.013639091	37	183915	0.020117989	43	235868	0.018230536	23	105762	0.021746941	30	204289	0.014685078	37	157664	0.023467627	36	220850	0.016300657	37	254888	0.01451618	36	245797	0.014646232	39	166518	0.023420891	38	227816	0.016680128	21	118142	0.01777522	33
K01051	0.027573947	0.00487298	0.027148976	0.003422044	0.776358988	0.910349879	0.00042497	-0.002638765	0.003488706	62	253380	0.024469177	30	109978	0.027278183	56	183915	0.030448849	70	235868	0.029677616	24	105762	0.02269246	74	204289	0.036223194	32	157664	0.020296326	62	220850	0.028073353	64	254888	0.025109068	55	245797	0.022376188	61	166518	0.036632676	65	227816	0.028531798	39	118142	0.033011122	55
K01053	0.001084039	0.000788513	0.001450107	0.000652497	0.154429331	0.528491488	-0.000366069	-0.000879425	0.000147288	7	253380	0.002762649	1	109978	0.000909273	0	183915	0	3	235868	0.001271898	0	105762	0	2	204289	0.000979005	2	157664	0.00126852	3	220850	0.001358388	1	254888	0.000392329	1	245797	0.00040684	3	166518	0.001801607	2	227816	0.000877901	3	118142	0.002539317	1
K01055	0.000303781	0.00061523	0.000825175	0.000748873	0.026353684	0.302639055	-0.000521394	-0.000977701	-6.51E-05	1	253380	0.000394664	0	109978	0	0	183915	0	1	235868	0.000423966	0	105762	0	1	204289	0.000489503	0	157664	0	0	220850	0	0	254888	0	0	245797	0	4	166518	0.002402143	0	227816	0	1	118142	0.000846439	0
K01056	0.06369112	0.005127792	0.06139955	0.004613199	0.179537116	0.535402145	0.00229157	-0.001121105	0.005704245	177	253380	0.069855553	67	109978	0.060921275	119	183915	0.064703803	167	235868	0.070802313	66	105762	0.062404266	128	204289	0.062656335	104	157664	0.065963061	141	220850	0.063844238	168	254888	0.065911302	173	245797	0.070383284	85	166518	0.051045533	145	227816	0.063647856	69	118142	0.058404293	136
K01057	0.009360303	0.002873385	0.009631232	0.00179206	0.753328078	0.901651741	-0.000270929	-0.002042734	0.001500877	18	253380	0.007103955	9	109978	0.008183455	13	183915	0.007068483	23	235868	0.009751217	3	105762	0.002836558	29	204289	0.014195576	9	157664	0.005708342	23	220850	0.010414308	25	254888	0.009808229	26	245797	0.010577835	15	166518	0.009008035	28	227816	0.012290621	15	118142	0.012696585	25
K01058	0.003072202	0.001593744	0.004062775	0.001399235	0.064252652	0.428779363	-0.000990573	-0.002044119	6.30E-05	11	253380	0.004341306	1	109978	0.000909273	7	183915	0.003806106	6	235868	0.002543796	1	105762	0.000945519	11	204289	0.005384529	2	157664	0.00126852	4	220850	0.001811184	11	254888	0.004315621	9	245797	0.003661558	10	166518	0.006005357	5	227816	0.002194754	5	118142	0.004232195	7
K01060	0.007140491	0.002010578	0.006892589	0.002231363	0.727218212	0.886837072	0.000247901	-0.001187345	0.001683147	21	253380	0.008287947	4	109978	0.003637091	15	183915	0.008155942	18	235868	0.007631387	5	105762	0.004727596	20	204289	0.009790052	9	157664	0.005708342	22	220850	0.009961512	16	254888	0.006277267	17	245797	0.006916276	8	166518	0.004804285	19	227816	0.008340064	12	118142	0.010157268	16
K01061	0.00244675	0.001950712	0.003367029	0.001956011	0.171574162	0.532544918	-0.000920279	-0.002262636	0.000422078	9	253380	0.003551977	2	109978	0.001818546	7	183915	0.003806106	6	235868	0.002543796	3	105762	0.002836558	3	204289	0.001468508	2	157664	0.00126852	2	220850	0.000905592	2	254888	0.000784658	2	245797	0.00081368	14	166518	0.008407499	2	227816	0.000877901	5	118142	0.004232195	2
K01066	0.009594802	0.003903801	0.01140441	0.003229919	0.155012762	0.528080912	-0.001809608	-0.004351059	0.000731844	33	253380	0.013023917	10	109978	0.009092728	19	183915	0.010330859	18	235868	0.007631387	10	105762	0.009455192	19	204289	0.00930055	8	157664	0.005074082	13	220850	0.005886348	16	254888	0.006277267	13	245797	0.005288917	35	166518	0.021018749	21	227816	0.009217965	16	118142	0.013543024	21
K01069	0.001649951	0.001795912	0.002312317	0.001543185	0.259166337	0.604017469	-0.000662366	-0.001842784	0.000518052	5	253380	0.001973321	1	109978	0.000909273	2	183915	0.001087459	2	235868	0.000847932	3	105762	0.002836558	5	204289	0.002447513	2	157664	0.00126852	1	220850	0.000452796	1	254888	0.000392329	1	245797	0.00040684	13	166518	0.007806964	1	227816	0.000438951	2	118142	0.001692878	2
K01070	0.002299795	0.002292349	0.00312972	0.00230287	0.291237391	0.630105104	-0.000829925	-0.002408362	0.000748513	8	253380	0.003157313	2	109978	0.001818546	5	183915	0.002718647	3	235868	0.001271898	2	105762	0.001891038	5	204289	0.002447513	2	157664	0.00126852	2	220850	0.000905592	2	254888	0.000784658	2	245797	0.00081368	17	166518	0.010209107	1	227816	0.000438951	4	118142	0.003385756	2
K01071	0.00957606	0.002523831	0.010082403	0.002189734	0.53692013	0.789217401	-0.000506344	-0.002169437	0.001156749	22	253380	0.008682611	9	109978	0.008183455	22	183915	0.011962048	26	235868	0.011023115	10	105762	0.009455192	25	204289	0.012237565	14	157664	0.008879643	24	220850	0.010867104	24	254888	0.0094159	24	245797	0.009764155	19	166518	0.011410178	22	227816	0.009656916	13	118142	0.011003707	20
K01075	0.000121921	0.00025211	0.00014147	0.00023165	0.81404879	0.927385629	-1.95E-05	-0.000188354	0.000149256	2	253380	0.000789328	0	109978	0	0	183915	0	0	235868	0	0	105762	0	0	204289	0	0	157664	0	0	220850	0	0	254888	0	0	245797	0	1	166518	0.000600536	1	227816	0.000438951	0	118142	0	0
K01077	0.030013596	0.005424895	0.028897305	0.004416502	0.519243046	0.776730694	0.001116291	-0.00240167	0.004634252	83	253380	0.032757124	30	109978	0.027278183	66	183915	0.035886143	65	235868	0.027557787	17	105762	0.016073826	77	204289	0.037691701	41	157664	0.026004668	68	220850	0.030790129	75	254888	0.029424688	84	245797	0.034174542	49	166518	0.029426248	71	227816	0.031165502	42	118142	0.035550439	68
K01079	0.013468726	0.002975363	0.015623705	0.002716263	0.034724144	0.337464741	-0.002154979	-0.004143452	-0.000166506	36	253380	0.014207909	12	109978	0.010911273	27	183915	0.014680695	32	235868	0.01356691	9	105762	0.008509673	36	204289	0.017622094	17	157664	0.010782423	27	220850	0.012225492	32	254888	0.012554534	27	245797	0.010984674	33	166518	0.019817677	35	227816	0.015363276	15	118142	0.012696585	35
K01081	0.012054116	0.002484992	0.013863185	0.002665126	0.04329779	0.373630068	-0.001809069	-0.003560104	-5.80E-05	33	253380	0.013023917	11	109978	0.010002	26	183915	0.014136965	28	235868	0.011871047	14	105762	0.013237269	23	204289	0.01125856	13	157664	0.008245383	22	220850	0.009961512	31	254888	0.012162205	35	245797	0.014239393	28	166518	0.016814999	36	227816	0.015802226	12	118142	0.010157268	16
K01082	0.010546229	0.002859194	0.010524487	0.001986982	0.980176672	0.988405153	2.17E-05	-0.001772493	0.001815977	30	253380	0.011839924	9	109978	0.008183455	27	183915	0.014680695	27	235868	0.011447081	5	105762	0.004727596	28	204289	0.013706073	7	157664	0.004439821	21	220850	0.009508716	28	254888	0.010985217	26	245797	0.010577835	21	166518	0.012611249	25	227816	0.010973768	16	118142	0.013543024	23
K01085	0.00237705	0.002012881	0.00293815	0.001782144	0.395338428	0.689832248	-0.000561099	-0.001894772	0.000772573	6	253380	0.002367985	2	109978	0.001818546	6	183915	0.003262377	4	235868	0.001695864	6	105762	0.005673115	5	204289	0.002447513	3	157664	0.001902781	1	220850	0.000452796	3	254888	0.001176988	2	245797	0.00081368	14	166518	0.008407499	4	227816	0.001755803	2	118142	0.001692878	2
K01087	0.001542969	0.001947597	0.002067494	0.001721641	0.411098596	0.701436979	-0.000524524	-0.001814387	0.000765338	7	253380	0.002762649	1	109978	0.000909273	4	183915	0.002174918	2	235868	0.000847932	1	105762	0.000945519	2	204289	0.000979005	1	157664	0.00063426	1	220850	0.000452796	1	254888	0.000392329	2	245797	0.00081368	14	166518	0.008407499	1	227816	0.000438951	2	118142	0.001692878	1
K01089	0.013903225	0.003430887	0.013802531	0.00272846	0.925991753	0.972631422	0.000100694	-0.002112054	0.002313441	39	253380	0.015391901	11	109978	0.010002	30	183915	0.016311883	29	235868	0.012295012	7	105762	0.006618634	41	204289	0.020069607	14	157664	0.008879643	31	220850	0.014036676	43	254888	0.016870155	31	245797	0.012612034	29	166518	0.017415535	30	227816	0.013168522	18	118142	0.015235903	26
K01090	0.000125507	0.000212782	0.000344122	0.000455746	0.052411462	0.396452442	-0.000218615	-0.000439632	2.40E-06	1	253380	0.000394664	0	109978	0	0	183915	0	0	235868	0	0	105762	0	0	204289	0	0	157664	0	0	220850	0	1	254888	0.000392329	0	245797	0	1	166518	0.000600536	0	227816	0	0	118142	0	1
K01091	0.153129796	0.010981055	0.145500809	0.01048499	0.044768495	0.375530141	0.007628987	0.000190877	0.015067097	381	253380	0.150367038	166	109978	0.150939279	291	183915	0.158225267	390	235868	0.165346719	154	105762	0.145609954	301	204289	0.147340288	249	157664	0.15793079	336	220850	0.152139461	411	254888	0.161247293	401	245797	0.163142756	204	166518	0.122509278	378	227816	0.165923377	175	118142	0.14812683	332
K01092	0.02635911	0.003922534	0.028439244	0.003252868	0.106085161	0.480866022	-0.002080134	-0.004635218	0.000474951	71	253380	0.028021154	29	109978	0.02636891	56	183915	0.030448849	59	235868	0.025013991	17	105762	0.016073826	63	204289	0.030838665	31	157664	0.019662066	58	220850	0.026262169	66	254888	0.025893726	74	245797	0.030106145	43	166518	0.025823034	69	227816	0.030287601	32	118142	0.027086049	50
K01093	0.002415715	0.000936567	0.00266457	0.001206489	0.483203066	0.757139999	-0.000248855	-0.000961679	0.00046397	8	253380	0.003157313	2	109978	0.001818546	5	183915	0.002718647	4	235868	0.001695864	3	105762	0.002836558	4	204289	0.00195801	4	157664	0.002537041	4	220850	0.001811184	7	254888	0.002746304	3	245797	0.001220519	6	166518	0.003603214	3	227816	0.001316852	5	118142	0.004232195	2
K01095	0.005805591	0.001608897	0.005238939	0.001133743	0.258207542	0.602484264	0.000566651	-0.000445531	0.001578833	19	253380	0.007498619	7	109978	0.006364909	10	183915	0.005437294	14	235868	0.005935523	4	105762	0.003782077	14	204289	0.006853037	6	157664	0.003805561	11	220850	0.004980756	10	254888	0.003923292	11	245797	0.004475238	13	166518	0.007806964	12	227816	0.005267409	11	118142	0.009310829	9
K01096	0.001368619	0.001762672	0.002235208	0.001773452	0.155262639	0.528632319	-0.000866589	-0.002080928	0.00034775	3	253380	0.001183992	1	109978	0.000909273	2	183915	0.001087459	3	235868	0.001271898	1	105762	0.000945519	2	204289	0.000979005	2	157664	0.00126852	1	220850	0.000452796	1	254888	0.000392329	1	245797	0.00040684	13	166518	0.007806964	1	227816	0.000438951	2	118142	0.001692878	1
K01101	0.003044786	0.001165721	0.005397972	0.001672767	1.08E-05	0.005876474	-0.002353186	-0.003289892	-0.00141648	11	253380	0.004341306	2	109978	0.001818546	5	183915	0.002718647	6	235868	0.002543796	6	105762	0.005673115	2	204289	0.000979005	5	157664	0.003171301	8	220850	0.003622368	6	254888	0.002353975	10	245797	0.004068398	6	166518	0.003603214	8	227816	0.003511606	2	118142	0.001692878	4
K01104	0.133140413	0.00807553	0.126305292	0.01069633	0.032413442	0.323380622	0.006835121	0.000606188	0.013064053	300	253380	0.118399242	139	109978	0.126388914	263	183915	0.143000843	306	235868	0.12973358	153	105762	0.144664435	266	204289	0.130207696	213	157664	0.135097422	305	220850	0.138102785	363	254888	0.142415492	305	245797	0.124086136	209	166518	0.125511957	330	227816	0.144853742	163	118142	0.137969562	262
K01113	0	0	4.30E-05	0.000210616	0.327286881	0.655228336	-4.30E-05	-0.000131723	4.57E-05	0	253380	0	0	109978	0	0	183915	0	0	235868	0	0	105762	0	0	204289	0	0	157664	0	0	220850	0	0	254888	0	0	245797	0	0	166518	0	0	227816	0	0	118142	0	0
K01114	0.002535983	0.001453143	0.002390089	0.001384165	0.76353473	0.905566665	0.000145894	-0.000837672	0.001129459	2	253380	0.000789328	2	109978	0.001818546	2	183915	0.001087459	7	235868	0.002967762	5	105762	0.004727596	3	204289	0.001468508	8	157664	0.005074082	2	220850	0.000905592	5	254888	0.001961646	2	245797	0.00081368	6	166518	0.003603214	8	227816	0.003511606	3	118142	0.002539317	4
K01118	0.009974158	0.002146197	0.011539123	0.002484184	0.049050273	0.386102146	-0.001564964	-0.003123021	-6.91E-06	35	253380	0.013813245	7	109978	0.006364909	13	183915	0.007068483	23	235868	0.009751217	10	105762	0.009455192	24	204289	0.011748063	17	157664	0.010782423	18	220850	0.008150328	28	254888	0.010985217	33	245797	0.013425713	20	166518	0.012010714	18	227816	0.007901113	10	118142	0.00846439	18
K01119	0.024464687	0.004229537	0.027047809	0.003742675	0.069290641	0.438986907	-0.002583122	-0.005385065	0.000218821	75	253380	0.029599811	28	109978	0.025459637	45	183915	0.024467825	53	235868	0.022470195	29	105762	0.027420056	65	204289	0.03181767	35	157664	0.022199107	50	220850	0.022639801	57	254888	0.022362763	57	245797	0.023189868	55	166518	0.033029462	56	227816	0.024581241	21	118142	0.01777522	42
K01126	0.070246977	0.008851108	0.069654898	0.006002172	0.826205389	0.923198059	0.000592079	-0.004938508	0.006122666	166	253380	0.065514247	63	109978	0.057284184	114	183915	0.061985156	194	235868	0.082249394	59	105762	0.055785632	156	204289	0.076362408	92	157664	0.058351938	157	220850	0.071088974	172	254888	0.067480619	195	245797	0.079333759	140	166518	0.084074995	157	227816	0.068915265	92	118142	0.077872391	155
K01129	0.07492394	0.004730995	0.070577452	0.004163652	0.008319548	0.1728969	0.004346488	0.001217007	0.007475969	176	253380	0.069460889	89	109978	0.080925276	147	183915	0.079928228	174	235868	0.073770075	85	105762	0.080369131	160	204289	0.078320419	111	157664	0.070402882	167	220850	0.075616935	200	254888	0.078465836	187	245797	0.076079041	109	166518	0.065458389	164	227816	0.07198792	81	118142	0.068561562	150
K01130	0.009823539	0.002962416	0.009697061	0.002731513	0.897038083	0.956097733	0.000126478	-0.001859092	0.002112048	21	253380	0.008287947	10	109978	0.009092728	23	183915	0.012505777	29	235868	0.012295012	2	105762	0.001891038	26	204289	0.012727068	9	157664	0.005708342	25	220850	0.0113199	30	254888	0.011769875	22	245797	0.008950475	21	166518	0.012611249	16	227816	0.007023212	13	118142	0.011003707	23
K01133	0.005221229	0.002059805	0.00530835	0.002234449	0.903786853	0.960563412	-8.71E-05	-0.00154474	0.001370496	5	253380	0.001973321	9	109978	0.008183455	4	183915	0.002174918	10	235868	0.004239659	3	105762	0.002836558	11	204289	0.005384529	6	157664	0.003805561	17	220850	0.007697532	16	254888	0.006277267	10	245797	0.004068398	7	166518	0.00420375	15	227816	0.006584261	6	118142	0.005078634	15
K01134	0.000115979	0.000246972	0.000109916	0.000306301	0.947220195	0.977996303	6.06E-06	-0.000178646	0.000190772	0	253380	0	0	109978	0	0	183915	0	2	235868	0.000847932	0	105762	0	0	204289	0	0	157664	0	1	220850	0.000452796	0	254888	0	0	245797	0	0	166518	0	1	227816	0.000438951	0	118142	0	0
K01138	0.001450592	0.000552762	0.001407102	0.00055792	0.817256339	0.917980469	4.35E-05	-0.000337729	0.000424708	5	253380	0.001973321	2	109978	0.001818546	2	183915	0.001087459	2	235868	0.000847932	2	105762	0.001891038	2	204289	0.000979005	2	157664	0.00126852	4	220850	0.001811184	2	254888	0.000784658	5	245797	0.002034199	3	166518	0.001801607	2	227816	0.000877901	2	118142	0.001692878	1
K01139	0.00376005	0.001560581	0.003760405	0.001634539	0.99947447	0.99947447	-3.55E-07	-0.001090576	0.001089867	14	253380	0.005525298	3	109978	0.002727818	6	183915	0.003262377	9	235868	0.003815694	7	105762	0.006618634	8	204289	0.003916021	4	157664	0.002537041	4	220850	0.001811184	6	254888	0.002353975	6	245797	0.002441039	10	166518	0.006005357	5	227816	0.002194754	7	118142	0.005925073	5
K01141	0.002808395	0.001976364	0.003579177	0.001836064	0.244154768	0.589149674	-0.000770782	-0.00209839	0.000556827	11	253380	0.004341306	4	109978	0.003637091	6	183915	0.003262377	3	235868	0.001271898	4	105762	0.003782077	8	204289	0.003916021	2	157664	0.00126852	1	220850	0.000452796	2	254888	0.000784658	3	245797	0.001220519	14	166518	0.008407499	3	227816	0.001316852	4	118142	0.003385756	3
K01142	0.062221658	0.003493483	0.062932292	0.003917721	0.567264787	0.80734415	-0.000710634	-0.00321464	0.001793373	157	253380	0.06196227	67	109978	0.060921275	119	183915	0.064703803	140	235868	0.059355233	65	105762	0.061458747	136	204289	0.066572356	93	157664	0.058986198	136	220850	0.061580258	162	254888	0.063557327	159	245797	0.064687527	92	166518	0.055249282	160	227816	0.070232117	69	118142	0.058404293	128
K01143	3.62E-05	0.00013563	2.95E-05	0.000144298	0.885296683	0.950499084	6.79E-06	-8.85E-05	0.000102083	0	253380	0	0	109978	0	1	183915	0.000543729	0	235868	0	0	105762	0	0	204289	0	0	157664	0	0	220850	0	0	254888	0	0	245797	0	0	166518	0	0	227816	0	0	118142	0	0
K01144	0.001002528	0.000588665	0.001035535	0.000470997	0.859398932	0.940515668	-3.30E-05	-0.000413197	0.000347182	3	253380	0.001183992	2	109978	0.001818546	4	183915	0.002174918	1	235868	0.000423966	0	105762	0	3	204289	0.001468508	0	157664	0	2	220850	0.000905592	2	254888	0.000784658	3	245797	0.001220519	2	166518	0.001201071	3	227816	0.001316852	1	118142	0.000846439	1
K01146	0.001444169	0.001351399	0.001849405	0.001200769	0.361560306	0.66164875	-0.000405236	-0.001301512	0.000491041	5	253380	0.001973321	1	109978	0.000909273	4	183915	0.002174918	2	235868	0.000847932	1	105762	0.000945519	6	204289	0.002937016	1	157664	0.00063426	1	220850	0.000452796	1	254888	0.000392329	1	245797	0.00040684	9	166518	0.005404821	0	227816	0	2	118142	0.001692878	1
K01147	0.003279747	0.002057394	0.003898601	0.00166582	0.347746698	0.647617571	-0.000618854	-0.001951313	0.000713605	16	253380	0.006314626	2	109978	0.001818546	5	183915	0.002718647	5	235868	0.00211983	3	105762	0.002836558	12	204289	0.005874031	4	157664	0.002537041	4	220850	0.001811184	3	254888	0.001176988	5	245797	0.002034199	15	166518	0.009008035	5	227816	0.002194754	4	118142	0.003385756	6
K01150	0.002466424	0.001747402	0.003180716	0.001726555	0.231972156	0.579062663	-0.000714291	-0.001910897	0.000482314	9	253380	0.003551977	2	109978	0.001818546	4	183915	0.002174918	6	235868	0.002543796	2	105762	0.001891038	7	204289	0.003426518	2	157664	0.00126852	3	220850	0.001358388	2	254888	0.000784658	6	245797	0.002441039	14	166518	0.008407499	4	227816	0.001755803	2	118142	0.001692878	3
K01151	0.068449171	0.0061567	0.065889742	0.00370804	0.172972777	0.531937787	0.002559429	-0.001218295	0.006337154	172	253380	0.067882232	72	109978	0.065467639	137	183915	0.074490933	174	235868	0.073770075	62	105762	0.058622189	141	204289	0.069019869	102	157664	0.06469454	160	220850	0.072447362	190	254888	0.074542544	195	245797	0.079333759	95	166518	0.057050889	156	227816	0.068476314	83	118142	0.07025444	143
K01153	0.154595505	0.011832437	0.153862636	0.014119003	0.865030471	0.943070069	0.000732869	-0.007967574	0.009433312	406	253380	0.160233641	145	109978	0.131844551	264	183915	0.143544572	399	235868	0.169162413	180	105762	0.170193453	320	204289	0.156640837	268	157664	0.169981733	295	220850	0.133574825	412	254888	0.161639622	381	245797	0.15500596	255	166518	0.153136598	368	227816	0.161533869	167	118142	0.141355318	309
K01154	0.152340267	0.022871492	0.14769827	0.029924376	0.594512434	0.828455146	0.004641998	-0.01289492	0.022178915	350	253380	0.138132449	119	109978	0.108203459	249	183915	0.135388631	413	235868	0.175097936	146	105762	0.138045801	337	204289	0.164962382	219	157664	0.138902984	255	220850	0.115462984	447	254888	0.175371143	368	245797	0.149717043	247	166518	0.148332312	422	227816	0.185237209	194	118142	0.164209172	328
K01155	0.005235307	0.000798371	0.005116523	0.001435091	0.744893862	0.898359947	0.000118784	-0.000614924	0.000852492	13	253380	0.005130634	6	109978	0.005455637	12	183915	0.006524753	15	235868	0.006359489	4	105762	0.003782077	11	204289	0.005384529	9	157664	0.005708342	8	220850	0.003622368	15	254888	0.005884938	12	245797	0.004882077	8	166518	0.004804285	11	227816	0.004828458	7	118142	0.005925073	11
K01156	0.03477196	0.008081957	0.03471462	0.006503187	0.982139143	0.988724052	5.73E-05	-0.005169262	0.005283941	124	253380	0.048938353	28	109978	0.025459637	62	183915	0.033711225	93	235868	0.039428833	20	105762	0.018910384	74	204289	0.036223194	55	157664	0.034884311	98	220850	0.04437401	92	254888	0.036094285	105	245797	0.042718178	45	166518	0.027024106	80	227816	0.035116059	40	118142	0.033857561	85
K01159	0.032127222	0.008243823	0.031757238	0.005865506	0.884022654	0.949980329	0.000369984	-0.00482562	0.005565588	132	253380	0.052095667	32	109978	0.029096728	56	183915	0.030448849	74	235868	0.03137348	22	105762	0.020801422	78	204289	0.038181204	41	157664	0.026004668	76	220850	0.034412497	96	254888	0.037663601	107	245797	0.043531858	46	166518	0.027624641	72	227816	0.031604453	33	118142	0.027932488	67
K01160	0.002841002	0.002059865	0.004234513	0.002451308	0.069823359	0.440041024	-0.001393511	-0.002906393	0.00011937	13	253380	0.005130634	2	109978	0.001818546	8	183915	0.004349836	6	235868	0.002543796	1	105762	0.000945519	4	204289	0.00195801	4	157664	0.002537041	6	220850	0.002716776	8	254888	0.003138633	6	245797	0.002441039	14	166518	0.008407499	0	227816	0	1	118142	0.000846439	2
K01161	0.000172481	0.000248827	0.000157885	0.000234631	0.859930718	0.94058348	1.46E-05	-0.000153302	0.000182494	0	253380	0	0	109978	0	0	183915	0	1	235868	0.000423966	0	105762	0	1	204289	0.000489503	1	157664	0.00063426	0	220850	0	0	254888	0	0	245797	0	1	166518	0.000600536	1	227816	0.000438951	0	118142	0	0
K01163	0.037835412	0.004570873	0.03753438	0.003536385	0.833797092	0.927711251	0.000301031	-0.002628906	0.003230968	98	253380	0.038677086	40	109978	0.036370911	53	183915	0.02881766	91	235868	0.038580901	37	105762	0.03498421	82	204289	0.040139215	53	157664	0.033615791	85	220850	0.038487661	111	254888	0.043548539	105	245797	0.042718178	49	166518	0.029426248	95	227816	0.04170032	42	118142	0.035550439	82
K01166	0.000344204	0.000571948	0.000168778	0.00030234	0.300837144	0.638680765	0.000175426	-0.000170046	0.000520899	0	253380	0	0	109978	0	0	183915	0	1	235868	0.000423966	2	105762	0.001891038	2	204289	0.000979005	2	157664	0.00126852	0	220850	0	0	254888	0	0	245797	0	1	166518	0.000600536	0	227816	0	0	118142	0	0
K01169	0.001498766	0.00179135	0.002099181	0.001396687	0.291986788	0.630364001	-0.000600415	-0.001750621	0.000549791	4	253380	0.001578657	1	109978	0.000909273	5	183915	0.002718647	2	235868	0.000847932	1	105762	0.000945519	3	204289	0.001468508	1	157664	0.00063426	1	220850	0.000452796	1	254888	0.000392329	1	245797	0.00040684	13	166518	0.007806964	1	227816	0.000438951	2	118142	0.001692878	2
K01170	2.63E-05	9.84E-05	1.37E-05	6.72E-05	0.675401341	0.86973852	1.26E-05	-4.90E-05	7.42E-05	1	253380	0.000394664	0	109978	0	0	183915	0	0	235868	0	0	105762	0	0	204289	0	0	157664	0	0	220850	0	0	254888	0	0	245797	0	0	166518	0	0	227816	0	0	118142	0	0
K01173	0.014065284	0.00381048	0.013914875	0.004048649	0.909442594	0.96401557	0.00015041	-0.002525405	0.002826224	44	253380	0.017365222	14	109978	0.012729819	24	183915	0.013049507	34	235868	0.014414842	6	105762	0.005673115	36	204289	0.017622094	11	157664	0.006976862	24	220850	0.010867104	37	254888	0.01451618	34	245797	0.013832553	29	166518	0.017415535	35	227816	0.015363276	22	118142	0.018621659	27
K01174	0.002697613	0.001039408	0.003135003	0.001179935	0.242858839	0.58909943	-0.00043739	-0.001186024	0.000311243	8	253380	0.003157313	2	109978	0.001818546	5	183915	0.002718647	7	235868	0.002967762	2	105762	0.001891038	3	204289	0.001468508	4	157664	0.002537041	5	220850	0.00226398	6	254888	0.002353975	8	245797	0.003254718	5	166518	0.003002678	8	227816	0.003511606	5	118142	0.004232195	1
K01175	0.001946794	0.0021373	0.002841392	0.001909155	0.206844083	0.559345142	-0.000894598	-0.002314185	0.000524989	7	253380	0.002762649	1	109978	0.000909273	2	183915	0.001087459	4	235868	0.001695864	3	105762	0.002836558	6	204289	0.002937016	4	157664	0.002537041	1	220850	0.000452796	1	254888	0.000392329	1	245797	0.00040684	15	166518	0.009008035	1	227816	0.000438951	3	118142	0.002539317	0
K01176	0.031121443	0.006600278	0.03515025	0.007181017	0.088767511	0.461591057	-0.004028807	-0.008704674	0.000647061	96	253380	0.037887758	26	109978	0.023641092	69	183915	0.037517331	88	235868	0.037309003	29	105762	0.027420056	65	204289	0.03181767	56	157664	0.035518571	71	220850	0.032148517	64	254888	0.025109068	74	245797	0.030106145	72	166518	0.043238569	73	227816	0.032043403	34	118142	0.028778927	58
K01179	0.052702001	0.01772272	0.046310872	0.012023881	0.243877406	0.589190548	0.00639113	-0.004683745	0.017466004	143	253380	0.056436972	35	109978	0.031824547	132	183915	0.071772286	205	235868	0.086913019	52	105762	0.049166998	113	204289	0.055313796	99	157664	0.06279176	123	220850	0.05569391	164	254888	0.064341985	169	245797	0.068755925	42	166518	0.025222498	112	227816	0.049162482	38	118142	0.032164683	120
K01181	0.013363561	0.003465632	0.011642708	0.003319204	0.144818344	0.517109973	0.001720852	-0.000628856	0.004070561	32	253380	0.012629253	10	109978	0.009092728	31	183915	0.016855613	37	235868	0.01568674	12	105762	0.01134623	36	204289	0.017622094	26	157664	0.016490765	24	220850	0.010867104	38	254888	0.014908509	36	245797	0.014646232	11	166518	0.006605892	26	227816	0.011412719	19	118142	0.016082342	36
K01182	0.0689276	0.010103378	0.068194346	0.010174855	0.831059941	0.926553927	0.000733255	-0.006229392	0.007695901	103	253380	0.040650407	75	109978	0.068195457	137	183915	0.074490933	153	235868	0.06486679	84	105762	0.079423612	121	204289	0.059229817	129	157664	0.081819566	163	220850	0.073805751	176	254888	0.069049936	145	245797	0.05899177	107	166518	0.064257318	172	227816	0.075499526	86	118142	0.072793757	145
K01183	0.010961784	0.004714914	0.012846431	0.003429069	0.204141623	0.556547703	-0.001884647	-0.004868649	0.001099355	35	253380	0.013813245	12	109978	0.010911273	17	183915	0.0092434	26	235868	0.011023115	8	105762	0.007564153	31	204289	0.015174581	16	157664	0.010148163	24	220850	0.010867104	18	254888	0.007061925	24	245797	0.009764155	44	166518	0.02642357	16	227816	0.007023212	11	118142	0.009310829	18
K01184	0	0	1.51E-05	7.40E-05	0.327286881	0.659625842	-1.51E-05	-4.63E-05	1.61E-05	0	253380	0	0	109978	0	0	183915	0	0	235868	0	0	105762	0	0	204289	0	0	157664	0	0	220850	0	0	254888	0	0	245797	0	0	166518	0	0	227816	0	0	118142	0	0
K01185	0.020652986	0.009974466	0.021522036	0.006424873	0.772776819	0.909523335	-0.00086905	-0.007049526	0.005311426	49	253380	0.019338543	24	109978	0.021822546	34	183915	0.018486801	57	235868	0.024166059	14	105762	0.013237269	38	204289	0.018601099	16	157664	0.010148163	25	220850	0.0113199	38	254888	0.014908509	35	245797	0.014239393	74	166518	0.04443964	40	227816	0.017558029	29	118142	0.024546732	28
K01186	0.020882994	0.004733709	0.021910212	0.004000961	0.501286974	0.763176062	-0.001027218	-0.004125388	0.002070952	66	253380	0.026047833	16	109978	0.014548364	34	183915	0.018486801	54	235868	0.022894161	14	105762	0.013237269	51	204289	0.024964633	16	157664	0.010148163	54	220850	0.024450985	52	254888	0.020401117	56	245797	0.022783028	37	166518	0.02221982	54	227816	0.02370334	30	118142	0.025393171	38
K01187	0.10260592	0.012870545	0.101080754	0.009735468	0.704503677	0.873503114	0.001525165	-0.006685246	0.009735577	226	253380	0.089194096	103	109978	0.093655095	202	183915	0.109833347	251	235868	0.106415453	102	105762	0.096442957	218	204289	0.10671157	135	157664	0.085625127	192	220850	0.086936835	247	254888	0.096905307	224	245797	0.091132113	207	166518	0.124310885	255	227816	0.111932437	155	118142	0.13119805	204
K01190	0.305692138	0.02530476	0.290296481	0.024725651	0.078503032	0.456427116	0.015395657	-0.001870222	0.032661536	697	253380	0.275080906	311	109978	0.282783829	610	183915	0.331674959	730	235868	0.309495141	296	105762	0.279873679	676	204289	0.330903769	431	157664	0.273366146	673	220850	0.304731718	802	254888	0.314648002	688	245797	0.279905776	519	166518	0.311678017	703	227816	0.308582365	437	118142	0.369893857	599
K01191	0.06959987	0.009107866	0.071785863	0.009742309	0.491965288	0.758015269	-0.002185994	-0.008597536	0.004225548	186	253380	0.07340753	83	109978	0.075469639	138	183915	0.075034663	173	235868	0.073346109	75	105762	0.070913939	148	204289	0.072446387	141	157664	0.089430688	166	220850	0.075164139	173	254888	0.067872948	182	245797	0.074044842	91	166518	0.054648747	154	227816	0.067598413	70	118142	0.059250732	129
K01192	0.038272784	0.004198291	0.039312759	0.006011478	0.535530429	0.788332293	-0.001039975	-0.004409621	0.00232967	92	253380	0.036309101	36	109978	0.032733819	78	183915	0.042410896	91	235868	0.038580901	36	105762	0.034038691	83	204289	0.040628717	61	157664	0.038689872	91	220850	0.041204437	101	254888	0.039625247	99	245797	0.040277139	46	166518	0.027624641	82	227816	0.03599396	53	118142	0.044861269	84
K01193	0.087426565	0.015572148	0.091235813	0.013551243	0.452725301	0.735280735	-0.003809248	-0.014078782	0.006460286	158	253380	0.062356934	95	109978	0.086380913	163	183915	0.088627899	210	235868	0.089032849	114	105762	0.107789187	134	204289	0.065593351	167	157664	0.105921453	180	220850	0.081503283	192	254888	0.075327203	158	245797	0.064280687	188	166518	0.112900707	215	227816	0.094374407	106	118142	0.089722537	166
K01194	0.005732995	0.003827448	0.006608569	0.003714934	0.497237501	0.760093772	-0.000875574	-0.003481524	0.001730376	25	253380	0.009866604	5	109978	0.004546364	14	183915	0.007612212	14	235868	0.005935523	3	105762	0.002836558	16	204289	0.007832042	6	157664	0.003805561	5	220850	0.00226398	10	254888	0.003923292	9	245797	0.003661558	28	166518	0.016814999	2	227816	0.000877901	10	118142	0.00846439	8
K01195	0.023187681	0.001649689	0.021888176	0.003892867	0.161507295	0.533560402	0.001299505	-0.000544767	0.003143778	53	253380	0.020917199	25	109978	0.022731819	42	183915	0.022836636	60	235868	0.025437957	26	105762	0.024583499	52	204289	0.025454136	36	157664	0.022833367	56	220850	0.025356577	59	254888	0.023147422	50	245797	0.02034199	38	166518	0.022820356	52	227816	0.022825438	24	118142	0.020314537	49
K01197	0.014493949	0.004494438	0.012962588	0.003384765	0.280392552	0.621875062	0.001531361	-0.001333122	0.004395844	49	253380	0.019338543	16	109978	0.014548364	28	183915	0.015224424	24	235868	0.010175183	8	105762	0.007564153	28	204289	0.013706073	21	157664	0.013319464	20	220850	0.00905592	51	254888	0.020008788	44	245797	0.017900951	13	166518	0.007806964	34	227816	0.014924325	16	118142	0.013543024	33
K01198	0.054656721	0.005386012	0.052225578	0.005929426	0.205496809	0.557458825	0.002431143	-0.001401679	0.006263965	108	253380	0.042623727	69	109978	0.062739821	104	183915	0.056547862	144	235868	0.061051096	57	105762	0.053894594	122	204289	0.059719319	87	157664	0.055180637	124	220850	0.056146706	125	254888	0.049041147	115	245797	0.046786576	96	166518	0.057651425	131	227816	0.057502546	60	118142	0.050786342	104
K01200	0.044079713	0.007537908	0.048830317	0.009215329	0.093874422	0.461005543	-0.004750605	-0.010352106	0.000850897	84	253380	0.033151788	42	109978	0.038189456	99	183915	0.053829215	115	235868	0.048756084	51	105762	0.048221478	87	204289	0.042586728	81	157664	0.051375076	90	220850	0.040751641	95	254888	0.037271272	99	245797	0.040277139	97	166518	0.058251961	109	227816	0.04784563	59	118142	0.049939903	80
K01201	0.020051062	0.003716152	0.018445836	0.002979176	0.180562986	0.536331006	0.001605227	-0.000795942	0.004006395	50	253380	0.019733207	21	109978	0.019094728	37	183915	0.020117989	43	235868	0.018230536	17	105762	0.016073826	47	204289	0.023006623	30	157664	0.019027806	41	220850	0.018564637	68	254888	0.026678384	53	245797	0.021562509	28	166518	0.016814999	49	227816	0.021508586	32	118142	0.027086049	43
K01202	0.000124869	0.000263158	0.000116634	0.000299043	0.930082511	0.974202225	8.24E-06	-0.000181383	0.000197853	0	253380	0	0	109978	0	0	183915	0	0	235868	0	0	105762	0	0	204289	0	1	157664	0.00063426	0	220850	0	1	254888	0.000392329	0	245797	0	0	166518	0	0	227816	0	1	118142	0.000846439	0
K01205	0.014553212	0.005380866	0.01458544	0.004278869	0.984874489	0.990315785	-3.22E-05	-0.00350255	0.003438094	32	253380	0.012629253	16	109978	0.014548364	29	183915	0.015768154	32	235868	0.01356691	2	105762	0.001891038	40	204289	0.019580105	6	157664	0.003805561	28	220850	0.012678288	56	254888	0.021970434	39	245797	0.015866752	25	166518	0.015013392	36	227816	0.015802226	25	118142	0.021160976	30
K01206	0.093839706	0.009307672	0.095340875	0.010669562	0.652815696	0.865712314	-0.001501169	-0.008231449	0.005229111	279	253380	0.110111295	96	109978	0.087290185	176	183915	0.095696381	209	235868	0.088608883	88	105762	0.083205688	221	204289	0.108180078	126	157664	0.079916785	214	220850	0.096898347	262	254888	0.102790245	244	245797	0.099268909	131	166518	0.078670174	230	227816	0.100958668	105	118142	0.088876098	182
K01207	0.053238176	0.005461589	0.054113046	0.004833655	0.623594468	0.849468899	-0.00087487	-0.004493165	0.002743424	140	253380	0.05525298	65	109978	0.05910273	114	183915	0.061985156	137	235868	0.058083335	47	105762	0.044439402	111	204289	0.05433479	85	157664	0.053912117	119	220850	0.053882726	136	254888	0.053356768	152	245797	0.061839648	75	166518	0.045040176	115	227816	0.050479334	53	118142	0.044861269	102
K01208	0.019776635	0.003313573	0.02158698	0.003758867	0.132090501	0.504025125	-0.001810345	-0.004196259	0.000575569	42	253380	0.016575894	16	109978	0.014548364	43	183915	0.023380366	51	235868	0.021622263	28	105762	0.026474537	36	204289	0.017622094	40	157664	0.025370408	40	220850	0.018111841	51	254888	0.020008788	53	245797	0.021562509	34	166518	0.020418213	43	227816	0.018874881	19	118142	0.016082342	34
K01209	0.044005772	0.006711885	0.044720292	0.005538312	0.738939272	0.893151393	-0.00071452	-0.005081213	0.003652173	112	253380	0.044202384	51	109978	0.046372911	101	183915	0.054916673	116	235868	0.04918005	51	105762	0.048221478	93	204289	0.045523743	62	157664	0.039324132	104	220850	0.047090786	123	254888	0.048256489	121	245797	0.049227615	48	166518	0.028825713	104	227816	0.045650876	43	118142	0.036396878	90
K01210	0.000777862	0.00045469	0.000563805	0.000283611	0.127112099	0.497351963	0.000214057	-6.63E-05	0.000494436	0	253380	0	1	109978	0.000909273	2	183915	0.001087459	2	235868	0.000847932	1	105762	0.000945519	1	204289	0.000489503	3	157664	0.001902781	2	220850	0.000905592	2	254888	0.000784658	2	245797	0.00081368	2	166518	0.001201071	1	227816	0.000438951	1	118142	0.000846439	1
K01212	0.001181964	0.001036454	0.001683728	0.000857115	0.138169371	0.512566549	-0.000501764	-0.001176434	0.000172906	0	253380	0	1	109978	0.000909273	0	183915	0	4	235868	0.001695864	4	105762	0.003782077	1	204289	0.000489503	4	157664	0.002537041	3	220850	0.001358388	3	254888	0.001176988	0	245797	0	0	166518	0	4	227816	0.001755803	1	118142	0.000846439	4
K01214	0.059203252	0.011438917	0.053703754	0.007927906	0.126169881	0.496576872	0.005499498	-0.001675314	0.01267431	83	253380	0.032757124	92	109978	0.083653094	110	183915	0.059810238	143	235868	0.06062713	79	105762	0.074696016	102	204289	0.049929267	103	157664	0.0653288	122	220850	0.055241114	127	254888	0.049825806	123	245797	0.050041294	95	166518	0.057050889	144	227816	0.063208905	67	118142	0.056711415	123
K01215	0.011483487	0.005208735	0.013757176	0.003892374	0.169352192	0.53169329	-0.002273689	-0.005588119	0.00104074	18	253380	0.007103955	7	109978	0.006364909	16	183915	0.008699671	35	235868	0.014838808	20	105762	0.018910384	11	204289	0.005384529	26	157664	0.016490765	17	220850	0.007697532	21	254888	0.008238913	17	245797	0.006916276	30	166518	0.01801607	26	227816	0.011412719	13	118142	0.011003707	17
K01218	0.018286344	0.005444294	0.017034097	0.003140813	0.440405052	0.726269286	0.001252248	-0.002069575	0.004574071	50	253380	0.019733207	12	109978	0.010911273	42	183915	0.022836636	63	235868	0.026709855	11	105762	0.010400711	47	204289	0.023006623	24	157664	0.015222245	44	220850	0.019923025	61	254888	0.02393208	54	245797	0.021969349	24	166518	0.014412856	41	227816	0.01799698	21	118142	0.01777522	45
K01219	6.19E-05	0.000158076	0.000114104	0.00018544	0.364052661	0.663178732	-5.22E-05	-0.000167606	6.32E-05	0	253380	0	0	109978	0	0	183915	0	0	235868	0	0	105762	0	1	204289	0.000489503	0	157664	0	0	220850	0	0	254888	0	0	245797	0	0	166518	0	1	227816	0.000438951	0	118142	0	0
K01220	0.003692134	0.001198507	0.004429692	0.002129589	0.180001503	0.535723008	-0.000737558	-0.001830709	0.000355594	5	253380	0.001973321	2	109978	0.001818546	8	183915	0.004349836	8	235868	0.003391728	6	105762	0.005673115	9	204289	0.004405524	7	157664	0.004439821	5	220850	0.00226398	6	254888	0.002353975	9	245797	0.003661558	7	166518	0.00420375	8	227816	0.003511606	4	118142	0.003385756	8
K01222	0.012720098	0.004102654	0.014014025	0.002968868	0.312600606	0.648300843	-0.001293927	-0.003887917	0.001300064	33	253380	0.013023917	19	109978	0.017276183	24	183915	0.013049507	20	235868	0.008479319	15	105762	0.014182788	28	204289	0.013706073	20	157664	0.012685204	30	220850	0.01358388	17	254888	0.006669596	21	245797	0.008543636	33	166518	0.019817677	17	227816	0.007462162	16	118142	0.013543024	17
K01223	0.095356125	0.032585572	0.107072728	0.02811769	0.271575602	0.613650513	-0.011716602	-0.03315802	0.009724815	166	253380	0.065514247	90	109978	0.081834549	180	183915	0.097871299	213	235868	0.090304747	140	105762	0.132372686	144	204289	0.070488377	161	157664	0.102115892	162	220850	0.073352954	179	254888	0.070226923	165	245797	0.067128565	226	166518	0.135721063	201	227816	0.088229097	128	118142	0.108344196	126
K01224	0.026722082	0.004787955	0.02480388	0.004114778	0.221352087	0.569597531	0.001918202	-0.001228947	0.005065351	49	253380	0.019338543	31	109978	0.028187456	61	183915	0.033167496	64	235868	0.027133821	36	105762	0.034038691	60	204289	0.029370157	42	157664	0.026638928	53	220850	0.023998189	62	254888	0.024324409	56	245797	0.022783028	51	166518	0.03062732	56	227816	0.024581241	41	118142	0.034704	46
K01226	0.014355041	0.004956426	0.019457429	0.004554854	0.003904208	0.125393962	-0.005102388	-0.008421202	-0.001783574	26	253380	0.010261268	16	109978	0.014548364	21	183915	0.011418318	33	235868	0.013990876	20	105762	0.018910384	22	204289	0.010769058	20	157664	0.012685204	29	220850	0.013131084	23	254888	0.009023571	18	245797	0.007323116	42	166518	0.025222498	34	227816	0.014924325	23	118142	0.019468098	22
K01227	0.000111916	0.000186101	0.000156391	0.000255141	0.540727744	0.790365254	-4.45E-05	-0.000190505	0.000101556	1	253380	0.000394664	0	109978	0	0	183915	0	0	235868	0	0	105762	0	0	204289	0	0	157664	0	1	220850	0.000452796	1	254888	0.000392329	0	245797	0	0	166518	0	1	227816	0.000438951	0	118142	0	0
K01232	0.009965791	0.003873383	0.010416179	0.002652715	0.703597042	0.873280396	-0.000450389	-0.00287479	0.001974013	18	253380	0.007103955	14	109978	0.012729819	19	183915	0.010330859	20	235868	0.008479319	13	105762	0.012291749	14	204289	0.006853037	22	157664	0.013953724	22	220850	0.009961512	14	254888	0.005492609	12	245797	0.004882077	23	166518	0.013812321	14	227816	0.00614531	14	118142	0.011850146	13
K01235	0.006630128	0.002037265	0.006781189	0.002201274	0.831955077	0.92720768	-0.000151061	-0.001590591	0.001288469	18	253380	0.007103955	8	109978	0.007274182	10	183915	0.005437294	20	235868	0.008479319	7	105762	0.006618634	18	204289	0.008811047	2	157664	0.00126852	12	220850	0.005433552	16	254888	0.006277267	17	245797	0.006916276	8	166518	0.004804285	12	227816	0.005267409	8	118142	0.006771512	19
K01236	0.000777806	0.001763765	0.00175719	0.001676718	0.103799794	0.476986658	-0.000979383	-0.002172465	0.000213698	3	253380	0.001183992	0	109978	0	1	183915	0.000543729	0	235868	0	1	105762	0.000945519	1	204289	0.000489503	0	157664	0	2	220850	0.000905592	1	254888	0.000392329	0	245797	0	12	166518	0.007206428	0	227816	0	0	118142	0	0
K01239	0.01401027	0.002875628	0.016664817	0.002535005	0.00807475	0.170763905	-0.002654547	-0.004557595	-0.000751499	32	253380	0.012629253	25	109978	0.022731819	29	183915	0.015768154	29	235868	0.012295012	14	105762	0.013237269	20	204289	0.009790052	23	157664	0.014587985	30	220850	0.01358388	33	254888	0.012946863	36	245797	0.014646232	24	166518	0.014412856	34	227816	0.014924325	12	118142	0.010157268	26
K01241	0.006459044	0.002221645	0.00685161	0.001457956	0.560744542	0.802820434	-0.000392566	-0.001773223	0.000988091	17	253380	0.00670929	8	109978	0.007274182	15	183915	0.008155942	12	235868	0.005087591	2	105762	0.001891038	21	204289	0.010279555	5	157664	0.003171301	11	220850	0.004980756	15	254888	0.005884938	16	245797	0.006509437	18	166518	0.010809642	15	227816	0.006584261	7	118142	0.005925073	13
K01243	0.057001769	0.003646462	0.055364672	0.002644134	0.155438715	0.528632459	0.001637098	-0.000669365	0.00394356	135	253380	0.053279659	68	109978	0.061830548	115	183915	0.062528886	134	235868	0.056811437	61	105762	0.05767667	116	204289	0.056782304	89	157664	0.056449158	118	220850	0.05342993	135	254888	0.052964439	138	245797	0.056143891	87	166518	0.052246604	141	227816	0.061892053	63	118142	0.053325659	128
K01246	0.024237415	0.003524971	0.026980176	0.00312376	0.023119685	0.288683637	-0.002742761	-0.005078885	-0.000406637	56	253380	0.022101192	19	109978	0.017276183	34	183915	0.018486801	54	235868	0.022894161	29	105762	0.027420056	47	204289	0.023006623	40	157664	0.025370408	50	220850	0.022639801	72	254888	0.028247701	57	245797	0.023189868	47	166518	0.028225177	62	227816	0.027214945	36	118142	0.030471805	49
K01247	0.015896484	0.003436922	0.015719694	0.002322042	0.865790432	0.943213738	0.00017679	-0.001969404	0.002322983	49	253380	0.019338543	16	109978	0.014548364	31	183915	0.016855613	28	235868	0.011871047	10	105762	0.009455192	38	204289	0.018601099	21	157664	0.013319464	35	220850	0.015847861	39	254888	0.015300838	47	245797	0.01912147	33	166518	0.019817677	28	227816	0.012290621	27	118142	0.022853854	30
K01250	0.007002327	0.003879918	0.007595817	0.002572107	0.61487276	0.844097325	-0.000593491	-0.00300866	0.001821679	21	253380	0.008287947	21	109978	0.019094728	10	183915	0.005437294	15	235868	0.006359489	3	105762	0.002836558	9	204289	0.004405524	6	157664	0.003805561	20	220850	0.00905592	17	254888	0.006669596	24	245797	0.009764155	14	166518	0.008407499	11	227816	0.004828458	5	118142	0.004232195	7
K01251	0.019013396	0.005471965	0.019964779	0.003549496	0.566157717	0.806724377	-0.000951383	-0.004345696	0.002442931	79	253380	0.031178467	12	109978	0.010911273	35	183915	0.01903053	49	235868	0.020774331	9	105762	0.008509673	42	204289	0.02055911	25	157664	0.015856505	52	220850	0.023545393	59	254888	0.023147422	58	245797	0.023596708	29	166518	0.017415535	38	227816	0.016680128	26	118142	0.022007415	38
K01252	0.001348916	0.00126477	0.00206112	0.001316452	0.109437373	0.482585068	-0.000712204	-0.001593808	0.0001694	3	253380	0.001183992	1	109978	0.000909273	3	183915	0.001631188	1	235868	0.000423966	1	105762	0.000945519	6	204289	0.002937016	2	157664	0.00126852	2	220850	0.000905592	1	254888	0.000392329	1	245797	0.00040684	9	166518	0.005404821	1	227816	0.000438951	2	118142	0.001692878	1
K01255	0.01014259	0.003257479	0.011593516	0.002008027	0.146995256	0.51841075	-0.001450925	-0.003456192	0.000554341	34	253380	0.013418581	15	109978	0.013639091	15	183915	0.008155942	22	235868	0.009327251	13	105762	0.012291749	20	204289	0.009790052	22	157664	0.013953724	19	220850	0.008603124	15	254888	0.005884938	21	245797	0.008543636	30	166518	0.01801607	20	227816	0.008779015	9	118142	0.007617951	14
K01256	0.014914729	0.003842165	0.02172341	0.005602649	8.07E-05	0.014247323	-0.006808681	-0.009922831	-0.003694532	30	253380	0.011839924	15	109978	0.013639091	29	183915	0.015768154	30	235868	0.012718978	20	105762	0.018910384	32	204289	0.015664084	17	157664	0.010782423	31	220850	0.014036676	32	254888	0.012554534	32	245797	0.013018873	45	166518	0.027024106	39	227816	0.017119079	17	118142	0.014389464	24
K01258	0.078011995	0.004898777	0.076788074	0.003977496	0.434490595	0.72146821	0.001223921	-0.001950836	0.004398679	195	253380	0.076959507	79	109978	0.071832548	148	183915	0.080471957	177	235868	0.075041973	80	105762	0.075641535	158	204289	0.077341413	114	157664	0.072305663	167	220850	0.075616935	218	254888	0.085527761	202	245797	0.082181638	134	166518	0.080471781	175	227816	0.076816378	102	118142	0.086336781	170
K01259	0.003060056	0.001277281	0.005388482	0.002039907	0.000107414	0.016541684	-0.002328426	-0.003418611	-0.001238241	9	253380	0.003551977	2	109978	0.001818546	6	183915	0.003262377	5	235868	0.00211983	6	105762	0.005673115	2	204289	0.000979005	4	157664	0.002537041	6	220850	0.002716776	7	254888	0.002746304	7	245797	0.002847879	6	166518	0.003603214	5	227816	0.002194754	4	118142	0.003385756	5
K01261	0.001759501	0.001332394	0.003138092	0.001475823	0.005842352	0.153227793	-0.001378591	-0.002328997	-0.000428185	2	253380	0.000789328	0	109978	0	3	183915	0.001631188	4	235868	0.001695864	6	105762	0.005673115	3	204289	0.001468508	3	157664	0.001902781	7	220850	0.003169572	3	254888	0.001176988	0	245797	0	4	166518	0.002402143	4	227816	0.001755803	1	118142	0.000846439	3
K01262	0.111241943	0.004203891	0.112598972	0.005238106	0.387675195	0.683008865	-0.001357029	-0.004507714	0.001793656	280	253380	0.110505959	121	109978	0.110022004	211	183915	0.114726912	264	235868	0.11192701	110	105762	0.10400711	240	204289	0.117480628	177	157664	0.112264055	237	220850	0.107312656	289	254888	0.113383133	280	245797	0.113915141	173	166518	0.103892672	267	227816	0.117199845	128	118142	0.108344196	234
K01263	0	0	8.93E-05	0.000187349	0.028297026	0.308442721	-8.93E-05	-0.000168186	-1.03E-05	0	253380	0	0	109978	0	0	183915	0	0	235868	0	0	105762	0	0	204289	0	0	157664	0	0	220850	0	0	254888	0	0	245797	0	0	166518	0	0	227816	0	0	118142	0	0
K01265	0.091852227	0.006246891	0.08707982	0.004089045	0.018328476	0.264617374	0.004772407	0.000891825	0.008652989	242	253380	0.095508722	100	109978	0.090927276	159	183915	0.086452981	217	235868	0.092000611	97	105762	0.091715361	191	204289	0.093495	148	157664	0.093870509	193	220850	0.087389631	229	254888	0.089843382	231	245797	0.093979992	128	166518	0.076868567	208	227816	0.091301752	104	118142	0.088029659	204
K01266	0.011416968	0.002039168	0.010818954	0.001347777	0.338331184	0.638999086	0.000598014	-0.000670705	0.001866732	25	253380	0.009866604	17	109978	0.015457637	19	183915	0.010330859	28	235868	0.011871047	12	105762	0.01134623	26	204289	0.012727068	17	157664	0.010782423	23	220850	0.010414308	32	254888	0.012554534	31	245797	0.012612034	13	166518	0.007806964	29	227816	0.012729571	15	118142	0.012696585	26
K01267	0.051160983	0.004801122	0.04929842	0.00482521	0.258826902	0.603694903	0.001862563	-0.001443808	0.005168934	121	253380	0.047754361	58	109978	0.05273782	100	183915	0.054372944	126	235868	0.053419709	55	105762	0.052003555	100	204289	0.048950262	91	157664	0.057717678	114	220850	0.051618746	128	254888	0.050218135	138	245797	0.056143891	80	166518	0.048042854	121	227816	0.053113039	57	118142	0.048247025	113
K01270	0.069987999	0.005888009	0.066086032	0.006273072	0.063729153	0.426708239	0.003901967	-0.000236858	0.008040792	185	253380	0.073012866	83	109978	0.075469639	130	183915	0.070684827	171	235868	0.072498177	63	105762	0.059567709	158	204289	0.077341413	109	157664	0.069134362	147	220850	0.066561014	194	254888	0.076111861	182	245797	0.074044842	95	166518	0.057050889	158	227816	0.069354216	77	118142	0.065175805	155
K01271	0.011208945	0.003373118	0.013282586	0.003345442	0.076973051	0.452348479	-0.002073641	-0.00438638	0.000239099	21	253380	0.008287947	8	109978	0.007274182	19	183915	0.010330859	27	235868	0.011447081	20	105762	0.018910384	18	204289	0.008811047	23	157664	0.014587985	23	220850	0.010414308	22	254888	0.008631242	19	245797	0.007729956	23	166518	0.013812321	27	227816	0.01185167	16	118142	0.013543024	14
K01273	0.042473156	0.00520208	0.042963708	0.004719808	0.774020728	0.909561434	-0.000490552	-0.003960998	0.002979893	109	253380	0.043018391	45	109978	0.040917274	78	183915	0.042410896	109	235868	0.046212288	40	105762	0.037820767	90	204289	0.044055235	62	157664	0.039324132	105	220850	0.047543582	118	254888	0.046294843	123	245797	0.050041294	52	166518	0.031227855	107	227816	0.046967728	53	118142	0.044861269	89
K01274	0.000185987	0.00028181	0.000662764	0.000657324	0.003792573	0.124470993	-0.000476777	-0.000789	-0.000164554	0	253380	0	0	109978	0	0	183915	0	1	235868	0.000423966	0	105762	0	0	204289	0	0	157664	0	0	220850	0	1	254888	0.000392329	0	245797	0	1	166518	0.000600536	2	227816	0.000877901	0	118142	0	1
K01277	0.011753535	0.003671319	0.011929946	0.004074932	0.891782547	0.953711891	-0.000176411	-0.002797287	0.002444464	41	253380	0.01618123	8	109978	0.007274182	29	183915	0.015768154	27	235868	0.011447081	6	105762	0.005673115	33	204289	0.016153586	9	157664	0.005708342	28	220850	0.012678288	42	254888	0.016477826	31	245797	0.012612034	20	166518	0.012010714	31	227816	0.013607473	12	118142	0.010157268	27
K01278	0.023988438	0.005544132	0.023569965	0.006380647	0.833330781	0.927708002	0.000418473	-0.003596926	0.004433873	76	253380	0.029994475	26	109978	0.023641092	54	183915	0.02936139	50	235868	0.021198297	11	105762	0.010400711	67	204289	0.032796675	24	157664	0.015222245	54	220850	0.024450985	62	254888	0.024324409	65	245797	0.026444586	34	166518	0.020418213	60	227816	0.026337044	33	118142	0.027932488	52
K01281	0.012650758	0.005237599	0.017667877	0.007897923	0.024165539	0.294398022	-0.005017119	-0.009341638	-0.000692599	7	253380	0.002762649	7	109978	0.006364909	19	183915	0.010330859	26	235868	0.011023115	27	105762	0.025529018	21	204289	0.010279555	27	157664	0.017125025	31	220850	0.014036676	27	254888	0.010592888	21	245797	0.008543636	32	166518	0.019217142	34	227816	0.014924325	15	118142	0.012696585	29
K01284	0.025969668	0.007144012	0.026950819	0.006510146	0.676512197	0.857562739	-0.000981151	-0.005753103	0.0037908	90	253380	0.035519773	20	109978	0.018185455	57	183915	0.030992578	55	235868	0.023318127	11	105762	0.010400711	72	204289	0.035244188	26	157664	0.016490765	55	220850	0.024903781	81	254888	0.031778664	72	245797	0.029292465	58	166518	0.034831069	58	227816	0.025459142	29	118142	0.024546732	57
K01286	0.004855312	0.003940864	0.006861775	0.003871695	0.138448577	0.512652374	-0.002006462	-0.004700118	0.000687193	6	253380	0.002367985	1	109978	0.000909273	6	183915	0.003262377	11	235868	0.004663625	17	105762	0.016073826	5	204289	0.002447513	11	157664	0.006976862	8	220850	0.003622368	8	254888	0.003138633	4	245797	0.001627359	17	166518	0.010209107	20	227816	0.008779015	2	118142	0.001692878	7
K01295	0.010725132	0.004174623	0.009707425	0.003478612	0.44872554	0.732946857	0.001017707	-0.001704816	0.00374023	18	253380	0.007103955	22	109978	0.020004001	15	183915	0.008155942	24	235868	0.010175183	8	105762	0.007564153	7	204289	0.003426518	18	157664	0.011416684	34	220850	0.015395065	16	254888	0.006277267	31	245797	0.012612034	18	166518	0.010809642	28	227816	0.012290621	19	118142	0.016082342	25
K01297	0.013133252	0.003529089	0.015498995	0.002795277	0.042086051	0.37062877	-0.002365744	-0.004639739	-9.17E-05	45	253380	0.017759886	10	109978	0.009092728	28	183915	0.015224424	32	235868	0.01356691	7	105762	0.006618634	31	204289	0.015174581	13	157664	0.008245383	24	220850	0.010867104	37	254888	0.01451618	26	245797	0.010577835	33	166518	0.019817677	32	227816	0.014046423	14	118142	0.011850146	26
K01299	0.020038567	0.003381071	0.022191872	0.002575233	0.050658146	0.390067721	-0.002153305	-0.004313306	6.70E-06	54	253380	0.021311864	17	109978	0.015457637	45	183915	0.024467825	45	235868	0.019078468	24	105762	0.02269246	50	204289	0.024475131	29	157664	0.018393546	50	220850	0.022639801	51	254888	0.020008788	44	245797	0.017900951	40	166518	0.024021427	48	227816	0.021069635	21	118142	0.01777522	39
K01303	5.89E-05	0.000151274	3.64E-05	0.000128148	0.644153241	0.861644625	2.25E-05	-7.66E-05	0.000121573	1	253380	0.000394664	0	109978	0	0	183915	0	0	235868	0	0	105762	0	1	204289	0.000489503	0	157664	0	0	220850	0	0	254888	0	0	245797	0	0	166518	0	0	227816	0	0	118142	0	0
K01304	0.016033141	0.002364353	0.015766516	0.001922998	0.723070828	0.884293096	0.000266625	-0.001266268	0.001799518	35	253380	0.013813245	14	109978	0.012729819	31	183915	0.016855613	42	235868	0.01780657	22	105762	0.020801422	34	204289	0.016643089	29	157664	0.018393546	34	220850	0.015395065	38	254888	0.014908509	42	245797	0.017087271	28	166518	0.016814999	43	227816	0.018874881	16	118142	0.013543024	30
K01305	0.021010183	0.004994587	0.020125018	0.002855514	0.550419098	0.796966515	0.000885164	-0.002158855	0.003929184	44	253380	0.017365222	29	109978	0.02636891	36	183915	0.01957426	42	235868	0.01780657	24	105762	0.02269246	36	204289	0.017622094	34	157664	0.021564847	38	220850	0.017206249	45	254888	0.017654813	40	245797	0.016273592	45	166518	0.027024106	43	227816	0.018874881	31	118142	0.02623961	31
K01308	0.016805323	0.003615898	0.016158156	0.003554691	0.596386871	0.829335389	0.000647167	-0.001824878	0.003119212	57	253380	0.022495856	20	109978	0.018185455	24	183915	0.013049507	40	235868	0.016958638	15	105762	0.014182788	41	204289	0.020069607	22	157664	0.013953724	33	220850	0.014942269	47	254888	0.018439471	60	245797	0.024410387	18	166518	0.010809642	41	227816	0.01799698	15	118142	0.012696585	37
K01318	0.000432707	0.000365718	0.000171961	0.000256965	0.028050242	0.308552663	0.000260746	3.08E-05	0.000490703	0	253380	0	1	109978	0.000909273	1	183915	0.000543729	1	235868	0.000423966	0	105762	0	1	204289	0.000489503	1	157664	0.00063426	1	220850	0.000452796	1	254888	0.000392329	0	245797	0	1	166518	0.000600536	0	227816	0	1	118142	0.000846439	0
K01322	0.005827974	0.002433104	0.005396117	0.001822067	0.569838825	0.809664534	0.000431857	-0.001117053	0.001980766	15	253380	0.005919962	2	109978	0.001818546	16	183915	0.008699671	15	235868	0.006359489	5	105762	0.004727596	18	204289	0.008811047	4	157664	0.002537041	17	220850	0.007697532	23	254888	0.009023571	17	245797	0.006916276	13	166518	0.007806964	10	227816	0.004389507	6	118142	0.005078634	13
K01338	0.142549675	0.013743343	0.137156804	0.007019072	0.187892569	0.539685685	0.005392871	-0.002879358	0.013665099	368	253380	0.145236404	175	109978	0.159122734	270	183915	0.146806949	353	235868	0.149659979	142	105762	0.134263724	286	204289	0.139997748	227	157664	0.143977065	324	220850	0.146705909	399	254888	0.156539343	364	245797	0.148089684	182	166518	0.109297493	338	227816	0.148365347	155	118142	0.13119805	324
K01342	0	0	1.34E-05	6.57E-05	0.327286881	0.645121434	-1.34E-05	-4.11E-05	1.43E-05	0	253380	0	0	109978	0	0	183915	0	0	235868	0	0	105762	0	0	204289	0	0	157664	0	0	220850	0	0	254888	0	0	245797	0	0	166518	0	0	227816	0	0	118142	0	0
K01347	0.000128302	0.000327163	0.000110671	0.000267954	0.865652527	0.943405748	1.76E-05	-0.000194836	0.000230096	0	253380	0	0	109978	0	0	183915	0	0	235868	0	1	105762	0.000945519	2	204289	0.000979005	0	157664	0	0	220850	0	0	254888	0	0	245797	0	0	166518	0	0	227816	0	0	118142	0	0
K01354	0.005542481	0.00279023	0.006870255	0.002544722	0.155486265	0.52849491	-0.001327774	-0.003191986	0.000536437	13	253380	0.005130634	4	109978	0.003637091	11	183915	0.005981024	18	235868	0.007631387	8	105762	0.007564153	12	204289	0.005874031	7	157664	0.004439821	10	220850	0.00452796	6	254888	0.002353975	12	245797	0.004882077	24	166518	0.014412856	12	227816	0.005267409	6	118142	0.005078634	8
K01355	0.000488875	0.000416448	0.000365192	0.000365557	0.364387302	0.66318489	0.000123683	-0.000151597	0.000398963	2	253380	0.000789328	1	109978	0.000909273	2	183915	0.001087459	1	235868	0.000423966	0	105762	0	1	204289	0.000489503	0	157664	0	1	220850	0.000452796	1	254888	0.000392329	0	245797	0	1	166518	0.000600536	0	227816	0	0	118142	0	2
K01356	0.063651555	0.006201147	0.060970468	0.004967852	0.180106433	0.535504573	0.002681086	-0.001325091	0.006687264	161	253380	0.063540927	66	109978	0.060012002	119	183915	0.064703803	180	235868	0.07631387	69	105762	0.065240824	134	204289	0.065593351	100	157664	0.06342602	153	220850	0.06927779	181	254888	0.071011582	166	245797	0.067535405	81	166518	0.04864339	142	227816	0.062331004	70	118142	0.059250732	122
K01358	0.072932308	0.009790216	0.071717363	0.005595863	0.67511189	0.877645458	0.001214945	-0.00475165	0.00718154	223	253380	0.088010103	74	109978	0.067286185	143	183915	0.07775331	176	235868	0.074618007	61	105762	0.05767667	159	204289	0.077830916	128	157664	0.081185305	174	220850	0.078786507	204	254888	0.080035153	209	245797	0.085029516	91	166518	0.054648747	156	227816	0.068476314	74	118142	0.062636488	157
K01361	0.019202053	0.01411906	0.024223305	0.017000823	0.334345833	0.635468695	-0.005021252	-0.0154437	0.005401196	88	253380	0.034730444	0	109978	0	28	183915	0.015224424	56	235868	0.023742093	28	105762	0.026474537	42	204289	0.02055911	17	157664	0.010782423	32	220850	0.014489472	117	254888	0.045902514	112	245797	0.045566057	45	166518	0.027024106	20	227816	0.008779015	5	118142	0.004232195	14
K01372	0.023230106	0.004012311	0.026903164	0.004380217	0.013088529	0.220195246	-0.003673057	-0.006519183	-0.000826932	68	253380	0.026837162	21	109978	0.019094728	48	183915	0.026099013	49	235868	0.020774331	21	105762	0.019855903	59	204289	0.028880654	27	157664	0.017125025	57	220850	0.025809373	61	254888	0.02393208	61	245797	0.024817227	33	166518	0.019817677	62	227816	0.027214945	30	118142	0.025393171	55
K01387	8.27E-05	0.000226499	0.000116162	0.000350392	0.723325355	0.884424284	-3.34E-05	-0.000223175	0.000156332	1	253380	0.000394664	0	109978	0	0	183915	0	0	235868	0	0	105762	0	0	204289	0	0	157664	0	0	220850	0	0	254888	0	0	245797	0	0	166518	0	0	227816	0	1	118142	0.000846439	0
K01392	2.62E-05	9.79E-05	0.000108325	0.000253622	0.165673251	0.53353005	-8.22E-05	-0.000200043	3.57E-05	0	253380	0	0	109978	0	0	183915	0	0	235868	0	0	105762	0	0	204289	0	0	157664	0	0	220850	0	1	254888	0.000392329	0	245797	0	0	166518	0	0	227816	0	0	118142	0	0
K01401	0	0	2.04E-05	0.000100119	0.327286881	0.648955104	-2.04E-05	-6.26E-05	2.17E-05	0	253380	0	0	109978	0	0	183915	0	0	235868	0	0	105762	0	0	204289	0	0	157664	0	0	220850	0	0	254888	0	0	245797	0	0	166518	0	0	227816	0	0	118142	0	0
K01407	0.002654976	0.002193711	0.003920788	0.002689962	0.124311598	0.49510309	-0.001265812	-0.002898158	0.000366534	10	253380	0.003946641	3	109978	0.002727818	6	183915	0.003262377	6	235868	0.002543796	3	105762	0.002836558	8	204289	0.003916021	2	157664	0.00126852	2	220850	0.000905592	2	254888	0.000784658	2	245797	0.00081368	16	166518	0.009608571	1	227816	0.000438951	4	118142	0.003385756	2
K01409	0.0909962	0.010944682	0.090896685	0.007603208	0.97629613	0.987476348	9.95E-05	-0.006768179	0.006967208	284	253380	0.112084616	101	109978	0.091836549	172	183915	0.093521464	225	235868	0.095392338	92	105762	0.086987765	193	204289	0.094474005	134	157664	0.084990867	226	220850	0.102331899	236	254888	0.092589686	259	245797	0.105371506	112	166518	0.067259996	197	227816	0.086473294	93	118142	0.07871883	192
K01414	0.003801322	0.001777785	0.003864552	0.001582178	0.91318711	0.965598906	-6.32E-05	-0.001242821	0.00111636	18	253380	0.007103955	3	109978	0.002727818	10	183915	0.005437294	8	235868	0.003391728	3	105762	0.002836558	13	204289	0.006363534	3	157664	0.001902781	5	220850	0.00226398	6	254888	0.002353975	6	245797	0.002441039	12	166518	0.007206428	5	227816	0.002194754	5	118142	0.004232195	6
K01419	0.003832436	0.001654155	0.004624264	0.001740908	0.172789818	0.53273904	-0.000791828	-0.001949417	0.000365762	23	253380	0.009077275	3	109978	0.002727818	5	183915	0.002718647	6	235868	0.002543796	3	105762	0.002836558	11	204289	0.005384529	5	157664	0.003171301	9	220850	0.004075164	8	254888	0.003138633	12	245797	0.004882077	7	166518	0.00420375	6	227816	0.002633704	5	118142	0.004232195	7
K01420	0.031528373	0.005541853	0.029515375	0.003923242	0.244452007	0.589156803	0.002012998	-0.001476438	0.005502434	66	253380	0.026047833	45	109978	0.040917274	54	183915	0.02936139	65	235868	0.027557787	41	105762	0.038766287	50	204289	0.024475131	57	157664	0.036152831	69	220850	0.031242925	72	254888	0.028247701	61	245797	0.024817227	56	166518	0.033629998	62	227816	0.027214945	46	118142	0.038936195	55
K01421	0.081731191	0.009332216	0.08356705	0.009671912	0.568130922	0.807619956	-0.001835859	-0.008330987	0.004659269	188	253380	0.074196858	79	109978	0.071832548	184	183915	0.100046217	196	235868	0.083097326	87	105762	0.082260169	170	204289	0.083215445	117	157664	0.074208443	203	220850	0.091917591	208	254888	0.081604469	191	245797	0.0777064	134	166518	0.080471781	212	227816	0.093057555	107	118142	0.090568976	163
K01424	0.073458511	0.005105416	0.071720664	0.00467007	0.305637504	0.6443169	0.001737847	-0.001676124	0.005151818	191	253380	0.075380851	81	109978	0.073651094	126	183915	0.068509909	184	235868	0.078009734	76	105762	0.071859458	172	204289	0.08419445	101	157664	0.06406028	154	220850	0.069730586	187	254888	0.073365557	178	245797	0.072417483	115	166518	0.069061603	186	227816	0.081644836	86	118142	0.072793757	157
K01425	0.019353469	0.002854827	0.018743497	0.003251583	0.55059651	0.797031246	0.000609971	-0.001448965	0.002668907	52	253380	0.020522535	24	109978	0.021822546	40	183915	0.021749178	44	235868	0.018654502	17	105762	0.016073826	48	204289	0.023496126	23	157664	0.014587985	40	220850	0.018111841	49	254888	0.01922413	54	245797	0.021969349	39	166518	0.023420891	33	227816	0.014485374	22	118142	0.018621659	42
K01426	0.010187795	0.002119575	0.012531542	0.003232402	0.010471321	0.198393545	-0.002343747	-0.004104991	-0.000582502	24	253380	0.009471939	9	109978	0.008183455	14	183915	0.007612212	27	235868	0.011447081	14	105762	0.013237269	24	204289	0.011748063	17	157664	0.010782423	22	220850	0.009961512	18	254888	0.007061925	24	245797	0.009764155	22	166518	0.013211785	26	227816	0.011412719	13	118142	0.011003707	12
K01428	0.009077076	0.00281819	0.01107895	0.002134172	0.03064078	0.317838553	-0.002001875	-0.003800094	-0.000203655	21	253380	0.008287947	6	109978	0.005455637	21	183915	0.011418318	24	235868	0.010175183	15	105762	0.014182788	13	204289	0.006363534	12	157664	0.007611122	20	220850	0.00905592	21	254888	0.008238913	18	245797	0.007323116	25	166518	0.015013392	19	227816	0.008340064	8	118142	0.006771512	12
K01429	0.002171674	0.001790616	0.002935916	0.001300607	0.176087707	0.534132712	-0.000764242	-0.001897214	0.00036873	8	253380	0.003157313	1	109978	0.000909273	4	183915	0.002174918	7	235868	0.002967762	4	105762	0.003782077	2	204289	0.000979005	2	157664	0.00126852	4	220850	0.001811184	6	254888	0.002353975	3	245797	0.001220519	13	166518	0.007806964	3	227816	0.001316852	1	118142	0.000846439	4
K01430	0.005651362	0.002456209	0.005626534	0.001570554	0.973213095	0.986850894	2.48E-05	-0.001495392	0.001545048	11	253380	0.004341306	4	109978	0.003637091	9	183915	0.004893565	16	235868	0.006783455	11	105762	0.010400711	7	204289	0.003426518	8	157664	0.005074082	10	220850	0.00452796	11	254888	0.004315621	9	245797	0.003661558	13	166518	0.007806964	10	227816	0.004389507	6	118142	0.005078634	9
K01431	0	0	6.94E-05	0.000160382	0.044588017	0.376117459	-6.94E-05	-0.000136954	-1.82E-06	0	253380	0	0	109978	0	0	183915	0	0	235868	0	0	105762	0	0	204289	0	0	157664	0	0	220850	0	0	254888	0	0	245797	0	0	166518	0	0	227816	0	0	118142	0	0
K01432	5.26E-05	0.000196893	0	0	0.334281943	0.637566641	5.26E-05	-6.02E-05	0.000165485	2	253380	0.000789328	0	109978	0	0	183915	0	0	235868	0	0	105762	0	0	204289	0	0	157664	0	0	220850	0	0	254888	0	0	245797	0	0	166518	0	0	227816	0	0	118142	0	0
K01433	0.006027034	0.001827798	0.005973533	0.001375236	0.925159215	0.972607429	5.35E-05	-0.001111202	0.001218205	19	253380	0.007498619	6	109978	0.005455637	9	183915	0.004893565	15	235868	0.006359489	6	105762	0.005673115	13	204289	0.006363534	6	157664	0.003805561	12	220850	0.005433552	13	254888	0.005100279	7	245797	0.002847879	13	166518	0.007806964	11	227816	0.004828458	9	118142	0.007617951	12
K01434	0.000421547	0.000527361	0.000691521	0.000506697	0.133612776	0.505976251	-0.000269974	-0.000627884	8.79E-05	2	253380	0.000789328	0	109978	0	1	183915	0.000543729	2	235868	0.000847932	1	105762	0.000945519	1	204289	0.000489503	0	157664	0	2	220850	0.000905592	0	254888	0	0	245797	0	3	166518	0.001801607	0	227816	0	0	118142	0	0
K01436	0.000354457	0.000385334	0.000477761	0.000472081	0.388101902	0.683159443	-0.000123305	-0.000409919	0.00016331	2	253380	0.000789328	0	109978	0	0	183915	0	1	235868	0.000423966	0	105762	0	1	204289	0.000489503	0	157664	0	2	220850	0.000905592	1	254888	0.000392329	3	245797	0.001220519	1	166518	0.000600536	0	227816	0	0	118142	0	1
K01438	0.013532202	0.002836497	0.014589039	0.003059776	0.290226243	0.630415486	-0.001056837	-0.003059863	0.00094619	43	253380	0.016970558	17	109978	0.015457637	26	183915	0.014136965	28	235868	0.011871047	9	105762	0.008509673	37	204289	0.018111597	15	157664	0.009513903	27	220850	0.012225492	33	254888	0.012946863	32	245797	0.013018873	32	166518	0.019217142	26	227816	0.011412719	16	118142	0.013543024	26
K01439	0.070139991	0.007487716	0.070424462	0.005463766	0.902270311	0.959630863	-0.000284471	-0.00502641	0.004457468	156	253380	0.061567606	99	109978	0.090018004	129	183915	0.070141098	149	235868	0.063170926	72	105762	0.068077381	132	204289	0.064614345	120	157664	0.076111224	175	220850	0.079239303	163	254888	0.063949656	161	245797	0.065501206	104	166518	0.06245571	160	227816	0.070232117	80	118142	0.067715122	154
K01442	0.062840248	0.007965491	0.06069168	0.006498231	0.399875357	0.693117286	0.002148568	-0.003019472	0.007316608	159	253380	0.062751598	55	109978	0.050010002	130	183915	0.070684827	158	235868	0.06698662	53	105762	0.050112517	150	204289	0.073425392	100	157664	0.06342602	138	220850	0.06248585	176	254888	0.069049936	176	245797	0.071603803	93	166518	0.055849818	161	227816	0.070671068	71	118142	0.060097171	134
K01443	0.079492384	0.006206814	0.077180146	0.004846874	0.242962821	0.58887599	0.002312237	-0.001674458	0.006298933	178	253380	0.070250217	93	109978	0.084562367	163	183915	0.088627899	175	235868	0.074194041	80	105762	0.075641535	171	204289	0.083704947	112	157664	0.071037142	181	220850	0.081956079	201	254888	0.078858165	195	245797	0.079333759	120	166518	0.072064281	190	227816	0.083400639	109	118142	0.092261854	154
K01447	0.005121252	0.002181504	0.004886414	0.001300772	0.717810259	0.881809862	0.000234838	-0.001101912	0.001571588	11	253380	0.004341306	11	109978	0.010002	8	183915	0.004349836	13	235868	0.005511557	2	105762	0.001891038	10	204289	0.004895026	8	157664	0.005074082	16	220850	0.007244736	15	254888	0.005884938	18	245797	0.007323116	4	166518	0.002402143	16	227816	0.007023212	3	118142	0.002539317	12
K01448	0.181661793	0.01658572	0.173049514	0.014557612	0.118498063	0.493550183	0.008612279	-0.002350932	0.01957549	357	253380	0.140895098	219	109978	0.199130735	361	183915	0.196286328	465	235868	0.197144165	195	105762	0.184376241	327	204289	0.160067356	315	157664	0.199791963	380	220850	0.172062486	474	254888	0.185964031	439	245797	0.178602668	304	166518	0.182562846	435	227816	0.190943568	192	118142	0.162516294	355
K01449	0.03615688	0.005890754	0.033842364	0.004153385	0.208833799	0.562446547	0.002314517	-0.001391834	0.006020867	104	253380	0.041045071	45	109978	0.040917274	59	183915	0.032080037	92	235868	0.039004867	38	105762	0.035929729	75	204289	0.036712696	67	157664	0.042495433	83	220850	0.037582069	108	254888	0.042371551	97	245797	0.03946346	39	166518	0.023420891	77	227816	0.033799206	27	118142	0.022853854	71
K01451	0.000875541	0.001080045	0.002058231	0.00113986	0.003279653	0.11385893	-0.00118269	-0.001939274	-0.000426107	3	253380	0.001183992	1	109978	0.000909273	2	183915	0.001087459	0	235868	0	0	105762	0	4	204289	0.00195801	0	157664	0	1	220850	0.000452796	1	254888	0.000392329	2	245797	0.00081368	7	166518	0.00420375	1	227816	0.000438951	2	118142	0.001692878	0
K01455	0.000676843	0.000485071	0.000523612	0.000404272	0.328186227	0.64498903	0.00015323	-0.000163128	0.000469589	2	253380	0.000789328	1	109978	0.000909273	1	183915	0.000543729	2	235868	0.000847932	0	105762	0	0	204289	0	0	157664	0	1	220850	0.000452796	3	254888	0.001176988	1	245797	0.00040684	2	166518	0.001201071	1	227816	0.000438951	2	118142	0.001692878	1
K01457	0.001585296	0.001239291	0.00226407	0.001377484	0.128110715	0.498014857	-0.000678774	-0.001563965	0.000206417	3	253380	0.001183992	0	109978	0	3	183915	0.001631188	4	235868	0.001695864	2	105762	0.001891038	7	204289	0.003426518	3	157664	0.001902781	2	220850	0.000905592	1	254888	0.000392329	6	245797	0.002441039	8	166518	0.004804285	3	227816	0.001316852	2	118142	0.001692878	1
K01460	0.001779673	0.001902235	0.002922473	0.002029916	0.091397011	0.460898782	-0.0011428	-0.002480721	0.00019512	6	253380	0.002367985	1	109978	0.000909273	3	183915	0.001631188	3	235868	0.001271898	2	105762	0.001891038	6	204289	0.002937016	2	157664	0.00126852	1	220850	0.000452796	1	254888	0.000392329	1	245797	0.00040684	14	166518	0.008407499	2	227816	0.000877901	2	118142	0.001692878	2
K01462	0.095352504	0.006327371	0.089092477	0.005636177	0.004994855	0.141505176	0.006260027	0.002060675	0.010459378	250	253380	0.098666035	103	109978	0.093655095	181	183915	0.098415029	227	235868	0.09624027	106	105762	0.100225034	186	204289	0.091047487	159	157664	0.100847372	210	220850	0.095087163	259	254888	0.101613258	257	245797	0.104557826	133	166518	0.079871245	220	227816	0.096569161	110	118142	0.093108293	195
K01463	0.00023213	0.000262153	0.000208242	0.000300062	0.799032364	0.921641709	2.39E-05	-0.000165556	0.000213333	2	253380	0.000789328	0	109978	0	0	183915	0	1	235868	0.000423966	0	105762	0	1	204289	0.000489503	0	157664	0	1	220850	0.000452796	1	254888	0.000392329	0	245797	0	0	166518	0	1	227816	0.000438951	0	118142	0	1
K01464	0.024939769	0.005242215	0.025772559	0.003683733	0.605657041	0.836224411	-0.00083279	-0.004129063	0.002463483	62	253380	0.024469177	40	109978	0.036370911	47	183915	0.025555284	56	235868	0.023742093	16	105762	0.015128307	42	204289	0.02055911	40	157664	0.025370408	73	220850	0.033054109	69	254888	0.027070713	55	245797	0.022376188	28	166518	0.016814999	62	227816	0.027214945	30	118142	0.025393171	57
K01465	0.085380118	0.009003758	0.085242716	0.004120286	0.957624572	0.98081398	0.000137402	-0.005229565	0.005504368	218	253380	0.086036783	97	109978	0.088199458	180	183915	0.097871299	203	235868	0.086065087	81	105762	0.076587054	184	204289	0.090068481	131	157664	0.083088086	208	220850	0.094181571	230	254888	0.090235711	225	245797	0.091538953	141	166518	0.084675531	183	227816	0.080327984	92	118142	0.077872391	190
K01466	0.004969194	0.00174173	0.005216878	0.001601798	0.666683207	0.872542894	-0.000247684	-0.001414196	0.000918827	12	253380	0.00473597	8	109978	0.007274182	6	183915	0.003262377	12	235868	0.005087591	7	105762	0.006618634	8	204289	0.003916021	7	157664	0.004439821	9	220850	0.004075164	5	254888	0.001961646	7	245797	0.002847879	10	166518	0.006005357	7	227816	0.003072655	9	118142	0.007617951	13
K01467	0.002033618	0.001246757	0.003668862	0.00220559	0.005867278	0.15321248	-0.001635245	-0.002769159	-0.000501331	4	253380	0.001578657	2	109978	0.001818546	1	183915	0.000543729	4	235868	0.001695864	5	105762	0.004727596	6	204289	0.002937016	5	157664	0.003171301	2	220850	0.000905592	5	254888	0.001961646	1	245797	0.00040684	6	166518	0.003603214	2	227816	0.000877901	2	118142	0.001692878	2
K01468	0.014738783	0.003498396	0.015850566	0.002628299	0.312973565	0.648626373	-0.001111783	-0.003340337	0.00111677	54	253380	0.021311864	15	109978	0.013639091	31	183915	0.016855613	39	235868	0.016534672	8	105762	0.007564153	37	204289	0.018111597	15	157664	0.009513903	30	220850	0.01358388	40	254888	0.015693167	41	245797	0.016680431	32	166518	0.019217142	28	227816	0.012290621	14	118142	0.011850146	28
K01470	0.01961766	0.003362177	0.018084503	0.002409343	0.148389708	0.517855077	0.001533157	-0.000588679	0.003654993	39	253380	0.015391901	27	109978	0.024550365	32	183915	0.017399342	50	235868	0.021198297	16	105762	0.015128307	31	204289	0.015174581	35	157664	0.022199107	43	220850	0.019470229	53	254888	0.020793447	47	245797	0.01912147	29	166518	0.017415535	40	227816	0.017558029	28	118142	0.023700293	38
K01473	0.003398091	0.001665261	0.00390776	0.001673093	0.37099672	0.669332022	-0.000509668	-0.001656357	0.00063702	9	253380	0.003551977	2	109978	0.001818546	1	183915	0.000543729	9	235868	0.003815694	0	105762	0	5	204289	0.002447513	9	157664	0.005708342	8	220850	0.003622368	8	254888	0.003138633	7	245797	0.002847879	7	166518	0.00420375	14	227816	0.00614531	4	118142	0.003385756	10
K01474	0.003788076	0.001828094	0.004803232	0.001415912	0.086460123	0.45953938	-0.001015156	-0.002187248	0.000156936	7	253380	0.002762649	2	109978	0.001818546	2	183915	0.001087459	9	235868	0.003815694	0	105762	0	8	204289	0.003916021	8	157664	0.005074082	13	220850	0.005886348	12	254888	0.00470795	9	245797	0.003661558	7	166518	0.00420375	17	227816	0.007462162	4	118142	0.003385756	11
K01476	0.006713224	0.001289823	0.007445721	0.002057021	0.185576526	0.538440876	-0.000732497	-0.001832462	0.000367468	16	253380	0.006314626	5	109978	0.004546364	12	183915	0.006524753	16	235868	0.006783455	7	105762	0.006618634	15	204289	0.007342539	10	157664	0.006342602	13	220850	0.005886348	21	254888	0.008238913	19	245797	0.007729956	13	166518	0.007806964	15	227816	0.006584261	10	118142	0.00846439	16
K01478	0.016735664	0.003581648	0.01852259	0.003356365	0.140316593	0.513866741	-0.001786926	-0.004199122	0.00062527	55	253380	0.021706528	15	109978	0.013639091	31	183915	0.016855613	37	235868	0.01568674	16	105762	0.015128307	39	204289	0.019090602	27	157664	0.017125025	37	220850	0.016753453	59	254888	0.023147422	57	245797	0.023189868	24	166518	0.014412856	33	227816	0.014485374	13	118142	0.011003707	34
K01479	0.00303295	0.002568685	0.003622248	0.001719083	0.45300623	0.735339302	-0.000589298	-0.002190762	0.001012166	10	253380	0.003946641	1	109978	0.000909273	3	183915	0.001631188	4	235868	0.001695864	3	105762	0.002836558	9	204289	0.004405524	3	157664	0.001902781	4	220850	0.001811184	6	254888	0.002353975	5	245797	0.002034199	20	166518	0.012010714	5	227816	0.002194754	2	118142	0.001692878	5
K01480	0.022836673	0.003573899	0.021938263	0.002505662	0.415858136	0.705150752	0.00089841	-0.001347899	0.003144719	58	253380	0.02289052	30	109978	0.027278183	33	183915	0.017943072	53	235868	0.022470195	34	105762	0.032147652	40	204289	0.019580105	42	157664	0.026638928	50	220850	0.022639801	53	254888	0.020793447	46	245797	0.01871463	34	166518	0.020418213	50	227816	0.021947537	25	118142	0.021160976	46
K01482	0.003648327	0.00115064	0.004199984	0.00103787	0.151215884	0.523761591	-0.000551657	-0.001318001	0.000214687	7	253380	0.002762649	3	109978	0.002727818	8	183915	0.004349836	7	235868	0.002967762	2	105762	0.001891038	8	204289	0.003916021	4	157664	0.002537041	13	220850	0.005886348	9	254888	0.003530963	11	245797	0.004475238	4	166518	0.002402143	8	227816	0.003511606	5	118142	0.004232195	12
K01483	0.001273019	0.000738653	0.001367072	0.000744232	0.708454867	0.876231452	-9.41E-05	-0.00060317	0.000415064	5	253380	0.001973321	3	109978	0.002727818	2	183915	0.001087459	2	235868	0.000847932	2	105762	0.001891038	2	204289	0.000979005	1	157664	0.00063426	3	220850	0.001358388	2	254888	0.000784658	4	245797	0.001627359	1	166518	0.000600536	0	227816	0	2	118142	0.001692878	1
K01484	0.002369352	0.002551369	0.003185786	0.002128557	0.322191208	0.656181892	-0.000816434	-0.002480833	0.000847965	7	253380	0.002762649	3	109978	0.002727818	7	183915	0.003806106	6	235868	0.002543796	1	105762	0.000945519	6	204289	0.002937016	1	157664	0.00063426	2	220850	0.000905592	2	254888	0.000784658	1	245797	0.00040684	18	166518	0.010809642	0	227816	0	4	118142	0.003385756	1
K01485	0.009056594	0.003259682	0.010865598	0.002214789	0.079056832	0.456114633	-0.001809004	-0.003846487	0.000228478	26	253380	0.010261268	17	109978	0.015457637	17	183915	0.0092434	16	235868	0.006783455	10	105762	0.009455192	16	204289	0.007832042	16	157664	0.010148163	13	220850	0.005886348	15	254888	0.005884938	16	245797	0.006509437	29	166518	0.017415535	13	227816	0.00570636	10	118142	0.00846439	17
K01486	0.048852759	0.006608731	0.04937087	0.00565139	0.807940989	0.925695075	-0.000518111	-0.004856451	0.003820228	133	253380	0.052490331	75	109978	0.068195457	74	183915	0.040235979	101	235868	0.042820561	49	105762	0.04633044	101	204289	0.049439764	73	157664	0.046300995	112	220850	0.050713154	129	254888	0.050610464	123	245797	0.050041294	66	166518	0.039635355	114	227816	0.050040383	52	118142	0.04401483	97
K01487	0.02565946	0.00395511	0.026616005	0.002915346	0.43845187	0.724839508	-0.000956545	-0.003466308	0.001553219	66	253380	0.026047833	33	109978	0.030006001	49	183915	0.026642743	63	235868	0.026709855	19	105762	0.017964865	43	204289	0.021048613	27	157664	0.017125025	59	220850	0.026714965	66	254888	0.025893726	64	245797	0.026037747	40	166518	0.024021427	70	227816	0.030726551	34	118142	0.028778927	55
K01488	0.022890627	0.005447851	0.023680076	0.004939312	0.659320265	0.868965879	-0.000789448	-0.004423123	0.002844226	30	253380	0.011839924	27	109978	0.024550365	41	183915	0.022292907	58	235868	0.024590025	37	105762	0.03498421	34	204289	0.016643089	36	157664	0.022833367	48	220850	0.021734209	53	254888	0.020793447	42	245797	0.017087271	50	166518	0.030026784	60	227816	0.026337044	24	118142	0.020314537	44
K01489	0.052623344	0.004026121	0.053049531	0.00434569	0.761934082	0.90509812	-0.000426187	-0.003269928	0.002417553	130	253380	0.051306338	55	109978	0.050010002	97	183915	0.052741756	130	235868	0.055115573	48	105762	0.045384921	101	204289	0.049439764	87	157664	0.055180637	121	220850	0.054788318	157	254888	0.061595681	140	245797	0.056957571	82	166518	0.049243926	124	227816	0.054429891	56	118142	0.047400586	112
K01491	0.068017981	0.007601072	0.06773559	0.005248017	0.903261583	0.960175056	0.000282391	-0.004481996	0.005046777	208	253380	0.082090141	64	109978	0.058193457	123	183915	0.066878721	171	235868	0.072498177	71	105762	0.067131862	151	204289	0.073914895	117	157664	0.074208443	162	220850	0.073352954	184	254888	0.072188569	189	245797	0.07689272	95	166518	0.057050889	149	227816	0.065403659	75	118142	0.063482927	125
K01493	0.054202945	0.005546331	0.05174618	0.00482152	0.179064056	0.535587011	0.002456764	-0.001199919	0.006113448	153	253380	0.060383614	51	109978	0.046372911	91	183915	0.049479379	131	235868	0.055539539	52	105762	0.049166998	114	204289	0.055803298	86	157664	0.054546377	119	220850	0.053882726	159	254888	0.06238034	158	245797	0.064280687	75	166518	0.045040176	131	227816	0.057502546	61	118142	0.051632781	117
K01494	0.005766242	0.001357531	0.007143157	0.002028573	0.016899501	0.250613339	-0.001376915	-0.002492114	-0.000261715	15	253380	0.005919962	5	109978	0.004546364	10	183915	0.005437294	9	235868	0.003815694	8	105762	0.007564153	14	204289	0.006853037	10	157664	0.006342602	12	220850	0.005433552	9	254888	0.003530963	13	245797	0.005288917	14	166518	0.008407499	13	227816	0.00570636	5	118142	0.004232195	15
K01495	0.036542858	0.002471622	0.036902487	0.003100093	0.696634211	0.868407031	-0.000359629	-0.00221761	0.001498353	78	253380	0.030783803	38	109978	0.034552365	72	183915	0.03914852	89	235868	0.037732969	39	105762	0.036875248	78	204289	0.038181204	59	157664	0.037421352	80	220850	0.036223681	99	254888	0.038840589	89	245797	0.036208741	57	166518	0.034230534	92	227816	0.040383467	39	118142	0.033011122	78
K01496	0.008422649	0.002003139	0.008771333	0.002048757	0.611545672	0.841260491	-0.000348684	-0.001736432	0.001039064	23	253380	0.009077275	6	109978	0.005455637	22	183915	0.011962048	18	235868	0.007631387	9	105762	0.008509673	24	204289	0.011748063	16	157664	0.010148163	20	220850	0.00905592	16	254888	0.006277267	22	245797	0.008950475	9	166518	0.005404821	23	227816	0.010095867	9	118142	0.007617951	17
K01497	0.00102113	0.000605161	0.001124086	0.000421019	0.579705563	0.817879166	-0.000102956	-0.000482789	0.000276877	2	253380	0.000789328	1	109978	0.000909273	2	183915	0.001087459	2	235868	0.000847932	1	105762	0.000945519	4	204289	0.00195801	2	157664	0.00126852	1	220850	0.000452796	1	254888	0.000392329	0	245797	0	4	166518	0.002402143	2	227816	0.000877901	2	118142	0.001692878	1
K01499	0.000373104	0.000435574	0.000384911	0.000390187	0.933911424	0.976339776	-1.18E-05	-0.000301344	0.00027773	2	253380	0.000789328	1	109978	0.000909273	0	183915	0	1	235868	0.000423966	1	105762	0.000945519	0	204289	0	0	157664	0	1	220850	0.000452796	0	254888	0	0	245797	0	0	166518	0	2	227816	0.000877901	0	118142	0	0
K01501	0.003220696	0.001389201	0.002694743	0.001178349	0.245392562	0.590475852	0.000525953	-0.000384092	0.001435998	13	253380	0.005130634	5	109978	0.004546364	3	183915	0.001631188	6	235868	0.002543796	3	105762	0.002836558	2	204289	0.000979005	6	157664	0.003805561	7	220850	0.003169572	10	254888	0.003923292	13	245797	0.005288917	2	166518	0.001201071	4	227816	0.001755803	5	118142	0.004232195	5
K01502	0.000102902	0.000267112	0.000245542	0.000329295	0.154875128	0.528211253	-0.00014264	-0.000341873	5.66E-05	0	253380	0	1	109978	0.000909273	0	183915	0	0	235868	0	0	105762	0	0	204289	0	1	157664	0.00063426	0	220850	0	0	254888	0	0	245797	0	0	166518	0	0	227816	0	0	118142	0	0
K01507	0.01852554	0.003387688	0.018963534	0.002495786	0.677243752	0.857404294	-0.000437994	-0.002587469	0.00171148	64	253380	0.025258505	18	109978	0.01636691	31	183915	0.016855613	54	235868	0.022894161	19	105762	0.017964865	33	204289	0.016153586	31	157664	0.019662066	38	220850	0.017206249	53	254888	0.020793447	58	245797	0.023596708	35	166518	0.021018749	35	227816	0.015363276	18	118142	0.015235903	33
K01512	0.024022734	0.004765461	0.023822279	0.004655819	0.90049801	0.958594656	0.000200455	-0.003050971	0.003451881	32	253380	0.012629253	21	109978	0.019094728	50	183915	0.027186472	59	235868	0.025013991	31	105762	0.029311095	49	204289	0.023985628	41	157664	0.026004668	51	220850	0.023092597	52	254888	0.020401117	45	245797	0.018307791	51	166518	0.03062732	66	227816	0.028970748	34	118142	0.028778927	44
K01515	0.056579138	0.003976379	0.055205884	0.003920635	0.310507388	0.647537281	0.001373254	-0.001347854	0.004094362	130	253380	0.051306338	64	109978	0.058193457	109	183915	0.059266509	142	235868	0.060203164	60	105762	0.056731151	112	204289	0.054824293	103	157664	0.0653288	116	220850	0.052524338	148	254888	0.058064719	151	245797	0.061432808	82	166518	0.049243926	125	227816	0.054868842	66	118142	0.055864976	115
K01520	0.068876831	0.006092915	0.064688845	0.005132618	0.040139883	0.359821103	0.004187986	0.000203597	0.008172375	187	253380	0.073802194	78	109978	0.070923276	129	183915	0.070141098	168	235868	0.071226279	82	105762	0.077532573	145	204289	0.070977879	109	157664	0.069134362	138	220850	0.06248585	187	254888	0.073365557	183	245797	0.074451682	94	166518	0.056450354	150	227816	0.06584261	67	118142	0.056711415	133
K01521	0.001383862	0.00153792	0.00229569	0.001646769	0.09593244	0.463159352	-0.000911828	-0.001994874	0.000171218	5	253380	0.001973321	1	109978	0.000909273	4	183915	0.002174918	1	235868	0.000423966	1	105762	0.000945519	4	204289	0.00195801	1	157664	0.00063426	1	220850	0.000452796	1	254888	0.000392329	1	245797	0.00040684	11	166518	0.006605892	0	227816	0	2	118142	0.001692878	2
K01523	0.0089896	0.002054496	0.009419413	0.001785951	0.520017444	0.776728368	-0.000429813	-0.001784325	0.0009247	20	253380	0.007893283	9	109978	0.008183455	24	183915	0.013049507	20	235868	0.008479319	8	105762	0.007564153	22	204289	0.010769058	17	157664	0.010782423	22	220850	0.009961512	18	254888	0.007061925	22	245797	0.008950475	11	166518	0.006605892	30	227816	0.013168522	8	118142	0.006771512	17
K01524	0.049465286	0.00435547	0.053147502	0.004728666	0.0207892	0.273815644	-0.003682216	-0.006765318	-0.000599114	129	253380	0.050911674	55	109978	0.050010002	98	183915	0.053285485	106	235868	0.04494039	51	105762	0.048221478	106	204289	0.051887277	76	157664	0.048203775	111	220850	0.050260358	112	254888	0.043940868	113	245797	0.045972896	92	166518	0.055249282	131	227816	0.057502546	56	118142	0.047400586	108
K01525	0.003044774	0.001906352	0.003185289	0.001886688	0.827401546	0.923847125	-0.000140515	-0.001446668	0.001165638	11	253380	0.004341306	2	109978	0.001818546	8	183915	0.004349836	5	235868	0.00211983	4	105762	0.003782077	12	204289	0.005874031	4	157664	0.002537041	3	220850	0.001358388	3	254888	0.001176988	3	245797	0.001220519	13	166518	0.007806964	3	227816	0.001316852	4	118142	0.003385756	2
K01531	0.025270308	0.005103717	0.029371105	0.005673827	0.028688361	0.308785473	-0.004100797	-0.007746488	-0.000455106	76	253380	0.029994475	24	109978	0.021822546	52	183915	0.028273931	48	235868	0.020350365	38	105762	0.035929729	48	204289	0.023496126	35	157664	0.022199107	62	220850	0.028073353	53	254888	0.020793447	47	245797	0.01912147	47	166518	0.028225177	60	227816	0.026337044	22	118142	0.018621659	45
K01533	0.090742233	0.011013595	0.084766339	0.006564268	0.079554084	0.456789513	0.005975894	-0.000772466	0.012724254	229	253380	0.090378088	94	109978	0.08547164	189	183915	0.102764864	233	235868	0.098784066	84	105762	0.079423612	199	204289	0.097411021	134	157664	0.084990867	213	220850	0.096445551	271	254888	0.106321208	245	245797	0.099675749	122	166518	0.073265353	222	227816	0.097447063	102	118142	0.086336781	195
K01534	0.123661955	0.008500359	0.120720151	0.006019206	0.266801968	0.609514119	0.002941804	-0.002410716	0.008294324	346	253380	0.136553793	147	109978	0.133663096	243	183915	0.132126254	268	235868	0.113622874	125	105762	0.118189898	243	204289	0.118949136	187	157664	0.118606657	271	220850	0.12270772	314	254888	0.123191362	324	245797	0.131816092	189	166518	0.113501243	264	227816	0.115882993	139	118142	0.117655025	239
K01535	9.25E-05	0.000190083	8.31E-05	0.000199959	0.886153153	0.951078599	9.41E-06	-0.000123591	0.000142408	1	253380	0.000394664	0	109978	0	0	183915	0	0	235868	0	0	105762	0	0	204289	0	0	157664	0	0	220850	0	1	254888	0.000392329	0	245797	0	1	166518	0.000600536	0	227816	0	0	118142	0	0
K01537	0.118403456	0.022345829	0.118948278	0.013004041	0.934406765	0.976347779	-0.000544823	-0.014194111	0.013104465	347	253380	0.136948457	196	109978	0.178217462	189	183915	0.102764864	273	235868	0.115742704	106	105762	0.100225034	220	204289	0.107690576	191	157664	0.121143698	292	220850	0.132216436	312	254888	0.122406704	297	245797	0.120831418	136	166518	0.081672852	280	227816	0.122906205	104	118142	0.088029659	222
K01545	0.000452688	0.000503758	0.000590362	0.000444763	0.404145403	0.697098591	-0.000137674	-0.000471192	0.000195844	1	253380	0.000394664	0	109978	0	1	183915	0.000543729	1	235868	0.000423966	0	105762	0	0	204289	0	1	157664	0.00063426	1	220850	0.000452796	0	254888	0	0	245797	0	3	166518	0.001801607	0	227816	0	1	118142	0.000846439	1
K01546	0.025241764	0.007052128	0.026640194	0.006721794	0.553402321	0.798782586	-0.001398429	-0.006172661	0.003375802	53	253380	0.020917199	37	109978	0.033643092	41	183915	0.022292907	38	235868	0.016110706	23	105762	0.021746941	52	204289	0.025454136	32	157664	0.020296326	63	220850	0.028526149	68	254888	0.026678384	48	245797	0.01952831	39	166518	0.023420891	59	227816	0.025898093	25	118142	0.021160976	53
K01547	0.031756311	0.009118145	0.03260507	0.007457114	0.770143315	0.907847055	-0.000848759	-0.006768175	0.005070657	68	253380	0.026837162	53	109978	0.048191456	53	183915	0.02881766	54	235868	0.022894161	26	105762	0.024583499	66	204289	0.032307173	41	157664	0.026004668	84	220850	0.038034865	79	254888	0.030994005	74	245797	0.030106145	36	166518	0.021619284	62	227816	0.027214945	34	118142	0.028778927	68
K01548	0.019525036	0.004792002	0.019851265	0.004467824	0.83714621	0.929199804	-0.000326229	-0.003548666	0.002896208	40	253380	0.015786566	24	109978	0.021822546	24	183915	0.013049507	40	235868	0.016958638	15	105762	0.014182788	40	204289	0.019580105	25	157664	0.015856505	53	220850	0.023998189	51	254888	0.020008788	44	245797	0.017900951	35	166518	0.021018749	50	227816	0.021947537	20	118142	0.016928781	41
K01551	0.004890857	0.002292329	0.006536266	0.003149051	0.072054668	0.445685206	-0.001645409	-0.003445995	0.000155177	15	253380	0.005919962	1	109978	0.000909273	16	183915	0.008699671	13	235868	0.005511557	3	105762	0.002836558	10	204289	0.004895026	4	157664	0.002537041	11	220850	0.004980756	10	254888	0.003923292	5	245797	0.002034199	14	166518	0.008407499	8	227816	0.003511606	10	118142	0.00846439	12
K01555	2.63E-05	9.84E-05	0	0	0.334281943	0.646393223	2.63E-05	-3.01E-05	8.27E-05	1	253380	0.000394664	0	109978	0	0	183915	0	0	235868	0	0	105762	0	0	204289	0	0	157664	0	0	220850	0	0	254888	0	0	245797	0	0	166518	0	0	227816	0	0	118142	0	0
K01556	0.000201793	0.000367754	0.00025958	0.000262068	0.610632059	0.840196139	-5.78E-05	-0.000289629	0.000174055	0	253380	0	0	109978	0	1	183915	0.000543729	0	235868	0	0	105762	0	0	204289	0	0	157664	0	0	220850	0	0	254888	0	0	245797	0	0	166518	0	1	227816	0.000438951	1	118142	0.000846439	0
K01560	0.024880181	0.00351452	0.025824167	0.004009801	0.454109572	0.736135517	-0.000943986	-0.003480447	0.001592475	78	253380	0.030783803	25	109978	0.022731819	43	183915	0.023380366	57	235868	0.024166059	24	105762	0.02269246	52	204289	0.025454136	49	157664	0.03107875	53	220850	0.023998189	74	254888	0.029032359	71	245797	0.028885625	35	166518	0.021018749	54	227816	0.02370334	29	118142	0.024546732	48
K01561	0.000608578	0.000629247	0.00086868	0.000771791	0.266901804	0.609047202	-0.000260101	-0.000728379	0.000208177	2	253380	0.000789328	0	109978	0	2	183915	0.001087459	1	235868	0.000423966	0	105762	0	0	204289	0	0	157664	0	4	220850	0.001811184	1	254888	0.000392329	1	245797	0.00040684	1	166518	0.000600536	1	227816	0.000438951	0	118142	0	4
K01563	0.000211603	0.000341045	0.000209698	0.000295563	0.986225302	0.99134212	1.91E-06	-0.000222761	0.000226572	3	253380	0.001183992	0	109978	0	1	183915	0.000543729	0	235868	0	0	105762	0	0	204289	0	0	157664	0	0	220850	0	0	254888	0	1	245797	0.00040684	1	166518	0.000600536	1	227816	0.000438951	0	118142	0	0
K01565	5.75E-05	0.000146693	1.51E-05	7.40E-05	0.325920008	0.659749097	4.24E-05	-4.58E-05	0.00013061	0	253380	0	0	109978	0	0	183915	0	1	235868	0.000423966	0	105762	0	0	204289	0	0	157664	0	0	220850	0	0	254888	0	0	245797	0	0	166518	0	1	227816	0.000438951	0	118142	0	0
K01567	0.035718372	0.005677034	0.033940528	0.003754737	0.307365611	0.645016723	0.001777844	-0.001754652	0.00531034	63	253380	0.024863841	46	109978	0.041826547	64	183915	0.034798684	95	235868	0.040276765	43	105762	0.040657325	60	204289	0.029370157	59	157664	0.037421352	83	220850	0.037582069	97	254888	0.03805593	83	245797	0.033767703	49	166518	0.029426248	89	227816	0.039066615	34	118142	0.028778927	67
K01569	0	0	0.000193773	0.00024543	0.00073529	0.048529127	-0.000193773	-0.00029717	-9.04E-05	0	253380	0	0	109978	0	0	183915	0	0	235868	0	0	105762	0	0	204289	0	0	157664	0	0	220850	0	0	254888	0	0	245797	0	0	166518	0	0	227816	0	0	118142	0	0
K01571	0.055928787	0.0052896	0.052857988	0.003924234	0.071418288	0.444956679	0.003070799	-0.000290128	0.006431727	145	253380	0.0572263	61	109978	0.055465639	92	183915	0.050023109	133	235868	0.056387471	71	105762	0.067131862	105	204289	0.051397775	87	157664	0.055180637	128	220850	0.05795789	145	254888	0.056887731	151	245797	0.061432808	73	166518	0.043839104	116	227816	0.050918285	68	118142	0.057557854	114
K01572	0.086137633	0.009363755	0.079419158	0.008565573	0.036417473	0.345534507	0.006718475	0.000456912	0.012980039	259	253380	0.102218012	102	109978	0.092745822	137	183915	0.074490933	186	235868	0.078857666	88	105762	0.083205688	187	204289	0.091536989	126	157664	0.079916785	198	220850	0.089653611	236	254888	0.092589686	232	245797	0.094386831	110	166518	0.066058925	178	227816	0.07813323	111	118142	0.093954732	190
K01573	0.004657033	0.002009617	0.004805804	0.001497881	0.811893159	0.926335545	-0.000148771	-0.001426861	0.001129319	8	253380	0.003157313	8	109978	0.007274182	9	183915	0.004893565	11	235868	0.004663625	1	105762	0.000945519	13	204289	0.006363534	2	157664	0.00126852	8	220850	0.003622368	13	254888	0.005100279	6	245797	0.002441039	10	166518	0.006005357	13	227816	0.00570636	6	118142	0.005078634	10
K01574	2.93E-05	0.000109494	0.000275246	0.000290077	0.000714505	0.048217047	-0.000245983	-0.000380252	-0.000111714	0	253380	0	0	109978	0	0	183915	0	0	235868	0	0	105762	0	0	204289	0	0	157664	0	0	220850	0	0	254888	0	0	245797	0	0	166518	0	1	227816	0.000438951	0	118142	0	0
K01575	0.001522197	0.001714365	0.003856246	0.002108931	0.000729264	0.048666247	-0.002334049	-0.003611534	-0.001056564	2	253380	0.000789328	0	109978	0	0	183915	0	2	235868	0.000847932	6	105762	0.005673115	5	204289	0.002447513	2	157664	0.00126852	1	220850	0.000452796	2	254888	0.000784658	3	245797	0.001220519	9	166518	0.005404821	4	227816	0.001755803	2	118142	0.001692878	1
K01576	0.000287814	0.00062906	0.00055712	0.00050932	0.185393221	0.538169012	-0.000269306	-0.000676711	0.000138098	0	253380	0	0	109978	0	1	183915	0.000543729	0	235868	0	0	105762	0	2	204289	0.000979005	0	157664	0	0	220850	0	1	254888	0.000392329	0	245797	0	4	166518	0.002402143	0	227816	0	0	118142	0	0
K01577	0.001277785	0.000438566	0.001923117	0.000865241	0.004255021	0.133102375	-0.000645332	-0.001074684	-0.00021598	2	253380	0.000789328	2	109978	0.001818546	3	183915	0.001631188	4	235868	0.001695864	1	105762	0.000945519	2	204289	0.000979005	1	157664	0.00063426	3	220850	0.001358388	3	254888	0.001176988	5	245797	0.002034199	2	166518	0.001201071	2	227816	0.000877901	1	118142	0.000846439	4
K01579	0.020696339	0.00189162	0.01783799	0.002010313	0.000124147	0.017753088	0.002858349	0.001529895	0.004186803	47	253380	0.018549215	20	109978	0.018185455	41	183915	0.022292907	53	235868	0.022470195	24	105762	0.02269246	43	204289	0.021048613	32	157664	0.020296326	43	220850	0.019470229	63	254888	0.024716738	54	245797	0.021969349	36	166518	0.021619284	45	227816	0.019752783	22	118142	0.018621659	42
K01580	0.014096402	0.003394278	0.014084065	0.003464817	0.991514192	0.994494696	1.23E-05	-0.002337594	0.002362268	35	253380	0.013813245	14	109978	0.012729819	25	183915	0.013593236	27	235868	0.011447081	4	105762	0.003782077	34	204289	0.016643089	25	157664	0.015856505	29	220850	0.013131084	44	254888	0.017262484	35	245797	0.014239393	23	166518	0.013812321	32	227816	0.014046423	23	118142	0.019468098	30
K01581	0.008421147	0.004468569	0.011431637	0.005230747	0.069062658	0.439396528	-0.00301049	-0.006269661	0.000248681	24	253380	0.009471939	10	109978	0.009092728	12	183915	0.006524753	14	235868	0.005935523	12	105762	0.01134623	14	204289	0.006853037	19	157664	0.012050944	7	220850	0.003169572	7	254888	0.002746304	14	245797	0.005695757	37	166518	0.02221982	15	227816	0.006584261	11	118142	0.009310829	14
K01582	0.002706071	0.002479711	0.004215667	0.002464631	0.07994008	0.456387947	-0.001509596	-0.003210981	0.000191789	10	253380	0.003946641	2	109978	0.001818546	7	183915	0.003806106	4	235868	0.001695864	2	105762	0.001891038	8	204289	0.003916021	2	157664	0.00126852	2	220850	0.000905592	2	254888	0.000784658	2	245797	0.00081368	18	166518	0.010809642	3	227816	0.001316852	5	118142	0.004232195	2
K01584	0.002575621	0.001519763	0.001772034	0.000869911	0.085333719	0.460480069	0.000803587	-0.000122789	0.001729962	18	253380	0.007103955	2	109978	0.001818546	4	183915	0.002174918	5	235868	0.00211983	1	105762	0.000945519	4	204289	0.00195801	4	157664	0.002537041	6	220850	0.002716776	7	254888	0.002746304	9	245797	0.003661558	5	166518	0.003002678	1	227816	0.000438951	1	118142	0.000846439	6
K01585	0.032218766	0.003700515	0.030507114	0.002544616	0.139839394	0.51368526	0.001711652	-0.000606191	0.004029496	81	253380	0.031967795	36	109978	0.032733819	60	183915	0.032623766	81	235868	0.034341242	25	105762	0.02363798	76	204289	0.037202199	54	157664	0.034250051	64	220850	0.028978945	89	254888	0.034917297	83	245797	0.033767703	42	166518	0.025222498	76	227816	0.033360256	36	118142	0.030471805	66
K01586	0.088982378	0.00595715	0.08977437	0.003933871	0.661427379	0.870596722	-0.000791992	-0.004497847	0.002913863	208	253380	0.082090141	95	109978	0.086380913	169	183915	0.091890275	221	235868	0.093696474	85	105762	0.080369131	170	204289	0.083215445	146	157664	0.092601989	207	220850	0.093728775	239	254888	0.093766674	234	245797	0.095200511	132	166518	0.079270709	216	227816	0.094813358	106	118142	0.089722537	195
K01588	0.055371022	0.00376697	0.052736285	0.002788386	0.032324469	0.323029552	0.002634738	0.000242343	0.005027132	134	253380	0.052884995	62	109978	0.056374911	107	183915	0.05817905	130	235868	0.055115573	62	105762	0.058622189	111	204289	0.05433479	102	157664	0.06469454	119	220850	0.053882726	141	254888	0.055318414	142	245797	0.05777125	78	166518	0.046841783	124	227816	0.054429891	64	118142	0.054172098	114
K01589	0.009984578	0.003461727	0.015524614	0.004390366	0.000131013	0.017485907	-0.005540036	-0.008155613	-0.002924459	27	253380	0.010655932	7	109978	0.006364909	23	183915	0.012505777	24	235868	0.010175183	13	105762	0.012291749	21	204289	0.010279555	12	157664	0.007611122	23	220850	0.010414308	16	254888	0.006277267	24	245797	0.009764155	33	166518	0.019817677	28	227816	0.012290621	7	118142	0.005925073	19
K01590	0.001505064	0.001084809	0.001695398	0.000734115	0.565805	0.806604517	-0.000190335	-0.000867935	0.000487265	2	253380	0.000789328	2	109978	0.001818546	0	183915	0	3	235868	0.001271898	1	105762	0.000945519	9	204289	0.004405524	2	157664	0.00126852	2	220850	0.000905592	6	254888	0.002353975	3	245797	0.001220519	2	166518	0.001201071	3	227816	0.001316852	4	118142	0.003385756	1
K01591	0.067215473	0.005122884	0.067200525	0.003045087	0.992167511	0.99448566	1.49E-05	-0.003122868	0.003152763	168	253380	0.066303576	81	109978	0.073651094	133	183915	0.072316016	150	235868	0.063594892	72	105762	0.068077381	134	204289	0.065593351	109	157664	0.069134362	158	220850	0.07154177	162	254888	0.063557327	182	245797	0.074044842	102	166518	0.061254639	154	227816	0.067598413	67	118142	0.056711415	149
K01595	0.008386911	0.002930345	0.012207585	0.003595214	0.001118176	0.060502393	-0.003820674	-0.006001685	-0.001639663	18	253380	0.007103955	6	109978	0.005455637	18	183915	0.00978713	19	235868	0.008055353	7	105762	0.006618634	26	204289	0.012727068	15	157664	0.009513903	16	220850	0.007244736	13	254888	0.005100279	15	245797	0.006102597	27	166518	0.016214463	21	227816	0.009217965	10	118142	0.00846439	19
K01596	0.014212246	0.006074844	0.015517809	0.003276425	0.466340382	0.74708998	-0.001305563	-0.004982897	0.00237177	70	253380	0.02762649	12	109978	0.010911273	22	183915	0.011962048	41	235868	0.017382604	9	105762	0.008509673	30	204289	0.014685078	20	157664	0.012685204	42	220850	0.019017433	56	254888	0.021970434	54	245797	0.021969349	12	166518	0.007206428	23	227816	0.010095867	7	118142	0.005925073	30
K01597	0.001420536	0.001391908	0.00428497	0.002486503	5.34E-05	0.011875847	-0.002864434	-0.004138418	-0.00159045	2	253380	0.000789328	0	109978	0	0	183915	0	2	235868	0.000847932	5	105762	0.004727596	1	204289	0.000489503	6	157664	0.003805561	2	220850	0.000905592	2	254888	0.000784658	2	245797	0.00081368	5	166518	0.003002678	4	227816	0.001755803	0	118142	0	2
K01598	0.001070963	0.000837169	0.002787849	0.001355768	2.31E-05	0.007298959	-0.001716886	-0.002437396	-0.000996377	3	253380	0.001183992	0	109978	0	2	183915	0.001087459	2	235868	0.000847932	2	105762	0.001891038	2	204289	0.000979005	1	157664	0.00063426	7	220850	0.003169572	3	254888	0.001176988	2	245797	0.00081368	1	166518	0.000600536	5	227816	0.002194754	0	118142	0	3
K01599	0.033276019	0.007264638	0.037346956	0.006910716	0.100879328	0.472606276	-0.004070937	-0.008986041	0.000844168	71	253380	0.028021154	43	109978	0.039098729	38	183915	0.020661719	58	235868	0.024590025	43	105762	0.040657325	62	204289	0.030349162	45	157664	0.028541709	78	220850	0.035318089	109	254888	0.042763881	60	245797	0.024410387	50	166518	0.030026784	84	227816	0.036871862	46	118142	0.038936195	65
K01601	0.000575667	0.000525393	0.000859473	0.000745302	0.178755525	0.534930585	-0.000283806	-0.000703415	0.000135803	0	253380	0	1	109978	0.000909273	1	183915	0.000543729	0	235868	0	1	105762	0.000945519	1	204289	0.000489503	1	157664	0.00063426	0	220850	0	0	254888	0	1	245797	0.00040684	2	166518	0.001201071	3	227816	0.001316852	2	118142	0.001692878	1
K01607	0.025480615	0.00434769	0.026982124	0.003521712	0.282420145	0.622921554	-0.001501509	-0.004317547	0.00131453	63	253380	0.024863841	22	109978	0.020004001	46	183915	0.025011554	68	235868	0.028829684	14	105762	0.013237269	59	204289	0.028880654	40	157664	0.025370408	56	220850	0.025356577	69	254888	0.027070713	65	245797	0.026444586	53	166518	0.031828391	56	227816	0.024581241	37	118142	0.031318244	49
K01608	0.001428849	0.000558452	0.00158975	0.000710026	0.444506694	0.728830796	-0.000160901	-0.000583338	0.000261536	3	253380	0.001183992	2	109978	0.001818546	5	183915	0.002718647	3	235868	0.001271898	1	105762	0.000945519	3	204289	0.001468508	2	157664	0.00126852	2	220850	0.000905592	2	254888	0.000784658	2	245797	0.00081368	3	166518	0.001801607	2	227816	0.000877901	2	118142	0.001692878	3
K01609	0.0418429	0.004473805	0.040139713	0.003297512	0.227046419	0.576836206	0.001703187	-0.001135692	0.004542066	76	253380	0.029994475	46	109978	0.041826547	89	183915	0.04839192	106	235868	0.04494039	48	105762	0.045384921	79	204289	0.038670707	68	157664	0.043129694	103	220850	0.04663799	110	254888	0.04315621	99	245797	0.040277139	62	166518	0.037233212	102	227816	0.044772975	44	118142	0.037243317	89
K01610	0.06891489	0.008214363	0.064236644	0.004850528	0.066434242	0.434644941	0.004678246	-0.000348737	0.009705229	153	253380	0.060383614	83	109978	0.075469639	111	183915	0.060353968	158	235868	0.06698662	96	105762	0.090769842	139	204289	0.068040864	128	157664	0.081185305	146	220850	0.066108218	160	254888	0.062772669	154	245797	0.062653328	106	166518	0.063656782	148	227816	0.064964708	90	118142	0.076179513	138
K01611	0.006780968	0.00192058	0.006705299	0.001313325	0.897238304	0.956141457	7.57E-05	-0.001126129	0.001277467	11	253380	0.004341306	9	109978	0.008183455	9	183915	0.004893565	18	235868	0.007631387	10	105762	0.009455192	13	204289	0.006363534	10	157664	0.006342602	12	220850	0.005433552	13	254888	0.005100279	13	245797	0.005288917	12	166518	0.007206428	14	227816	0.00614531	7	118142	0.005925073	15
K01612	0.002107388	0.001433095	0.002330417	0.001108413	0.620724842	0.847674715	-0.000223029	-0.001141584	0.000695525	5	253380	0.001973321	0	109978	0	3	183915	0.001631188	4	235868	0.001695864	4	105762	0.003782077	3	204289	0.001468508	1	157664	0.00063426	6	220850	0.002716776	5	254888	0.001961646	2	245797	0.00081368	6	166518	0.003603214	3	227816	0.001316852	3	118142	0.002539317	3
K01613	0.028267172	0.003352432	0.027720658	0.002089608	0.587776924	0.823079553	0.000546514	-0.001520509	0.002613537	80	253380	0.031573131	28	109978	0.025459637	44	183915	0.023924095	74	235868	0.03137348	25	105762	0.02363798	63	204289	0.030838665	44	157664	0.027907449	57	220850	0.025809373	83	254888	0.032563322	80	245797	0.032547183	47	166518	0.028225177	66	227816	0.028970748	31	118142	0.02623961	65
K01615	0.004241897	0.001231153	0.004326158	0.001200844	0.838739597	0.929594025	-8.43E-05	-0.000923819	0.000755297	12	253380	0.00473597	6	109978	0.005455637	5	183915	0.002718647	11	235868	0.004663625	3	105762	0.002836558	4	204289	0.00195801	8	157664	0.005074082	14	220850	0.006339144	9	254888	0.003530963	10	245797	0.004068398	7	166518	0.00420375	12	227816	0.005267409	3	118142	0.002539317	11
K01617	8.81E-05	0.000176996	0.00019137	0.000244804	0.141870345	0.513297163	-0.000103318	-0.000242829	3.62E-05	0	253380	0	0	109978	0	0	183915	0	0	235868	0	0	105762	0	1	204289	0.000489503	0	157664	0	0	220850	0	1	254888	0.000392329	0	245797	0	0	166518	0	1	227816	0.000438951	0	118142	0	0
K01619	0.062966177	0.006290212	0.062656908	0.004818638	0.875189445	0.94726758	0.000309269	-0.003714159	0.004332696	158	253380	0.062356934	66	109978	0.060012002	96	183915	0.052198026	139	235868	0.058931267	70	105762	0.066186343	115	204289	0.056292801	108	157664	0.068500101	140	220850	0.063391442	174	254888	0.068265277	172	245797	0.069976444	91	166518	0.054648747	142	227816	0.062331004	69	118142	0.058404293	134
K01620	0.062310972	0.005487562	0.058577199	0.003693223	0.034008039	0.332658443	0.003733773	0.000309288	0.007158257	156	253380	0.061567606	72	109978	0.065467639	123	183915	0.066878721	137	235868	0.058083335	54	105762	0.051058036	142	204289	0.069509372	90	157664	0.057083418	138	220850	0.06248585	157	254888	0.061595681	174	245797	0.070790124	101	166518	0.060654103	130	227816	0.057063595	78	118142	0.066022244	115
K01621	0.024757754	0.004567403	0.024923052	0.003537805	0.908196963	0.963035127	-0.000165298	-0.003093752	0.002763155	55	253380	0.021706528	23	109978	0.020913274	51	183915	0.027730201	63	235868	0.026709855	35	105762	0.033093171	53	204289	0.025943639	44	157664	0.027907449	55	220850	0.024903781	67	254888	0.026286055	68	245797	0.027665106	35	166518	0.021018749	56	227816	0.024581241	28	118142	0.023700293	55
K01622	2.63E-05	9.84E-05	2.82E-05	9.58E-05	0.953401947	0.979160755	-1.93E-06	-6.90E-05	6.52E-05	1	253380	0.000394664	0	109978	0	0	183915	0	0	235868	0	0	105762	0	0	204289	0	0	157664	0	0	220850	0	0	254888	0	0	245797	0	0	166518	0	0	227816	0	0	118142	0	0
K01623	0.001369767	0.000823884	0.002325397	0.001148893	0.00523434	0.144873018	-0.00095563	-0.001607774	-0.000303486	4	253380	0.001578657	2	109978	0.001818546	1	183915	0.000543729	4	235868	0.001695864	2	105762	0.001891038	1	204289	0.000489503	3	157664	0.001902781	2	220850	0.000905592	3	254888	0.001176988	2	245797	0.00081368	1	166518	0.000600536	5	227816	0.002194754	1	118142	0.000846439	1
K01624	0.107968724	0.016920987	0.108922279	0.009678438	0.848789545	0.936756708	-0.000953554	-0.011266852	0.009359744	283	253380	0.111689952	136	109978	0.123661096	168	183915	0.091346546	217	235868	0.092000611	127	105762	0.120080936	200	204289	0.097900523	163	157664	0.103384412	241	220850	0.10912384	268	254888	0.10514422	243	245797	0.098862069	141	166518	0.084675531	261	227816	0.114566141	127	118142	0.107497757	205
K01625	0.053538846	0.006766136	0.050849161	0.005506254	0.218265976	0.566021352	0.002689685	-0.001697638	0.007077007	139	253380	0.054858316	72	109978	0.065467639	81	183915	0.044042085	124	235868	0.052571777	67	105762	0.063349785	106	204289	0.051887277	87	157664	0.055180637	124	220850	0.056146706	129	254888	0.050610464	130	245797	0.052889173	65	166518	0.039034819	108	227816	0.047406679	66	118142	0.055864976	104
K01626	0.048372308	0.00393809	0.049416249	0.006683716	0.548217633	0.795697222	-0.001043941	-0.004532194	0.002444313	112	253380	0.044202384	54	109978	0.049100729	90	183915	0.04893565	116	235868	0.04918005	57	105762	0.053894594	96	204289	0.046992251	78	157664	0.049472296	99	220850	0.044826806	110	254888	0.04315621	104	245797	0.042311338	97	166518	0.058251961	108	227816	0.047406679	57	118142	0.048247025	102
K01627	0.01301635	0.003436126	0.012795582	0.002420057	0.834264259	0.927887248	0.000220768	-0.001940743	0.002382279	49	253380	0.019338543	10	109978	0.009092728	27	183915	0.014680695	29	235868	0.012295012	7	105762	0.006618634	37	204289	0.018111597	13	157664	0.008245383	27	220850	0.012225492	35	254888	0.013731521	34	245797	0.013832553	27	166518	0.016214463	30	227816	0.013168522	18	118142	0.015235903	26
K01628	0.030563604	0.005065249	0.02965369	0.003369039	0.555314413	0.799620802	0.000909915	-0.002244817	0.004064647	76	253380	0.029994475	37	109978	0.033643092	55	183915	0.029905119	67	235868	0.028405718	33	105762	0.031202133	52	204289	0.025454136	53	157664	0.033615791	68	220850	0.030790129	78	254888	0.030601676	63	245797	0.025630907	36	166518	0.021619284	73	227816	0.032043403	37	118142	0.031318244	58
K01629	0.027219643	0.004215348	0.027134291	0.002451458	0.945500936	0.979758216	8.54E-05	-0.002489249	0.002659953	65	253380	0.025653169	21	109978	0.019094728	63	183915	0.034254955	62	235868	0.026285889	30	105762	0.028365576	58	204289	0.028391152	40	157664	0.025370408	58	220850	0.026262169	75	254888	0.029424688	61	245797	0.024817227	44	166518	0.02642357	58	227816	0.025459142	45	118142	0.038089756	51
K01630	0.002401068	0.001337673	0.003493329	0.00150826	0.0271454	0.308195226	-0.001092261	-0.002053115	-0.000131407	8	253380	0.003157313	3	109978	0.002727818	3	183915	0.001631188	5	235868	0.00211983	1	105762	0.000945519	5	204289	0.002447513	2	157664	0.00126852	5	220850	0.00226398	4	254888	0.001569317	8	245797	0.003254718	11	166518	0.006605892	3	227816	0.001316852	3	118142	0.002539317	6
K01631	0.001919016	0.001608424	0.00255072	0.001721393	0.26395469	0.608565016	-0.000631704	-0.001764189	0.000500782	10	253380	0.003946641	2	109978	0.001818546	4	183915	0.002174918	2	235868	0.000847932	1	105762	0.000945519	4	204289	0.00195801	2	157664	0.00126852	2	220850	0.000905592	2	254888	0.000784658	2	245797	0.00081368	11	166518	0.006605892	1	227816	0.000438951	4	118142	0.003385756	1
K01633	0.012410879	0.002741171	0.013567485	0.002121353	0.186858993	0.540594949	-0.001156606	-0.002913804	0.000600592	45	253380	0.017759886	10	109978	0.009092728	20	183915	0.010874589	27	235868	0.011447081	7	105762	0.006618634	32	204289	0.015664084	16	157664	0.010148163	25	220850	0.0113199	31	254888	0.012162205	38	245797	0.015459912	25	166518	0.015013392	32	227816	0.014046423	15	118142	0.012696585	24
K01635	0.000681797	0.000538066	0.002834867	0.001830955	7.67E-06	0.006576751	-0.00215307	-0.002970357	-0.001335782	1	253380	0.000394664	1	109978	0.000909273	0	183915	0	0	235868	0	2	105762	0.001891038	0	204289	0	2	157664	0.00126852	2	220850	0.000905592	2	254888	0.000784658	1	245797	0.00040684	1	166518	0.000600536	2	227816	0.000877901	0	118142	0	2
K01637	0.001312382	0.000877835	0.001701602	0.000930136	0.206827507	0.559552255	-0.000389219	-0.001005039	0.0002266	6	253380	0.002367985	2	109978	0.001818546	3	183915	0.001631188	3	235868	0.001271898	1	105762	0.000945519	6	204289	0.002937016	1	157664	0.00063426	1	220850	0.000452796	1	254888	0.000392329	1	245797	0.00040684	5	166518	0.003002678	1	227816	0.000438951	2	118142	0.001692878	1
K01638	0.002856608	0.001954875	0.003495543	0.001649039	0.313594179	0.649464359	-0.000638935	-0.001917748	0.000639878	9	253380	0.003551977	2	109978	0.001818546	6	183915	0.003262377	7	235868	0.002967762	2	105762	0.001891038	9	204289	0.004405524	3	157664	0.001902781	3	220850	0.001358388	5	254888	0.001961646	3	245797	0.001220519	14	166518	0.008407499	1	227816	0.000438951	6	118142	0.005078634	2
K01639	0.026296738	0.002977011	0.025082248	0.003669027	0.27412501	0.616858302	0.00121449	-0.001005726	0.003434705	57	253380	0.022495856	31	109978	0.028187456	45	183915	0.024467825	59	235868	0.025013991	26	105762	0.024583499	60	204289	0.029370157	45	157664	0.028541709	59	220850	0.026714965	59	254888	0.023147422	56	245797	0.022783028	49	166518	0.029426248	58	227816	0.025459142	40	118142	0.033857561	51
K01640	0.003277732	0.001154352	0.002961795	0.001569353	0.482045403	0.756115093	0.000315937	-0.000586026	0.0012179	10	253380	0.003946641	5	109978	0.004546364	5	183915	0.002718647	5	235868	0.00211983	3	105762	0.002836558	5	204289	0.002447513	4	157664	0.002537041	13	220850	0.005886348	10	254888	0.003923292	9	245797	0.003661558	2	166518	0.001201071	9	227816	0.003950557	3	118142	0.002539317	9
K01641	0.001414506	0.001641553	0.003775153	0.002342812	0.000839129	0.050907169	-0.002360647	-0.003675898	-0.001045396	1	253380	0.000394664	0	109978	0	0	183915	0	2	235868	0.000847932	6	105762	0.005673115	2	204289	0.000979005	3	157664	0.001902781	1	220850	0.000452796	2	254888	0.000784658	2	245797	0.00081368	7	166518	0.00420375	5	227816	0.002194754	0	118142	0	6
K01643	0.014925518	0.002557882	0.0156137	0.003047284	0.461732036	0.742678792	-0.000688182	-0.00256771	0.001191347	43	253380	0.016970558	20	109978	0.018185455	27	183915	0.014680695	39	235868	0.016534672	13	105762	0.012291749	36	204289	0.017622094	22	157664	0.013953724	30	220850	0.01358388	30	254888	0.011769875	42	245797	0.017087271	33	166518	0.019817677	32	227816	0.014046423	13	118142	0.011003707	29
K01644	0.011821633	0.001811595	0.012417507	0.001897047	0.344075347	0.643774621	-0.000595874	-0.001861358	0.00066961	36	253380	0.014207909	12	109978	0.010911273	20	183915	0.010874589	32	235868	0.01356691	8	105762	0.007564153	29	204289	0.014195576	17	157664	0.010782423	27	220850	0.012225492	31	254888	0.012162205	34	245797	0.013832553	20	166518	0.012010714	25	227816	0.010973768	16	118142	0.013543024	22
K01646	0.006566472	0.001530988	0.007127917	0.001773082	0.311583596	0.648430726	-0.000561445	-0.001673139	0.00055025	22	253380	0.008682611	5	109978	0.004546364	12	183915	0.006524753	15	235868	0.006359489	6	105762	0.005673115	13	204289	0.006363534	10	157664	0.006342602	18	220850	0.008150328	19	254888	0.007454254	17	245797	0.006916276	16	166518	0.009608571	18	227816	0.007901113	5	118142	0.004232195	10
K01647	0.087338137	0.008350446	0.083684994	0.004698904	0.148827361	0.518478613	0.003653143	-0.001426346	0.008732633	172	253380	0.067882232	103	109978	0.093655095	184	183915	0.100046217	203	235868	0.086065087	95	105762	0.089824323	170	204289	0.083215445	145	157664	0.091967729	196	220850	0.088748019	238	254888	0.093374345	231	245797	0.093979992	118	166518	0.07086321	185	227816	0.081205885	106	118142	0.089722537	186
K01649	0.091844414	0.005521519	0.09140963	0.005193672	0.812637803	0.926833013	0.000434784	-0.003288111	0.00415768	251	253380	0.099060699	108	109978	0.098201458	165	183915	0.089715358	201	235868	0.085217155	98	105762	0.09266088	191	204289	0.093495	162	157664	0.102750152	217	220850	0.098256735	232	254888	0.09102037	218	245797	0.088691074	143	166518	0.085876602	208	227816	0.091301752	103	118142	0.08718322	185
K01652	0.149357034	0.015169991	0.147755948	0.011687003	0.736583892	0.893000172	0.001601086	-0.008113958	0.011316131	294	253380	0.116031257	198	109978	0.180036007	281	183915	0.152787973	377	235868	0.159835162	177	105762	0.167356896	275	204289	0.13461322	259	157664	0.164273392	324	220850	0.146705909	341	254888	0.13378425	335	245797	0.13629133	252	166518	0.151334991	352	227816	0.154510658	174	118142	0.147280391	309
K01653	0.062836429	0.007913515	0.058988683	0.005387245	0.120966368	0.493898033	0.003847746	-0.001100287	0.008795779	111	253380	0.04380772	69	109978	0.062739821	107	183915	0.05817905	157	235868	0.066562654	77	105762	0.072804977	111	204289	0.05433479	109	157664	0.069134362	148	220850	0.06701381	157	254888	0.061595681	135	245797	0.054923372	94	166518	0.056450354	145	227816	0.063647856	87	118142	0.073640196	133
K01654	0.005120191	0.001973345	0.004521878	0.001556602	0.340815162	0.640869086	0.000598314	-0.000672043	0.001868671	10	253380	0.003946641	3	109978	0.002727818	9	183915	0.004893565	15	235868	0.006359489	5	105762	0.004727596	12	204289	0.005874031	17	157664	0.010782423	8	220850	0.003622368	11	254888	0.004315621	17	245797	0.006916276	6	166518	0.003603214	12	227816	0.005267409	3	118142	0.002539317	13
K01657	0.05381109	0.004013846	0.054409246	0.005427331	0.700391998	0.871283004	-0.000598156	-0.003725888	0.002529575	115	253380	0.045386376	58	109978	0.05273782	104	183915	0.056547862	123	235868	0.052147811	62	105762	0.058622189	111	204289	0.05433479	90	157664	0.057083418	123	220850	0.05569391	144	254888	0.056495402	132	245797	0.053702852	87	166518	0.052246604	132	227816	0.057941497	60	118142	0.050786342	117
K01658	0.032857731	0.003389561	0.03280397	0.003317271	0.962416386	0.9818707	5.38E-05	-0.002260184	0.002367705	69	253380	0.027231826	30	109978	0.027278183	63	183915	0.034254955	85	235868	0.036037105	34	105762	0.032147652	62	204289	0.030349162	60	157664	0.038055612	75	220850	0.033959701	97	254888	0.03805593	84	245797	0.034174542	48	166518	0.028825713	79	227816	0.034677108	35	118142	0.029625366	70
K01659	0.000608491	0.000281487	0.00046349	0.000175659	0.096892233	0.464433162	0.000145001	-2.86E-05	0.000318588	2	253380	0.000789328	1	109978	0.000909273	1	183915	0.000543729	1	235868	0.000423966	1	105762	0.000945519	1	204289	0.000489503	1	157664	0.00063426	1	220850	0.000452796	1	254888	0.000392329	1	245797	0.00040684	1	166518	0.000600536	0	227816	0	1	118142	0.000846439	1
K01661	0.009406984	0.001501626	0.010998253	0.001401297	0.003193902	0.114182006	-0.001591268	-0.002601325	-0.000581212	28	253380	0.011050596	14	109978	0.012729819	16	183915	0.008699671	15	235868	0.006359489	11	105762	0.010400711	21	204289	0.010279555	13	157664	0.008245383	18	220850	0.008150328	22	254888	0.008631242	22	245797	0.008950475	17	166518	0.010209107	18	227816	0.007901113	11	118142	0.009310829	19
K01662	0.118091227	0.01187362	0.113922804	0.006174461	0.237494055	0.584585777	0.004168423	-0.002991359	0.011328206	332	253380	0.131028495	138	109978	0.125479641	240	183915	0.130495066	296	235868	0.12549392	94	105762	0.088878803	251	204289	0.122865157	183	157664	0.116069616	266	220850	0.12044374	323	254888	0.126722325	328	245797	0.133443451	177	166518	0.106294815	266	227816	0.116760895	119	118142	0.100726245	228
K01664	0.00512995	0.002613404	0.006367462	0.002048159	0.141501701	0.512890295	-0.001237512	-0.002917469	0.000442445	9	253380	0.003551977	7	109978	0.006364909	11	183915	0.005981024	12	235868	0.005087591	8	105762	0.007564153	13	204289	0.006363534	7	157664	0.004439821	7	220850	0.003169572	5	254888	0.001961646	11	245797	0.004475238	22	166518	0.013211785	11	227816	0.004828458	4	118142	0.003385756	6
K01665	0.017718091	0.003199893	0.017892067	0.002050174	0.856780442	0.939704773	-0.000173976	-0.002155091	0.001807138	46	253380	0.01815455	17	109978	0.015457637	40	183915	0.021749178	45	235868	0.019078468	10	105762	0.009455192	38	204289	0.018601099	22	157664	0.013953724	33	220850	0.014942269	46	254888	0.018047142	44	245797	0.017900951	39	166518	0.023420891	45	227816	0.019752783	21	118142	0.01777522	37
K01666	0.014879205	0.00407445	0.01398962	0.002832687	0.478194419	0.752432717	0.000889585	-0.001667451	0.003446621	39	253380	0.015391901	14	109978	0.012729819	26	183915	0.014136965	50	235868	0.021198297	16	105762	0.015128307	28	204289	0.013706073	34	157664	0.021564847	28	220850	0.012678288	37	254888	0.01451618	38	245797	0.015459912	19	166518	0.011410178	26	227816	0.011412719	19	118142	0.016082342	44
K01667	0.01177689	0.002615959	0.011118952	0.002759206	0.469237675	0.748536912	0.000657938	-0.00117418	0.002490055	35	253380	0.013813245	13	109978	0.011820546	22	183915	0.011962048	28	235868	0.011871047	6	105762	0.005673115	29	204289	0.014195576	18	157664	0.011416684	31	220850	0.014036676	37	254888	0.01451618	36	245797	0.014646232	17	166518	0.010209107	18	227816	0.007901113	12	118142	0.010157268	30
K01668	0.001164627	0.000547215	0.000886878	0.000459768	0.122334469	0.495442227	0.000277749	-7.99E-05	0.000635359	1	253380	0.000394664	2	109978	0.001818546	2	183915	0.001087459	3	235868	0.001271898	2	105762	0.001891038	3	204289	0.001468508	2	157664	0.00126852	3	220850	0.001358388	0	254888	0	2	245797	0.00081368	3	166518	0.001801607	4	227816	0.001755803	1	118142	0.000846439	1
K01669	0.003980364	0.003306032	0.004429528	0.002736611	0.671095904	0.875646752	-0.000449164	-0.002601702	0.001703373	14	253380	0.005525298	3	109978	0.002727818	6	183915	0.003262377	9	235868	0.003815694	2	105762	0.001891038	10	204289	0.004895026	3	157664	0.001902781	4	220850	0.001811184	6	254888	0.002353975	8	245797	0.003254718	23	166518	0.013812321	0	227816	0	6	118142	0.005078634	2
K01671	0.001096421	0.000767672	0.001250744	0.000765839	0.55425172	0.799240295	-0.000154323	-0.000681688	0.000373042	4	253380	0.001578657	1	109978	0.000909273	3	183915	0.001631188	2	235868	0.000847932	1	105762	0.000945519	2	204289	0.000979005	2	157664	0.00126852	2	220850	0.000905592	1	254888	0.000392329	1	245797	0.00040684	6	166518	0.003603214	1	227816	0.000438951	1	118142	0.000846439	1
K01673	0.021590568	0.003860719	0.022421302	0.002669562	0.484021483	0.757237048	-0.000830734	-0.003251293	0.001589825	59	253380	0.023285184	22	109978	0.020004001	51	183915	0.027730201	52	235868	0.022046229	16	105762	0.015128307	42	204289	0.02055911	30	157664	0.019027806	45	220850	0.020375821	43	254888	0.016870155	48	245797	0.01952831	45	166518	0.027024106	58	227816	0.025459142	33	118142	0.027932488	35
K01674	0.001636197	0.002132842	0.002598744	0.001999365	0.180742524	0.536333795	-0.000962548	-0.002399138	0.000474042	5	253380	0.001973321	0	109978	0	0	183915	0	6	235868	0.002543796	4	105762	0.003782077	3	204289	0.001468508	2	157664	0.00126852	1	220850	0.000452796	0	254888	0	0	245797	0	14	166518	0.008407499	4	227816	0.001755803	0	118142	0	1
K01676	0.016689701	0.004879181	0.018170037	0.003546421	0.331401233	0.646862465	-0.001480336	-0.004567941	0.001607269	67	253380	0.026442497	14	109978	0.012729819	32	183915	0.017399342	31	235868	0.013142944	12	105762	0.01134623	40	204289	0.019580105	18	157664	0.011416684	30	220850	0.01358388	37	254888	0.01451618	37	245797	0.015053072	42	166518	0.025222498	26	227816	0.011412719	28	118142	0.023700293	34
K01677	0.046704201	0.004939585	0.044148021	0.004013637	0.112585625	0.487871041	0.00255618	-0.000645594	0.005757953	97	253380	0.038282422	58	109978	0.05273782	85	183915	0.046217002	115	235868	0.048756084	62	105762	0.058622189	91	204289	0.044544738	78	157664	0.049472296	93	220850	0.042110029	116	254888	0.045510185	110	245797	0.044752377	64	166518	0.038434283	110	227816	0.048284581	56	118142	0.047400586	96
K01678	0.039425022	0.002787513	0.036236924	0.003756216	0.005118698	0.142990247	0.003188098	0.001019688	0.005356509	84	253380	0.033151788	49	109978	0.044554365	76	183915	0.041323437	94	235868	0.039852799	40	105762	0.037820767	78	204289	0.038181204	69	157664	0.043763954	89	220850	0.040298845	95	254888	0.037271272	97	245797	0.03946346	62	166518	0.037233212	93	227816	0.040822418	49	118142	0.041475513	74
K01679	0.016521924	0.005560177	0.019220102	0.003844565	0.122690208	0.494880716	-0.002698178	-0.00618423	0.000787873	77	253380	0.030389139	13	109978	0.011820546	22	183915	0.011962048	36	235868	0.015262774	17	105762	0.016073826	42	204289	0.02055911	29	157664	0.018393546	40	220850	0.018111841	43	254888	0.016870155	57	245797	0.023189868	31	166518	0.018616606	26	227816	0.011412719	12	118142	0.010157268	36
K01681	0.105415926	0.008044315	0.105250155	0.006509238	0.948233392	0.978537758	0.000165771	-0.005043321	0.005374863	258	253380	0.101823348	135	109978	0.122751823	198	183915	0.107658429	246	235868	0.104295623	109	105762	0.103061591	243	204289	0.118949136	161	157664	0.102115892	243	220850	0.110029432	258	254888	0.101220928	259	245797	0.105371506	164	166518	0.098487851	231	227816	0.101397619	116	118142	0.098186928	232
K01682	0.003638539	0.002050825	0.004312308	0.001817105	0.317848048	0.650424318	-0.000673769	-0.002032862	0.000685325	13	253380	0.005130634	3	109978	0.002727818	9	183915	0.004893565	7	235868	0.002967762	3	105762	0.002836558	7	204289	0.003426518	7	157664	0.004439821	4	220850	0.001811184	4	254888	0.001569317	5	245797	0.002034199	14	166518	0.008407499	1	227816	0.000438951	7	118142	0.005925073	4
K01683	9.30E-05	0.000248992	0.00011377	0.000239979	0.803403827	0.924199078	-2.08E-05	-0.000189915	0.000148387	0	253380	0	0	109978	0	0	183915	0	0	235868	0	0	105762	0	1	204289	0.000489503	0	157664	0	2	220850	0.000905592	0	254888	0	0	245797	0	0	166518	0	0	227816	0	0	118142	0	0
K01684	0.010284482	0.002144162	0.010454104	0.001973564	0.810470274	0.927177993	-0.000169622	-0.001606014	0.00126677	28	253380	0.011050596	16	109978	0.014548364	17	183915	0.0092434	19	235868	0.008055353	12	105762	0.01134623	22	204289	0.010769058	15	157664	0.009513903	26	220850	0.011772696	18	254888	0.007061925	26	245797	0.010577835	16	166518	0.009608571	22	227816	0.009656916	15	118142	0.012696585	25
K01685	0.037282565	0.005538581	0.034056718	0.004261603	0.072624521	0.448286609	0.003225847	-0.000320169	0.006771863	69	253380	0.027231826	53	109978	0.048191456	76	183915	0.041323437	81	235868	0.034341242	36	105762	0.034038691	80	204289	0.039160209	58	157664	0.036787092	90	220850	0.040751641	80	254888	0.031386334	78	245797	0.031733504	67	166518	0.04023589	73	227816	0.032043403	55	118142	0.046554147	75
K01686	0.040755597	0.004224122	0.038687779	0.003910495	0.146160601	0.517594676	0.002067818	-0.000766754	0.004902391	112	253380	0.044202384	58	109978	0.05273782	71	183915	0.03860479	104	235868	0.044092458	43	105762	0.040657325	89	204289	0.043565733	54	157664	0.034250051	88	220850	0.039846049	97	254888	0.03805593	92	245797	0.037429261	67	166518	0.04023589	82	227816	0.03599396	48	118142	0.040629073	79
K01687	0.124483354	0.015486601	0.11733374	0.013223645	0.160003349	0.532398954	0.007149614	-0.003012766	0.017311993	252	253380	0.099455363	176	109978	0.160032006	213	183915	0.115814371	268	235868	0.113622874	145	105762	0.137100282	234	204289	0.114543612	210	157664	0.133194642	286	220850	0.12949966	274	254888	0.107498195	279	245797	0.113508302	184	166518	0.110498565	280	227816	0.122906205	162	118142	0.137123123	260
K01689	0.104542346	0.00771367	0.102183959	0.00668516	0.348891289	0.648542583	0.002358386	-0.002723091	0.007439863	218	253380	0.086036783	123	109978	0.11184055	195	183915	0.106027241	245	235868	0.103871657	126	105762	0.119135417	199	204289	0.097411021	181	157664	0.114801096	230	220850	0.104143084	274	254888	0.107498195	249	245797	0.101303108	160	166518	0.096085708	236	227816	0.103592373	120	118142	0.101572684	221
K01690	0.001481869	0.001425521	0.002208393	0.001339089	0.132580607	0.504612881	-0.000726524	-0.001687295	0.000234248	7	253380	0.002762649	1	109978	0.000909273	4	183915	0.002174918	3	235868	0.001271898	1	105762	0.000945519	5	204289	0.002447513	1	157664	0.00063426	1	220850	0.000452796	1	254888	0.000392329	1	245797	0.00040684	10	166518	0.006005357	1	227816	0.000438951	2	118142	0.001692878	1
K01692	0.001398262	0.001719697	0.002030728	0.001438895	0.257056792	0.601903739	-0.000632466	-0.001755133	0.000490201	4	253380	0.001578657	0	109978	0	2	183915	0.001087459	2	235868	0.000847932	1	105762	0.000945519	2	204289	0.000979005	1	157664	0.00063426	1	220850	0.000452796	0	254888	0	0	245797	0	12	166518	0.007206428	3	227816	0.001316852	3	118142	0.002539317	2
K01693	0.041175624	0.004674204	0.039427718	0.002968161	0.222072486	0.57096205	0.001747907	-0.001142049	0.004637863	75	253380	0.029599811	43	109978	0.039098729	79	183915	0.042954626	97	235868	0.041124697	51	105762	0.048221478	79	204289	0.038670707	71	157664	0.045032474	98	220850	0.04437401	104	254888	0.040802235	105	245797	0.042718178	55	166518	0.033029462	106	227816	0.046528778	47	118142	0.039782634	86
K01695	0.047134381	0.00448898	0.046509289	0.003599204	0.660707984	0.870031166	0.000625092	-0.002275521	0.003525705	85	253380	0.033546452	54	109978	0.049100729	81	183915	0.044042085	124	235868	0.052571777	56	105762	0.052949074	95	204289	0.046502749	73	157664	0.046300995	110	220850	0.049807562	119	254888	0.046687172	109	245797	0.044345537	75	166518	0.045040176	114	227816	0.050040383	59	118142	0.049939903	95
K01696	0.056759824	0.007378567	0.055705083	0.005387297	0.644841707	0.861606072	0.001054741	-0.003618614	0.005728097	97	253380	0.038282422	73	109978	0.066376912	99	183915	0.053829215	133	235868	0.056387471	72	105762	0.068077381	102	204289	0.049929267	93	157664	0.058986198	127	220850	0.057505094	131	254888	0.051395123	124	245797	0.050448134	92	166518	0.055249282	131	227816	0.057502546	74	118142	0.062636488	119
K01697	0.002813474	0.001407458	0.003262911	0.001495602	0.360782101	0.660627225	-0.000449437	-0.001437831	0.000538957	4	253380	0.001578657	3	109978	0.002727818	7	183915	0.003806106	6	235868	0.002543796	4	105762	0.003782077	7	204289	0.003426518	6	157664	0.003805561	5	220850	0.00226398	1	254888	0.000392329	6	245797	0.002441039	10	166518	0.006005357	7	227816	0.003072655	4	118142	0.003385756	6
K01698	0.027365109	0.004998652	0.028181653	0.003302865	0.590984194	0.825645748	-0.000816544	-0.00392643	0.002293343	48	253380	0.018943879	34	109978	0.030915274	48	183915	0.026099013	63	235868	0.026709855	40	105762	0.037820767	49	204289	0.023985628	54	157664	0.034250051	55	220850	0.024903781	55	254888	0.021578105	59	245797	0.024003548	48	166518	0.028825713	61	227816	0.026775995	28	118142	0.023700293	55
K01699	0.001501656	0.000583142	0.001941845	0.000797656	0.058596574	0.416486416	-0.000440189	-0.000897242	1.69E-05	4	253380	0.001578657	1	109978	0.000909273	5	183915	0.002718647	5	235868	0.00211983	2	105762	0.001891038	3	204289	0.001468508	2	157664	0.00126852	4	220850	0.001811184	2	254888	0.000784658	2	245797	0.00081368	4	166518	0.002402143	2	227816	0.000877901	2	118142	0.001692878	2
K01703	0.091981777	0.009213493	0.087882728	0.008308629	0.181724051	0.536331525	0.004099049	-0.002036887	0.010234984	186	253380	0.07340753	117	109978	0.106384913	186	183915	0.101133676	204	235868	0.086489053	115	105762	0.108734706	177	204289	0.086641963	155	157664	0.098310331	204	220850	0.092370387	208	254888	0.081604469	205	245797	0.083402157	151	166518	0.090680887	213	227816	0.093496506	117	118142	0.099033367	183
K01704	0.059129802	0.004791351	0.055710725	0.004574739	0.03964761	0.358619799	0.003419077	0.000173651	0.006664503	122	253380	0.048149025	70	109978	0.063649093	102	183915	0.055460403	137	235868	0.058083335	69	105762	0.065240824	116	204289	0.056782304	92	157664	0.058351938	123	220850	0.05569391	145	254888	0.056887731	139	245797	0.056550731	95	166518	0.057050889	136	227816	0.0596973	74	118142	0.062636488	135
K01706	0.005731318	0.001547594	0.005917485	0.001543747	0.722892794	0.884435552	-0.000186167	-0.001249277	0.000876943	10	253380	0.003946641	8	109978	0.007274182	13	183915	0.007068483	16	235868	0.006783455	6	105762	0.005673115	9	204289	0.004405524	7	157664	0.004439821	11	220850	0.004980756	14	254888	0.005492609	14	245797	0.005695757	17	166518	0.010209107	11	227816	0.004828458	7	118142	0.005925073	9
K01708	0.006452431	0.002361113	0.007127014	0.001935309	0.373568909	0.671752954	-0.000674583	-0.002208219	0.000859053	14	253380	0.005525298	7	109978	0.006364909	18	183915	0.00978713	15	235868	0.006359489	7	105762	0.006618634	11	204289	0.005384529	9	157664	0.005708342	10	220850	0.00452796	11	254888	0.004315621	11	245797	0.004475238	19	166518	0.011410178	9	227816	0.003950557	11	118142	0.009310829	7
K01709	0.019243626	0.006102841	0.015837766	0.00221867	0.061169404	0.422765755	0.00340586	-0.000179287	0.006991006	25	253380	0.009866604	32	109978	0.029096728	24	183915	0.013049507	60	235868	0.025437957	16	105762	0.015128307	33	204289	0.016153586	20	157664	0.012685204	43	220850	0.019470229	43	254888	0.016870155	43	245797	0.017494111	33	166518	0.019817677	43	227816	0.018874881	27	118142	0.022853854	37
K01710	0.065388674	0.00707144	0.062862607	0.005072222	0.253380777	0.598664417	0.002526067	-0.001937451	0.006989584	152	253380	0.059988949	64	109978	0.058193457	115	183915	0.062528886	131	235868	0.055539539	66	105762	0.062404266	150	204289	0.073425392	98	157664	0.062157499	143	220850	0.06474983	155	254888	0.060811023	151	245797	0.061432808	131	166518	0.078670174	164	227816	0.07198792	76	118142	0.064329366	130
K01711	0.022961625	0.003284942	0.021657541	0.003028774	0.234928854	0.581848534	0.001304084	-0.000897634	0.003505802	64	253380	0.025258505	19	109978	0.017276183	45	183915	0.024467825	64	235868	0.027133821	19	105762	0.017964865	54	204289	0.026433141	31	157664	0.019662066	56	220850	0.025356577	46	254888	0.018047142	60	245797	0.024410387	33	166518	0.019817677	55	227816	0.02414229	31	118142	0.02623961	49
K01712	0.018180785	0.002387289	0.018760615	0.003346802	0.538918462	0.789257323	-0.00057983	-0.002474712	0.001315052	55	253380	0.021706528	19	109978	0.017276183	33	183915	0.017943072	42	235868	0.01780657	18	105762	0.017019345	46	204289	0.02251712	23	157664	0.014587985	40	220850	0.018111841	53	254888	0.020793447	45	245797	0.018307791	31	166518	0.018616606	36	227816	0.015802226	16	118142	0.013543024	37
K01713	0.00142184	0.001002439	0.001568643	0.000844213	0.648821423	0.864231862	-0.000146803	-0.000802291	0.000508684	5	253380	0.001973321	1	109978	0.000909273	1	183915	0.000543729	2	235868	0.000847932	1	105762	0.000945519	3	204289	0.001468508	1	157664	0.00063426	2	220850	0.000905592	2	254888	0.000784658	3	245797	0.001220519	7	166518	0.00420375	3	227816	0.001316852	4	118142	0.003385756	2
K01714	0.103952522	0.005570954	0.104352198	0.005640891	0.833293209	0.927838156	-0.000399677	-0.004245905	0.003446552	275	253380	0.108532639	119	109978	0.108203459	180	183915	0.097871299	235	235868	0.099631998	104	105762	0.098333995	192	204289	0.093984502	184	157664	0.116703877	243	220850	0.110029432	263	254888	0.103182574	254	245797	0.103337307	175	166518	0.105093744	239	227816	0.104909225	117	118142	0.099033367	217
K01715	0.025608259	0.005343075	0.026321609	0.003535856	0.660224541	0.869966782	-0.00071335	-0.004038348	0.002611649	63	253380	0.024863841	31	109978	0.028187456	43	183915	0.023380366	68	235868	0.028829684	28	105762	0.026474537	44	204289	0.021538115	53	157664	0.033615791	72	220850	0.032601313	66	254888	0.025893726	68	245797	0.027665106	27	166518	0.016214463	53	227816	0.023264389	29	118142	0.024546732	66
K01716	0.001054279	0.00055839	0.001002737	0.000412232	0.766239697	0.906626403	5.15E-05	-0.000302901	0.000405985	3	253380	0.001183992	1	109978	0.000909273	2	183915	0.001087459	3	235868	0.001271898	2	105762	0.001891038	4	204289	0.00195801	1	157664	0.00063426	1	220850	0.000452796	1	254888	0.000392329	1	245797	0.00040684	3	166518	0.001801607	1	227816	0.000438951	2	118142	0.001692878	1
K01719	0.010886028	0.003474726	0.011344932	0.00238764	0.666008486	0.87223004	-0.000458904	-0.002635049	0.001717241	40	253380	0.015786566	9	109978	0.008183455	20	183915	0.010874589	26	235868	0.011023115	4	105762	0.003782077	30	204289	0.014685078	14	157664	0.008879643	20	220850	0.00905592	32	254888	0.012554534	28	245797	0.011391514	30	166518	0.01801607	24	227816	0.010534818	10	118142	0.00846439	26
K01720	0.000845754	0.00051328	0.000760883	0.00045437	0.612526799	0.841838892	8.49E-05	-0.000255198	0.000424939	2	253380	0.000789328	1	109978	0.000909273	3	183915	0.001631188	2	235868	0.000847932	1	105762	0.000945519	1	204289	0.000489503	1	157664	0.00063426	1	220850	0.000452796	1	254888	0.000392329	1	245797	0.00040684	3	166518	0.001801607	0	227816	0	2	118142	0.001692878	1
K01721	0.000120107	0.0004494	0.000274707	0.000407978	0.299509167	0.637664677	-0.000154599	-0.000454457	0.000145258	0	253380	0	0	109978	0	0	183915	0	0	235868	0	0	105762	0	0	204289	0	0	157664	0	0	220850	0	0	254888	0	0	245797	0	3	166518	0.001801607	0	227816	0	0	118142	0	0
K01724	2.63E-05	9.84E-05	0	0	0.334281943	0.646601402	2.63E-05	-3.01E-05	8.27E-05	1	253380	0.000394664	0	109978	0	0	183915	0	0	235868	0	0	105762	0	0	204289	0	0	157664	0	0	220850	0	0	254888	0	0	245797	0	0	166518	0	0	227816	0	0	118142	0	0
K01725	0.000868902	0.000453772	0.000851023	0.000448126	0.907115542	0.962228178	1.79E-05	-0.000292807	0.000328566	4	253380	0.001578657	0	109978	0	2	183915	0.001087459	3	235868	0.001271898	1	105762	0.000945519	1	204289	0.000489503	1	157664	0.00063426	2	220850	0.000905592	3	254888	0.001176988	2	245797	0.00081368	1	166518	0.000600536	0	227816	0	1	118142	0.000846439	3
K01727	0.001972879	0.0020722	0.001996457	0.00116921	0.96921338	0.984623741	-2.36E-05	-0.001284485	0.001237327	1	253380	0.000394664	8	109978	0.007274182	2	183915	0.001087459	2	235868	0.000847932	6	105762	0.005673115	1	204289	0.000489503	1	157664	0.00063426	5	220850	0.00226398	4	254888	0.001569317	2	245797	0.00081368	1	166518	0.000600536	3	227816	0.001316852	1	118142	0.000846439	2
K01728	0.000841736	0.00106009	0.000971086	0.00082603	0.698288509	0.869747156	-0.00012935	-0.000809931	0.00055123	2	253380	0.000789328	0	109978	0	0	183915	0	2	235868	0.000847932	2	105762	0.001891038	0	204289	0	3	157664	0.001902781	0	220850	0	0	254888	0	1	245797	0.00040684	6	166518	0.003603214	5	227816	0.002194754	0	118142	0	2
K01729	0.001144733	0.000800051	0.000621866	0.000667228	0.049596538	0.38786043	0.000522867	9.96E-07	0.001044738	1	253380	0.000394664	1	109978	0.000909273	2	183915	0.001087459	3	235868	0.001271898	1	105762	0.000945519	4	204289	0.00195801	0	157664	0	1	220850	0.000452796	3	254888	0.001176988	3	245797	0.001220519	1	166518	0.000600536	6	227816	0.002633704	3	118142	0.002539317	4
K01730	0.001726231	0.001607007	0.002769786	0.00153298	0.059488436	0.419351579	-0.001043555	-0.00213176	4.46E-05	7	253380	0.002762649	1	109978	0.000909273	5	183915	0.002718647	2	235868	0.000847932	1	105762	0.000945519	4	204289	0.00195801	2	157664	0.00126852	3	220850	0.001358388	2	254888	0.000784658	2	245797	0.00081368	12	166518	0.007206428	1	227816	0.000438951	2	118142	0.001692878	2
K01732	0.00060147	0.000672864	0.000752249	0.000481119	0.469438003	0.748657633	-0.000150778	-0.00057524	0.000273683	3	253380	0.001183992	0	109978	0	3	183915	0.001631188	1	235868	0.000423966	0	105762	0	1	204289	0.000489503	1	157664	0.00063426	1	220850	0.000452796	1	254888	0.000392329	6	245797	0.002441039	0	166518	0	2	227816	0.000877901	0	118142	0	1
K01733	0.089158661	0.009245226	0.089306402	0.005505042	0.957136547	0.980983294	-0.000147742	-0.005811847	0.005516364	252	253380	0.099455363	107	109978	0.097292186	151	183915	0.082103145	222	235868	0.09412044	84	105762	0.079423612	181	204289	0.088599974	132	157664	0.083722346	213	220850	0.096445551	242	254888	0.094943662	240	245797	0.09764155	129	166518	0.077469102	215	227816	0.094374407	85	118142	0.071947318	206
K01734	0.054212509	0.002929087	0.050103309	0.003513129	0.000475459	0.03807478	0.0041092	0.001950663	0.006267738	127	253380	0.050122346	55	109978	0.050010002	98	183915	0.053285485	137	235868	0.058083335	56	105762	0.052949074	109	204289	0.053355785	87	157664	0.055180637	126	220850	0.057052298	144	254888	0.056495402	129	245797	0.052482333	85	166518	0.051045533	122	227816	0.053551989	65	118142	0.055018537	108
K01735	0.073707531	0.006160434	0.073064501	0.005625914	0.75116517	0.900498606	0.00064303	-0.003474477	0.004760538	201	253380	0.079327492	80	109978	0.072741821	143	183915	0.07775331	175	235868	0.074194041	72	105762	0.068077381	162	204289	0.079299424	114	157664	0.072305663	168	220850	0.076069731	195	254888	0.07650419	205	245797	0.083402157	105	166518	0.063056246	177	227816	0.07769428	79	118142	0.066868683	156
K01736	0.082375146	0.009436601	0.078256041	0.005901612	0.155742509	0.528468648	0.004119105	-0.001702101	0.009940311	238	253380	0.093930066	93	109978	0.084562367	156	183915	0.084821793	191	235868	0.080977496	75	105762	0.070913939	186	204289	0.091047487	139	157664	0.088162168	188	220850	0.085125651	228	254888	0.089451053	238	245797	0.09682787	111	166518	0.06665946	177	227816	0.07769428	83	118142	0.07025444	178
K01737	0.023041519	0.002686883	0.022488477	0.002523736	0.536563074	0.78927206	0.000553042	-0.00125781	0.002363894	49	253380	0.019338543	23	109978	0.020913274	45	183915	0.024467825	65	235868	0.027557787	20	105762	0.018910384	39	204289	0.019090602	32	157664	0.020296326	49	220850	0.022187005	63	254888	0.024716738	61	245797	0.024817227	39	166518	0.023420891	53	227816	0.023264389	29	118142	0.024546732	52
K01738	0.089060971	0.008676543	0.086077325	0.005825238	0.26485021	0.609459909	0.002983645	-0.002428684	0.008395975	267	253380	0.105375326	92	109978	0.083653094	179	183915	0.09732757	223	235868	0.094544406	97	105762	0.091715361	200	204289	0.097900523	129	157664	0.081819566	190	220850	0.086031243	236	254888	0.092589686	240	245797	0.09764155	120	166518	0.072064281	196	227816	0.086034344	100	118142	0.084643903	180
K01739	0.018415755	0.003605741	0.018684607	0.00322801	0.819612744	0.91908031	-0.000268852	-0.002665258	0.002127554	29	253380	0.01144526	20	109978	0.018185455	42	183915	0.022836636	40	235868	0.016958638	26	105762	0.024583499	44	204289	0.021538115	31	157664	0.019662066	47	220850	0.021281413	34	254888	0.013339192	33	245797	0.013425713	31	166518	0.018616606	44	227816	0.019313832	25	118142	0.021160976	37
K01740	0.134147578	0.010009557	0.127923194	0.008542551	0.062257616	0.424908228	0.006224385	-0.000343064	0.012791834	289	253380	0.114057937	166	109978	0.150939279	266	183915	0.144632031	322	235868	0.136517035	141	105762	0.133318205	259	204289	0.126781178	228	157664	0.144611325	305	220850	0.138102785	322	254888	0.126329996	331	245797	0.134663971	190	166518	0.114101779	310	227816	0.136074727	158	118142	0.133737367	284
K01744	0.029753913	0.005019391	0.027830992	0.002766984	0.202113178	0.55504881	0.001922921	-0.001122976	0.004968818	63	253380	0.024863841	33	109978	0.030006001	53	183915	0.02881766	66	235868	0.027981753	38	105762	0.035929729	54	204289	0.026433141	37	157664	0.023467627	55	220850	0.024903781	63	254888	0.024716738	67	245797	0.027258266	55	166518	0.033029462	75	227816	0.032921305	38	118142	0.032164683	62
K01745	0.022577024	0.004674568	0.021248192	0.003915273	0.378695274	0.67331078	0.001328832	-0.001723639	0.004381303	74	253380	0.029205146	24	109978	0.021822546	33	183915	0.017943072	55	235868	0.023318127	20	105762	0.018910384	55	204289	0.026922644	32	157664	0.020296326	41	220850	0.018564637	57	254888	0.022362763	51	245797	0.020748829	42	166518	0.025222498	36	227816	0.015802226	26	118142	0.022007415	42
K01746	0.003082018	0.001644878	0.003580688	0.001546622	0.364772814	0.663685405	-0.00049867	-0.001607604	0.000610264	15	253380	0.005919962	2	109978	0.001818546	3	183915	0.001631188	10	235868	0.004239659	1	105762	0.000945519	8	204289	0.003916021	4	157664	0.002537041	8	220850	0.003622368	11	254888	0.004315621	14	245797	0.005695757	2	166518	0.001201071	5	227816	0.002194754	1	118142	0.000846439	10
K01749	0.024146407	0.005118959	0.02439797	0.004503303	0.87985572	0.948898088	-0.000251563	-0.003637311	0.003134184	47	253380	0.018549215	34	109978	0.030915274	48	183915	0.026099013	56	235868	0.023742093	31	105762	0.029311095	39	204289	0.019090602	41	157664	0.026004668	43	220850	0.019470229	41	254888	0.016085496	50	245797	0.02034199	52	166518	0.031227855	57	227816	0.025020192	26	118142	0.022007415	42
K01750	0.001847196	0.001062978	0.002115988	0.001158943	0.472578918	0.749883482	-0.000268792	-0.001022443	0.000484859	7	253380	0.002762649	3	109978	0.002727818	2	183915	0.001087459	1	235868	0.000423966	2	105762	0.001891038	2	204289	0.000979005	1	157664	0.00063426	4	220850	0.001811184	3	254888	0.001176988	6	245797	0.002441039	2	166518	0.001201071	4	227816	0.001755803	3	118142	0.002539317	3
K01751	0.020628048	0.005940527	0.019685855	0.003892026	0.601158189	0.832500826	0.000942194	-0.002748609	0.004632996	38	253380	0.014997237	35	109978	0.031824547	32	183915	0.017399342	41	235868	0.017382604	21	105762	0.019855903	28	204289	0.013706073	34	157664	0.021564847	49	220850	0.022187005	33	254888	0.012946863	40	245797	0.016273592	33	166518	0.019817677	46	227816	0.020191734	33	118142	0.027932488	40
K01752	0.121940192	0.007440517	0.117662395	0.00605568	0.079783521	0.456796783	0.004277797	-0.000546927	0.009102522	302	253380	0.119188571	156	109978	0.141846551	244	183915	0.132669983	278	235868	0.117862533	128	105762	0.121026456	249	204289	0.121886151	205	157664	0.130023341	272	220850	0.123160516	282	254888	0.110636829	300	245797	0.122051937	199	166518	0.1195066	264	227816	0.115882993	137	118142	0.115962147	240
K01753	0.008691267	0.002856994	0.01134121	0.003561316	0.016795414	0.250928501	-0.002649943	-0.004791569	-0.000508317	21	253380	0.008287947	9	109978	0.008183455	20	183915	0.010874589	23	235868	0.009751217	3	105762	0.002836558	21	204289	0.010279555	14	157664	0.008879643	19	220850	0.008603124	19	254888	0.007454254	23	245797	0.009357315	28	166518	0.016814999	16	227816	0.007023212	9	118142	0.007617951	17
K01754	0.063935799	0.007311499	0.062826833	0.004992802	0.619898592	0.847124219	0.001108966	-0.003465088	0.005683019	125	253380	0.049333018	75	109978	0.068195457	126	183915	0.068509909	147	235868	0.062322994	84	105762	0.079423612	112	204289	0.054824293	119	157664	0.075476964	140	220850	0.063391442	147	254888	0.057672389	150	245797	0.061025969	106	166518	0.063656782	146	227816	0.064086807	69	118142	0.058404293	135
K01755	0.084697205	0.005118118	0.084201431	0.005196804	0.77655704	0.91004909	0.000495774	-0.003041163	0.00403271	220	253380	0.086826111	97	109978	0.088199458	157	183915	0.085365522	206	235868	0.087336985	102	105762	0.096442957	171	204289	0.083704947	125	157664	0.079282525	181	220850	0.081956079	204	254888	0.080035153	197	245797	0.080147439	125	166518	0.07506696	204	227816	0.089545949	99	118142	0.083797464	182
K01756	0.083947563	0.006132357	0.081226936	0.00520142	0.175546647	0.534922965	0.002720627	-0.001296553	0.006737807	230	253380	0.090772752	98	109978	0.089108731	162	183915	0.088084169	187	235868	0.079281632	95	105762	0.089824323	159	204289	0.077830916	126	157664	0.079916785	187	220850	0.084672855	213	254888	0.083566115	224	245797	0.091132113	115	166518	0.069061603	201	227816	0.088229097	98	118142	0.082951025	178
K01758	0.002224112	0.001952209	0.003936253	0.002369807	0.021721111	0.281157315	-0.001712141	-0.003158335	-0.000265947	9	253380	0.003551977	3	109978	0.002727818	3	183915	0.001631188	2	235868	0.000847932	0	105762	0	6	204289	0.002937016	2	157664	0.00126852	4	220850	0.001811184	6	254888	0.002353975	0	245797	0	14	166518	0.008407499	4	227816	0.001755803	4	118142	0.003385756	3
K01759	0.034839342	0.004504416	0.037166659	0.003928427	0.119622667	0.494122239	-0.002327317	-0.00529963	0.000644996	82	253380	0.03236246	41	109978	0.037280183	54	183915	0.02936139	84	235868	0.03561314	33	105762	0.031202133	67	204289	0.032796675	46	157664	0.029175969	70	220850	0.031695721	90	254888	0.035309626	81	245797	0.032954023	60	166518	0.036032141	80	227816	0.035116059	50	118142	0.042321952	70
K01760	0.005851967	0.003186911	0.008168341	0.003577376	0.04712637	0.380431423	-0.002316373	-0.004601511	-3.12E-05	21	253380	0.008287947	5	109978	0.004546364	11	183915	0.005981024	13	235868	0.005511557	6	105762	0.005673115	16	204289	0.007832042	7	157664	0.004439821	8	220850	0.003622368	7	254888	0.002746304	14	245797	0.005695757	27	166518	0.016214463	14	227816	0.00614531	5	118142	0.004232195	9
K01761	0.006047043	0.002963782	0.006002976	0.001693977	0.959857354	0.981427182	4.41E-05	-0.001762188	0.00185032	29	253380	0.01144526	3	109978	0.002727818	12	183915	0.006524753	14	235868	0.005935523	2	105762	0.001891038	10	204289	0.004895026	15	157664	0.009513903	15	220850	0.00679194	20	254888	0.007846584	25	245797	0.010170995	5	166518	0.003002678	12	227816	0.005267409	6	118142	0.005078634	17
K01766	0.00228156	0.002400587	0.002832116	0.002030838	0.47760578	0.751900475	-0.000550556	-0.002122081	0.00102097	7	253380	0.002762649	1	109978	0.000909273	6	183915	0.003262377	4	235868	0.001695864	4	105762	0.003782077	8	204289	0.003916021	2	157664	0.00126852	1	220850	0.000452796	1	254888	0.000392329	2	245797	0.00081368	17	166518	0.010209107	2	227816	0.000877901	2	118142	0.001692878	2
K01768	0.001419884	0.001097085	0.001259771	0.000798775	0.637745137	0.859003654	0.000160113	-0.000534367	0.000854592	4	253380	0.001578657	4	109978	0.003637091	0	183915	0	6	235868	0.002543796	2	105762	0.001891038	1	204289	0.000489503	5	157664	0.003171301	1	220850	0.000452796	2	254888	0.000784658	1	245797	0.00040684	2	166518	0.001201071	4	227816	0.001755803	0	118142	0	2
K01770	0.046953793	0.003383957	0.042561086	0.003873699	0.000894974	0.05321994	0.004392707	0.001947185	0.006838228	116	253380	0.04578104	50	109978	0.045463638	91	183915	0.049479379	117	235868	0.049604016	51	105762	0.048221478	95	204289	0.046502749	71	157664	0.045032474	108	220850	0.04890197	122	254888	0.04786416	130	245797	0.052889173	63	166518	0.037833748	104	227816	0.045650876	51	118142	0.043168391	101
K01771	0.002537288	0.001890217	0.003430793	0.002317172	0.205366462	0.557356968	-0.000893504	-0.002299847	0.000512838	11	253380	0.004341306	4	109978	0.003637091	13	183915	0.007068483	4	235868	0.001695864	1	105762	0.000945519	7	204289	0.003426518	1	157664	0.00063426	9	220850	0.004075164	3	254888	0.001176988	1	245797	0.00040684	1	166518	0.000600536	11	227816	0.004828458	1	118142	0.000846439	4
K01772	0.007947554	0.003325195	0.010495062	0.003143575	0.027610032	0.308226488	-0.002547508	-0.004792972	-0.000302044	17	253380	0.00670929	4	109978	0.003637091	14	183915	0.007612212	17	235868	0.007207421	14	105762	0.013237269	15	204289	0.007342539	14	157664	0.008879643	18	220850	0.008150328	14	254888	0.005492609	18	245797	0.007323116	27	166518	0.016214463	25	227816	0.010973768	8	118142	0.006771512	5
K01775	0.089437632	0.007186661	0.091947087	0.005117981	0.263207903	0.607542916	-0.002509454	-0.007039561	0.002020652	261	253380	0.103007341	98	109978	0.089108731	167	183915	0.090802817	220	235868	0.093272508	83	105762	0.078478092	196	204289	0.095942513	131	157664	0.083088086	197	220850	0.089200815	239	254888	0.093766674	251	245797	0.102116787	138	166518	0.082873924	201	227816	0.088229097	103	118142	0.08718322	175
K01776	0.067130486	0.005220894	0.06756335	0.003689546	0.787375895	0.916646565	-0.000432865	-0.003719142	0.002853413	182	253380	0.071828874	68	109978	0.061830548	124	183915	0.067422451	168	235868	0.071226279	63	105762	0.059567709	140	204289	0.068530366	110	157664	0.069768622	142	220850	0.064297034	187	254888	0.073365557	189	245797	0.07689272	100	166518	0.060053568	153	227816	0.067159462	72	118142	0.06094361	145
K01777	0.00609803	0.001933729	0.007462322	0.001892386	0.043261829	0.374395602	-0.001364292	-0.002684364	-4.42E-05	13	253380	0.005130634	6	109978	0.005455637	8	183915	0.004349836	13	235868	0.005511557	6	105762	0.005673115	6	204289	0.002937016	9	157664	0.005708342	17	220850	0.007697532	18	254888	0.007061925	11	245797	0.004475238	9	166518	0.005404821	16	227816	0.007023212	11	118142	0.009310829	10
K01778	0.075965715	0.00363671	0.071901796	0.004046118	0.003221432	0.113811284	0.004063919	0.001465347	0.00666249	181	253380	0.071434209	86	109978	0.078197458	143	183915	0.07775331	170	235868	0.072074211	77	105762	0.072804977	155	204289	0.075872906	117	157664	0.074208443	175	220850	0.079239303	199	254888	0.078073507	200	245797	0.081367958	113	166518	0.067860532	174	227816	0.076377427	91	118142	0.077025952	153
K01779	0.015568586	0.00340021	0.01738742	0.002954994	0.107358138	0.481548152	-0.001818835	-0.00406041	0.000422741	47	253380	0.018549215	18	109978	0.01636691	31	183915	0.016855613	37	235868	0.01568674	10	105762	0.009455192	33	204289	0.016153586	15	157664	0.009513903	45	220850	0.020375821	35	254888	0.013731521	42	245797	0.017087271	29	166518	0.017415535	46	227816	0.020191734	14	118142	0.011850146	37
K01782	0.001945653	0.002807372	0.003554923	0.00259168	0.090789174	0.462886059	-0.001609271	-0.00349159	0.000273049	5	253380	0.001973321	2	109978	0.001818546	4	183915	0.002174918	4	235868	0.001695864	1	105762	0.000945519	5	204289	0.002447513	1	157664	0.00063426	1	220850	0.000452796	1	254888	0.000392329	1	245797	0.00040684	20	166518	0.012010714	0	227816	0	3	118142	0.002539317	1
K01783	0.076528546	0.005224604	0.07308887	0.005072456	0.057555004	0.413982456	0.003439676	-0.000117861	0.006997213	191	253380	0.075380851	91	109978	0.082743821	132	183915	0.071772286	185	235868	0.0784337	83	105762	0.078478092	148	204289	0.072446387	125	157664	0.079282525	168	220850	0.076069731	206	254888	0.080819811	205	245797	0.083402157	103	166518	0.061855175	180	227816	0.079011132	85	118142	0.071947318	156
K01784	0.098089343	0.007534509	0.094724394	0.004743978	0.147271738	0.518776572	0.003364949	-0.00128754	0.008017438	264	253380	0.104191333	97	109978	0.088199458	201	183915	0.109289617	235	235868	0.099631998	120	105762	0.113462302	211	204289	0.103285052	146	157664	0.092601989	206	220850	0.093275979	256	254888	0.10043627	255	245797	0.103744147	148	166518	0.08887928	216	227816	0.094813358	104	118142	0.088029659	186
K01785	0.090246706	0.007290629	0.087982087	0.004692901	0.308875559	0.646153469	0.002264619	-0.00225239	0.006781628	223	253380	0.088010103	90	109978	0.081834549	169	183915	0.091890275	226	235868	0.095816304	92	105762	0.086987765	195	204289	0.09545301	132	157664	0.083722346	206	220850	0.093275979	245	254888	0.096120649	226	245797	0.091945793	144	166518	0.086477138	211	227816	0.092618604	123	118142	0.104112001	189
K01787	0.014735366	0.004171547	0.014085062	0.003791121	0.635665205	0.857163274	0.000650304	-0.002133973	0.003434581	46	253380	0.01815455	12	109978	0.010911273	28	183915	0.015224424	35	235868	0.014838808	4	105762	0.003782077	37	204289	0.018111597	12	157664	0.007611122	33	220850	0.014942269	45	254888	0.017654813	42	245797	0.017087271	21	166518	0.012611249	38	227816	0.016680128	22	118142	0.018621659	34
K01788	0.021576457	0.004585278	0.023050316	0.002882845	0.290836777	0.629919106	-0.001473859	-0.004304614	0.001356896	38	253380	0.014997237	26	109978	0.023641092	37	183915	0.020117989	43	235868	0.018230536	22	105762	0.020801422	39	204289	0.019090602	39	157664	0.024736148	47	220850	0.021281413	41	254888	0.016085496	45	245797	0.018307791	50	166518	0.030026784	47	227816	0.020630684	33	118142	0.027932488	36
K01790	0.051634251	0.006476565	0.049062454	0.005821976	0.231264853	0.579706472	0.002571797	-0.001737553	0.006881147	90	253380	0.035519773	63	109978	0.057284184	85	183915	0.046217002	134	235868	0.056811437	56	105762	0.052949074	91	204289	0.044544738	75	157664	0.047569515	112	220850	0.050713154	129	254888	0.050610464	119	245797	0.048413935	85	166518	0.051045533	124	227816	0.054429891	73	118142	0.061790049	117
K01791	0.058974539	0.007851962	0.058796786	0.007659464	0.946316873	0.98009642	0.000177753	-0.005176902	0.005532408	170	253380	0.067092904	53	109978	0.048191456	97	183915	0.052741756	140	235868	0.059355233	44	105762	0.041602844	138	204289	0.067551361	76	157664	0.048203775	138	220850	0.06248585	163	254888	0.063949656	163	245797	0.066314886	89	166518	0.053447675	139	227816	0.061014152	74	118142	0.062636488	132
K01792	0.003464401	0.002049033	0.004418845	0.001824693	0.161205582	0.53315018	-0.000954445	-0.002314243	0.000405354	7	253380	0.002762649	5	109978	0.004546364	8	183915	0.004349836	6	235868	0.002543796	4	105762	0.003782077	9	204289	0.004405524	4	157664	0.002537041	8	220850	0.003622368	4	254888	0.001569317	7	245797	0.002847879	17	166518	0.010209107	7	227816	0.003072655	3	118142	0.002539317	4
K01799	0.000346029	0.000541544	0.000683233	0.000841626	0.141668951	0.512877469	-0.000337204	-0.000792098	0.000117689	1	253380	0.000394664	2	109978	0.001818546	0	183915	0	0	235868	0	0	105762	0	1	204289	0.000489503	1	157664	0.00063426	3	220850	0.001358388	0	254888	0	0	245797	0	0	166518	0	0	227816	0	0	118142	0	1
K01801	0.000313588	0.000382964	0.000430508	0.000598462	0.467709576	0.747290161	-0.00011692	-0.000439637	0.000205797	1	253380	0.000394664	0	109978	0	1	183915	0.000543729	0	235868	0	1	105762	0.000945519	1	204289	0.000489503	1	157664	0.00063426	0	220850	0	0	254888	0	0	245797	0	2	166518	0.001201071	0	227816	0	0	118142	0	1
K01802	0.003864716	0.0012041	0.003844053	0.000869161	0.955651918	0.980298108	2.07E-05	-0.000740287	0.000781614	14	253380	0.005525298	4	109978	0.003637091	8	183915	0.004349836	8	235868	0.003391728	2	105762	0.001891038	8	204289	0.003916021	5	157664	0.003171301	9	220850	0.004075164	10	254888	0.003923292	8	245797	0.003254718	8	166518	0.004804285	14	227816	0.00614531	5	118142	0.004232195	9
K01803	0.074457131	0.006768229	0.073191018	0.004991464	0.547951966	0.795696206	0.001266113	-0.003029187	0.005561413	218	253380	0.086036783	87	109978	0.07910673	134	183915	0.072859745	163	235868	0.069106449	85	105762	0.080369131	161	204289	0.078809921	114	157664	0.072305663	154	220850	0.069730586	185	254888	0.072580898	190	245797	0.07729956	103	166518	0.061855175	157	227816	0.068915265	76	118142	0.064329366	161
K01804	0.043412059	0.004229355	0.044693814	0.003738776	0.35581906	0.655134665	-0.001281755	-0.00408281	0.0015193	97	253380	0.038282422	45	109978	0.040917274	88	183915	0.047848191	104	235868	0.044092458	55	105762	0.052003555	84	204289	0.04111822	69	157664	0.043763954	101	220850	0.045732398	106	254888	0.041586893	96	245797	0.03905662	70	166518	0.042037497	96	227816	0.04213927	62	118142	0.05247922	82
K01805	0.016489215	0.002130003	0.018702566	0.003008896	0.01201908	0.209236513	-0.002213351	-0.003910745	-0.000515956	43	253380	0.016970558	19	109978	0.017276183	30	183915	0.016311883	37	235868	0.01568674	11	105762	0.010400711	40	204289	0.019580105	26	157664	0.016490765	38	220850	0.017206249	42	254888	0.016477826	49	245797	0.01993515	29	166518	0.017415535	32	227816	0.014046423	20	118142	0.016928781	32
K01807	0.012453196	0.002675191	0.015006222	0.003724912	0.019398116	0.270313416	-0.002553026	-0.004668926	-0.000437125	27	253380	0.010655932	15	109978	0.013639091	20	183915	0.010874589	30	235868	0.012718978	15	105762	0.014182788	23	204289	0.01125856	18	157664	0.011416684	19	220850	0.008603124	23	254888	0.009023571	24	245797	0.009764155	28	166518	0.016814999	31	227816	0.013607473	21	118142	0.01777522	22
K01808	0.064439306	0.006364673	0.062003908	0.004848265	0.228112702	0.576861005	0.002435397	-0.001630776	0.006501571	181	253380	0.071434209	68	109978	0.061830548	116	183915	0.063072615	138	235868	0.058507301	74	105762	0.06996842	116	204289	0.056782304	97	157664	0.061523239	157	220850	0.071088974	190	254888	0.074542544	165	245797	0.067128565	85	166518	0.051045533	157	227816	0.068915265	69	118142	0.058404293	127
K01809	0.045451812	0.005797379	0.048960764	0.00419067	0.059690874	0.419302209	-0.003508952	-0.007173697	0.000155793	124	253380	0.048938353	38	109978	0.034552365	83	183915	0.045129544	119	235868	0.050451948	51	105762	0.048221478	94	204289	0.046013246	63	157664	0.039958393	105	220850	0.047543582	132	254888	0.051787452	101	245797	0.041090819	86	166518	0.051646068	122	227816	0.053551989	48	118142	0.040629073	96
K01810	0.090686672	0.005886373	0.088834832	0.005374407	0.34278845	0.642567862	0.00185184	-0.002082231	0.005785912	245	253380	0.096692715	104	109978	0.094564367	158	183915	0.085909252	226	235868	0.095816304	97	105762	0.091715361	186	204289	0.091047487	147	157664	0.093236249	206	220850	0.093275979	244	254888	0.09572832	234	245797	0.095200511	133	166518	0.079871245	210	227816	0.092179654	89	118142	0.075333074	184
K01811	0.079561432	0.004231834	0.076067389	0.005729018	0.038551022	0.353492276	0.003494043	0.000194449	0.006793637	200	253380	0.078932828	84	109978	0.076378912	140	183915	0.076122122	199	235868	0.084369223	93	105762	0.087933284	159	204289	0.077830916	123	157664	0.078014004	181	220850	0.081956079	203	254888	0.079642824	181	245797	0.073638002	118	166518	0.07086321	187	227816	0.082083787	97	118142	0.082104586	161
K01812	0.041111956	0.005718721	0.040683857	0.003336938	0.800731254	0.922361318	0.0004281	-0.003066213	0.003922413	128	253380	0.05051701	47	109978	0.04273582	76	183915	0.041323437	97	235868	0.041124697	41	105762	0.038766287	85	204289	0.041607722	62	157664	0.039324132	73	220850	0.033054109	92	254888	0.036094285	94	245797	0.03824294	65	166518	0.039034819	92	227816	0.040383467	52	118142	0.04401483	69
K01813	0.021764552	0.005875394	0.022353668	0.003603678	0.737551575	0.893091685	-0.000589115	-0.004203364	0.003025134	95	253380	0.037493093	15	109978	0.013639091	48	183915	0.026099013	54	235868	0.022894161	14	105762	0.013237269	52	204289	0.025454136	24	157664	0.015222245	53	220850	0.023998189	61	254888	0.02393208	58	245797	0.023596708	36	166518	0.021619284	42	227816	0.018435931	24	118142	0.020314537	48
K01814	0.061273439	0.005171181	0.06118511	0.003205017	0.954497635	0.979783421	8.83E-05	-0.003097466	0.003274123	134	253380	0.052884995	64	109978	0.058193457	125	183915	0.06796618	152	235868	0.064442824	60	105762	0.056731151	123	204289	0.060208822	96	157664	0.060888979	134	220850	0.060674666	161	254888	0.063164998	145	245797	0.05899177	106	166518	0.063656782	157	227816	0.068915265	80	118142	0.067715122	130
K01815	0.020611036	0.003902172	0.018727793	0.002419416	0.118024984	0.493290225	0.001883243	-0.000520888	0.004287373	38	253380	0.014997237	30	109978	0.027278183	38	183915	0.020661719	44	235868	0.018654502	23	105762	0.021746941	41	204289	0.020069607	31	157664	0.019662066	38	220850	0.017206249	43	254888	0.016870155	44	245797	0.017900951	41	166518	0.024621963	43	227816	0.018874881	31	118142	0.02623961	34
K01816	0.005345038	0.001362486	0.004581696	0.001133557	0.088949541	0.460543918	0.000763342	-0.000124874	0.001651557	21	253380	0.008287947	4	109978	0.003637091	7	183915	0.003806106	12	235868	0.005087591	5	105762	0.004727596	10	204289	0.004895026	8	157664	0.005074082	16	220850	0.007244736	12	254888	0.00470795	12	245797	0.004882077	9	166518	0.005404821	8	227816	0.003511606	8	118142	0.006771512	10
K01817	0.042330707	0.005815694	0.040079566	0.00461028	0.227231186	0.576330449	0.002251141	-0.001496959	0.005999241	76	253380	0.029994475	38	109978	0.034552365	83	183915	0.045129544	118	235868	0.050027982	49	105762	0.04633044	80	204289	0.039160209	74	157664	0.046935255	91	220850	0.041204437	122	254888	0.04786416	97	245797	0.03946346	63	166518	0.037833748	102	227816	0.044772975	42	118142	0.035550439	95
K01818	0.030359332	0.004059406	0.029902334	0.004439483	0.748620042	0.899782264	0.000456997	-0.002424474	0.003338468	105	253380	0.041439735	34	109978	0.030915274	58	183915	0.031536308	66	235868	0.027981753	30	105762	0.028365576	69	204289	0.033775681	52	157664	0.03298153	71	220850	0.032148517	80	254888	0.031386334	72	245797	0.029292465	39	166518	0.023420891	60	227816	0.026337044	37	118142	0.031318244	52
K01819	0.000944668	0.000788292	0.002529068	0.001711822	0.00041848	0.036425984	-0.0015844	-0.002411611	-0.000757189	2	253380	0.000789328	0	109978	0	1	183915	0.000543729	2	235868	0.000847932	1	105762	0.000945519	1	204289	0.000489503	4	157664	0.002537041	3	220850	0.001358388	3	254888	0.001176988	0	245797	0	3	166518	0.001801607	5	227816	0.002194754	0	118142	0	3
K01820	0.000666275	0.000599741	0.000914603	0.000406309	0.182930908	0.537516161	-0.000248328	-0.000623013	0.000126357	0	253380	0	1	109978	0.000909273	0	183915	0	3	235868	0.001271898	0	105762	0	1	204289	0.000489503	0	157664	0	3	220850	0.001358388	4	254888	0.001569317	2	245797	0.00081368	3	166518	0.001801607	1	227816	0.000438951	1	118142	0.000846439	1
K01821	0.00403369	0.001607409	0.005116859	0.001854078	0.067392481	0.435224991	-0.001083168	-0.002248417	8.21E-05	13	253380	0.005130634	7	109978	0.006364909	3	183915	0.001631188	8	235868	0.003391728	6	105762	0.005673115	6	204289	0.002937016	5	157664	0.003171301	10	220850	0.00452796	3	254888	0.001176988	7	245797	0.002847879	11	166518	0.006605892	7	227816	0.003072655	7	118142	0.005925073	9
K01823	0.005784504	0.002912845	0.009934506	0.003866815	0.000639742	0.04574154	-0.004150001	-0.006399237	-0.001900765	18	253380	0.007103955	2	109978	0.001818546	13	183915	0.007068483	7	235868	0.002967762	6	105762	0.005673115	13	204289	0.006363534	9	157664	0.005708342	17	220850	0.007697532	11	254888	0.004315621	8	245797	0.003254718	24	166518	0.014412856	13	227816	0.00570636	3	118142	0.002539317	10
K01825	0.002672631	0.002633889	0.003749858	0.002286429	0.213404508	0.564380218	-0.001077227	-0.002813087	0.000658633	12	253380	0.00473597	2	109978	0.001818546	9	183915	0.004893565	5	235868	0.00211983	1	105762	0.000945519	10	204289	0.004895026	2	157664	0.00126852	1	220850	0.000452796	1	254888	0.000392329	1	245797	0.00040684	16	166518	0.009608571	1	227816	0.000438951	7	118142	0.005925073	2
K01826	0.001264582	0.001792861	0.002241186	0.001677104	0.108513213	0.480627106	-0.000976604	-0.002183427	0.00023022	4	253380	0.001578657	0	109978	0	3	183915	0.001631188	2	235868	0.000847932	1	105762	0.000945519	2	204289	0.000979005	0	157664	0	1	220850	0.000452796	1	254888	0.000392329	0	245797	0	12	166518	0.007206428	0	227816	0	3	118142	0.002539317	0
K01829	2.63E-05	9.84E-05	1.56E-05	7.65E-05	0.729671647	0.887846011	1.07E-05	-5.25E-05	7.39E-05	1	253380	0.000394664	0	109978	0	0	183915	0	0	235868	0	0	105762	0	0	204289	0	0	157664	0	0	220850	0	0	254888	0	0	245797	0	0	166518	0	0	227816	0	0	118142	0	0
K01834	0.021143073	0.001870011	0.023429177	0.002951797	0.005870396	0.152630302	-0.002286104	-0.00387121	-0.000700998	49	253380	0.019338543	22	109978	0.020004001	42	183915	0.022836636	47	235868	0.0199264	25	105762	0.02363798	46	204289	0.02251712	34	157664	0.021564847	44	220850	0.019923025	45	254888	0.017654813	58	245797	0.023596708	36	166518	0.021619284	53	227816	0.023264389	26	118142	0.022007415	43
K01835	0.109255572	0.010928015	0.108283267	0.007321835	0.769807663	0.907986022	0.000972306	-0.005842131	0.007786743	311	253380	0.122740548	120	109978	0.109112732	207	183915	0.112551994	261	235868	0.110655112	113	105762	0.106843668	239	204289	0.116991125	187	157664	0.118606657	248	220850	0.112293412	301	254888	0.118091083	285	245797	0.11594934	135	166518	0.081072317	248	227816	0.108859782	112	118142	0.094801171	236
K01836	0	0	2.88E-05	0.000140862	0.327286881	0.654573763	-2.88E-05	-8.81E-05	3.06E-05	0	253380	0	0	109978	0	0	183915	0	0	235868	0	0	105762	0	0	204289	0	0	157664	0	0	220850	0	0	254888	0	0	245797	0	0	166518	0	0	227816	0	0	118142	0	0
K01838	0.013542754	0.002167257	0.014053475	0.002506479	0.513335402	0.772898577	-0.000510721	-0.002083529	0.001062087	37	253380	0.014602573	18	109978	0.01636691	21	183915	0.011418318	32	235868	0.01356691	15	105762	0.014182788	31	204289	0.015174581	17	157664	0.010782423	35	220850	0.015847861	37	254888	0.01451618	37	245797	0.015053072	24	166518	0.014412856	32	227816	0.014046423	9	118142	0.007617951	25
K01839	0.052682451	0.004990719	0.050415252	0.003758919	0.154024876	0.528009934	0.002267199	-0.000913655	0.005448053	112	253380	0.044202384	62	109978	0.056374911	96	183915	0.052198026	131	235868	0.055539539	65	105762	0.061458747	109	204289	0.053355785	80	157664	0.050740816	126	220850	0.057052298	141	254888	0.055318414	124	245797	0.050448134	68	166518	0.040836426	128	227816	0.056185694	59	118142	0.049939903	104
K01840	0.012643712	0.003929125	0.014429338	0.002578469	0.143285045	0.515620121	-0.001785626	-0.004227406	0.000656154	55	253380	0.021706528	9	109978	0.008183455	21	183915	0.011418318	25	235868	0.010599149	8	105762	0.007564153	28	204289	0.013706073	15	157664	0.009513903	24	220850	0.010867104	33	254888	0.012946863	29	245797	0.011798354	35	166518	0.021018749	24	227816	0.010534818	18	118142	0.015235903	23
K01841	0.004191325	0.001497018	0.002955123	0.00111136	0.013121106	0.220126711	0.001236201	0.000284889	0.002187514	18	253380	0.007103955	5	109978	0.004546364	11	183915	0.005981024	14	235868	0.005935523	4	105762	0.003782077	9	204289	0.004405524	2	157664	0.00126852	7	220850	0.003169572	11	254888	0.004315621	9	245797	0.003661558	6	166518	0.003603214	13	227816	0.00570636	3	118142	0.002539317	9
K01843	0.012055698	0.003392526	0.011798565	0.002411372	0.805455807	0.92531897	0.000257132	-0.001880579	0.002394844	36	253380	0.014207909	15	109978	0.013639091	23	183915	0.012505777	25	235868	0.010599149	4	105762	0.003782077	28	204289	0.013706073	8	157664	0.005074082	29	220850	0.013131084	39	254888	0.015300838	28	245797	0.011391514	18	166518	0.010809642	28	227816	0.012290621	17	118142	0.014389464	34
K01844	0.003133249	0.001671171	0.003336688	0.001384229	0.703532736	0.87338107	-0.000203439	-0.001291701	0.000884823	16	253380	0.006314626	2	109978	0.001818546	4	183915	0.002174918	6	235868	0.002543796	2	105762	0.001891038	9	204289	0.004405524	3	157664	0.001902781	9	220850	0.004075164	13	254888	0.005100279	13	245797	0.005288917	1	166518	0.000600536	5	227816	0.002194754	3	118142	0.002539317	10
K01845	0.033697277	0.00305647	0.034218978	0.003864924	0.648821964	0.864040956	-0.000521701	-0.002827916	0.001784515	94	253380	0.037098429	32	109978	0.029096728	68	183915	0.036973602	77	235868	0.032645378	35	105762	0.033093171	72	204289	0.035244188	56	157664	0.035518571	86	220850	0.038940457	78	254888	0.030601676	85	245797	0.034581382	52	166518	0.031227855	69	227816	0.030287601	34	118142	0.028778927	74
K01846	0.001459998	0.001240982	0.001679045	0.000834907	0.563035135	0.804565554	-0.000219047	-0.000993429	0.000555335	8	253380	0.003157313	0	109978	0	2	183915	0.001087459	3	235868	0.001271898	2	105762	0.001891038	0	204289	0	1	157664	0.00063426	2	220850	0.000905592	2	254888	0.000784658	3	245797	0.001220519	5	166518	0.003002678	3	227816	0.001316852	1	118142	0.000846439	2
K01847	0.031027971	0.004899375	0.029066556	0.005639099	0.268782096	0.610554187	0.001961415	-0.001587139	0.005509969	94	253380	0.037098429	39	109978	0.035461638	60	183915	0.032623766	67	235868	0.028405718	19	105762	0.017964865	71	204289	0.034754686	40	157664	0.025370408	61	220850	0.027620557	81	254888	0.031778664	73	245797	0.029699305	50	166518	0.030026784	66	227816	0.028970748	40	118142	0.033857561	70
K01848	0.002512376	0.001247627	0.002600092	0.000866281	0.818376078	0.918207869	-8.77E-05	-0.00087052	0.000695089	6	253380	0.002367985	4	109978	0.003637091	2	183915	0.001087459	5	235868	0.00211983	4	105762	0.003782077	2	204289	0.000979005	3	157664	0.001902781	4	220850	0.001811184	4	254888	0.001569317	4	245797	0.001627359	6	166518	0.003603214	5	227816	0.002194754	3	118142	0.002539317	5
K01849	0.001549199	0.000813962	0.001271332	0.000552661	0.269242491	0.611368772	0.000277867	-0.000230843	0.000786578	2	253380	0.000789328	2	109978	0.001818546	0	183915	0	3	235868	0.001271898	2	105762	0.001891038	1	204289	0.000489503	3	157664	0.001902781	3	220850	0.001358388	3	254888	0.001176988	3	245797	0.001220519	3	166518	0.001801607	4	227816	0.001755803	2	118142	0.001692878	5
K01854	0.063386324	0.008237364	0.060476814	0.007758974	0.292551465	0.630902729	0.00290951	-0.002646878	0.008465898	116	253380	0.04578104	76	109978	0.06910473	109	183915	0.059266509	155	235868	0.065714722	86	105762	0.08131465	126	204289	0.06167733	102	157664	0.06469454	125	220850	0.056599502	147	254888	0.057672389	145	245797	0.05899177	95	166518	0.057050889	166	227816	0.072865822	86	118142	0.072793757	124
K01856	0.000666316	0.000835152	0.000934533	0.000726815	0.326119098	0.65970741	-0.000268218	-0.000818994	0.000282559	4	253380	0.001578657	0	109978	0	3	183915	0.001631188	2	235868	0.000847932	0	105762	0	1	204289	0.000489503	0	157664	0	0	220850	0	2	254888	0.000784658	2	245797	0.00081368	5	166518	0.003002678	0	227816	0	1	118142	0.000846439	0
K01857	0.001067265	0.001217354	0.001595524	0.001347382	0.22408236	0.573673765	-0.000528259	-0.001396352	0.000339834	7	253380	0.002762649	2	109978	0.001818546	3	183915	0.001631188	1	235868	0.000423966	0	105762	0	2	204289	0.000979005	0	157664	0	1	220850	0.000452796	0	254888	0	0	245797	0	7	166518	0.00420375	0	227816	0	1	118142	0.000846439	1
K01858	0.007054861	0.002950356	0.006615853	0.00185858	0.621198964	0.847936586	0.000439008	-0.001382946	0.002260962	18	253380	0.007103955	15	109978	0.013639091	12	183915	0.006524753	9	235868	0.003815694	3	105762	0.002836558	14	204289	0.006853037	8	157664	0.005074082	14	220850	0.006339144	14	254888	0.005492609	16	245797	0.006509437	7	166518	0.00420375	16	227816	0.007023212	11	118142	0.009310829	16
K01866	0.089400074	0.007835953	0.08344964	0.005675468	0.020739582	0.274971152	0.005950434	0.00099514	0.010905728	260	253380	0.102612677	87	109978	0.07910673	180	183915	0.097871299	202	235868	0.085641121	102	105762	0.096442957	185	204289	0.090557984	154	157664	0.097676071	200	220850	0.090559203	220	254888	0.08631242	244	245797	0.099268909	126	166518	0.075667495	197	227816	0.086473294	100	118142	0.084643903	180
K01867	0.080382389	0.006139034	0.079111962	0.00422073	0.500222531	0.762135089	0.001270428	-0.002574687	0.005115542	231	253380	0.091167417	83	109978	0.075469639	166	183915	0.090259087	187	235868	0.079281632	86	105762	0.08131465	171	204289	0.083704947	127	157664	0.080551045	178	220850	0.080597691	212	254888	0.083173786	207	245797	0.084215837	119	166518	0.071463746	181	227816	0.079450083	83	118142	0.07025444	170
K01868	0.112312381	0.009780139	0.110801979	0.008851001	0.638366481	0.858108569	0.001510403	-0.005009475	0.00803028	307	253380	0.121161891	137	109978	0.124570369	188	183915	0.102221135	267	235868	0.113198908	124	105762	0.117244379	223	204289	0.109159083	195	157664	0.123680739	270	220850	0.122254924	289	254888	0.113383133	293	245797	0.119204059	153	166518	0.091881959	251	227816	0.110176634	112	118142	0.094801171	235
K01869	0.119977348	0.008102628	0.120772475	0.008105082	0.772519403	0.909576854	-0.000795127	-0.006366353	0.0047761	343	253380	0.1353698	148	109978	0.134572369	199	183915	0.108202159	289	235868	0.122526159	129	105762	0.121971975	236	204289	0.115522617	189	157664	0.119875178	270	220850	0.122254924	313	254888	0.122799033	306	245797	0.124492976	177	166518	0.106294815	262	227816	0.115005092	134	118142	0.11342283	252
K01870	0.143280326	0.011762368	0.14294754	0.007431606	0.924964658	0.972573133	0.000332785	-0.00693411	0.00759968	407	253380	0.160628305	166	109978	0.150939279	227	183915	0.123426583	339	235868	0.143724456	161	105762	0.152228589	289	204289	0.141466256	234	157664	0.148416887	329	220850	0.148969889	394	254888	0.154577697	372	245797	0.151344402	195	166518	0.117104457	330	227816	0.144853742	149	118142	0.126119416	291
K01872	0.170657977	0.013698916	0.165139004	0.011099113	0.211815529	0.564653382	0.005518973	-0.003354455	0.014392402	475	253380	0.187465467	191	109978	0.173671098	312	183915	0.169643585	397	235868	0.168314481	173	105762	0.163574819	330	204289	0.161535863	293	157664	0.185838238	404	220850	0.18292959	452	254888	0.177332789	451	245797	0.183484746	229	166518	0.13752267	388	227816	0.170312884	191	118142	0.161669855	375
K01873	0.135824526	0.010274113	0.135722181	0.008282236	0.974936688	0.986932369	0.000102345	-0.006544761	0.006749451	393	253380	0.155103007	160	109978	0.145483642	260	183915	0.141369654	320	235868	0.135669103	137	105762	0.129536128	285	204289	0.139508246	212	157664	0.134463162	310	220850	0.140366765	362	254888	0.142023163	340	245797	0.138325529	187	166518	0.112300172	280	227816	0.122906205	144	118142	0.12188722	289
K01874	0.132922721	0.009293328	0.129988048	0.008472541	0.340785332	0.641013688	0.002934674	-0.003273745	0.009143092	376	253380	0.148393717	154	109978	0.140028006	224	183915	0.121795395	297	235868	0.125917886	152	105762	0.143718916	257	204289	0.125802172	217	157664	0.137634463	312	220850	0.141272357	344	254888	0.134961238	353	245797	0.143614446	191	166518	0.114702314	284	227816	0.124662008	149	118142	0.126119416	272
K01875	0.088781035	0.005807759	0.089304755	0.004278292	0.771357608	0.908743388	-0.000523721	-0.004208649	0.003161208	254	253380	0.100244692	92	109978	0.083653094	161	183915	0.08754044	206	235868	0.087336985	101	105762	0.095497438	172	204289	0.08419445	138	157664	0.087527907	197	220850	0.089200815	235	254888	0.092197357	244	245797	0.099268909	131	166518	0.078670174	196	227816	0.086034344	97	118142	0.082104586	181
K01876	0.113889793	0.011636028	0.10772146	0.008814834	0.099215071	0.468463611	0.006168334	-0.001256876	0.013593543	330	253380	0.130239166	134	109978	0.12184255	203	183915	0.110377076	260	235868	0.110231146	126	105762	0.119135417	224	204289	0.109648586	197	157664	0.124949259	247	220850	0.111840616	302	254888	0.118483412	325	245797	0.132222932	141	166518	0.084675531	256	227816	0.112371387	116	118142	0.098186928	235
K01878	0.008459734	0.001675433	0.009999908	0.002259783	0.021923066	0.283161148	-0.001540174	-0.002844103	-0.000236246	23	253380	0.009077275	8	109978	0.007274182	16	183915	0.008699671	16	235868	0.006783455	12	105762	0.01134623	15	204289	0.007342539	14	157664	0.008879643	14	220850	0.006339144	17	254888	0.006669596	19	245797	0.007729956	18	166518	0.010809642	20	227816	0.008779015	14	118142	0.011850146	14
K01879	0.014138667	0.004263096	0.018217105	0.00385083	0.006558358	0.160773466	-0.004078437	-0.006918885	-0.001237989	33	253380	0.013023917	11	109978	0.010002	21	183915	0.011418318	32	235868	0.01356691	25	105762	0.02363798	28	204289	0.013706073	22	157664	0.013953724	20	220850	0.00905592	27	254888	0.010592888	27	245797	0.010984674	35	166518	0.021018749	33	227816	0.014485374	15	118142	0.012696585	25
K01880	0.079519523	0.007639066	0.073962069	0.006588661	0.031535012	0.321560754	0.005557455	0.000531524	0.010583385	230	253380	0.090772752	94	109978	0.08547164	138	183915	0.075034663	194	235868	0.082249394	90	105762	0.085096727	152	204289	0.074404398	129	157664	0.081819566	190	220850	0.086031243	211	254888	0.082781457	205	245797	0.083402157	96	166518	0.057651425	166	227816	0.072865822	89	118142	0.075333074	156
K01881	0.099989232	0.008277883	0.096485199	0.004497996	0.159925443	0.532434707	0.003504032	-0.00151102	0.008519084	274	253380	0.108137975	120	109978	0.109112732	184	183915	0.100046217	224	235868	0.094968372	123	105762	0.11629886	190	204289	0.093005497	172	157664	0.109092754	226	220850	0.102331899	261	254888	0.102397916	246	245797	0.100082588	140	166518	0.084074995	229	227816	0.100519718	112	118142	0.094801171	197
K01883	0.090742052	0.007549478	0.089266128	0.004833372	0.518296905	0.776282097	0.001475923	-0.003197569	0.006149416	278	253380	0.109716631	93	109978	0.084562367	174	183915	0.094608923	215	235868	0.091152679	97	105762	0.091715361	200	204289	0.097900523	144	157664	0.091333469	189	220850	0.085578447	243	254888	0.095335991	235	245797	0.095607351	134	166518	0.080471781	205	227816	0.0899849	105	118142	0.088876098	177
K01884	0	0	1.65E-05	8.06E-05	0.327286881	0.646394281	-1.65E-05	-5.04E-05	1.75E-05	0	253380	0	0	109978	0	0	183915	0	0	235868	0	0	105762	0	0	204289	0	0	157664	0	0	220850	0	0	254888	0	0	245797	0	0	166518	0	0	227816	0	0	118142	0	0
K01885	0.104448701	0.011681858	0.101250318	0.00836051	0.378244974	0.673307443	0.003198383	-0.004172129	0.010568896	304	253380	0.119977899	105	109978	0.09547364	213	183915	0.115814371	233	235868	0.098784066	95	105762	0.089824323	234	204289	0.114543612	158	157664	0.100213111	247	220850	0.111840616	286	254888	0.112206145	310	245797	0.126120335	141	166518	0.084675531	230	227816	0.100958668	115	118142	0.097340489	218
K01886	0.076067822	0.007806487	0.073674975	0.006433626	0.341034748	0.640880694	0.002392847	-0.002684467	0.007470161	237	253380	0.093535401	81	109978	0.073651094	125	183915	0.06796618	170	235868	0.072074211	75	105762	0.070913939	163	204289	0.079788926	125	157664	0.079282525	166	220850	0.075164139	206	254888	0.080819811	215	245797	0.087470555	109	166518	0.065458389	173	227816	0.075938477	84	118142	0.071100879	168
K01887	0.094606106	0.010985053	0.09332775	0.005862963	0.691356425	0.865059727	0.001278356	-0.005363737	0.007920448	299	253380	0.118004578	115	109978	0.104566368	188	183915	0.102221135	231	235868	0.097936134	93	105762	0.087933284	186	204289	0.091047487	146	157664	0.092601989	207	220850	0.093728775	239	254888	0.093766674	275	245797	0.111880942	132	166518	0.079270709	205	227816	0.0899849	94	118142	0.079565269	197
K01889	0.075301545	0.006723026	0.072338879	0.005646544	0.177243714	0.534132338	0.002962666	-0.001430473	0.007355805	211	253380	0.083274134	83	109978	0.075469639	128	183915	0.069597368	176	235868	0.074618007	90	105762	0.085096727	158	204289	0.077341413	128	157664	0.081185305	170	220850	0.076975323	204	254888	0.080035153	194	245797	0.078926919	102	166518	0.061254639	176	227816	0.077255329	87	118142	0.073640196	149
K01890	0.1054478	0.011049816	0.104927536	0.007307769	0.876533453	0.947697555	0.000520264	-0.006355335	0.007395864	330	253380	0.130239166	122	109978	0.110931277	189	183915	0.102764864	257	235868	0.108959248	110	105762	0.10400711	217	204289	0.106222068	170	157664	0.107824234	231	220850	0.10459588	290	254888	0.113775462	277	245797	0.112694622	145	166518	0.087077673	230	227816	0.100958668	113	118142	0.095647611	229
K01892	0.086163273	0.007547696	0.085023614	0.004705312	0.615442758	0.844493764	0.001139659	-0.003514162	0.005793481	255	253380	0.100639356	99	109978	0.090018004	145	183915	0.078840769	190	235868	0.08055353	95	105762	0.089824323	180	204289	0.088110471	132	157664	0.083722346	189	220850	0.085578447	230	254888	0.090235711	245	245797	0.099675749	126	166518	0.075667495	194	227816	0.085156442	96	118142	0.081258147	182
K01893	0.079014148	0.008002944	0.077513504	0.00577314	0.545024316	0.794325659	0.001500644	-0.003556332	0.00655762	234	253380	0.092351409	97	109978	0.088199458	123	183915	0.066878721	169	235868	0.071650245	84	105762	0.079423612	158	204289	0.077341413	119	157664	0.075476964	182	220850	0.082408875	221	254888	0.086704749	212	245797	0.086250036	109	166518	0.065458389	165	227816	0.072426871	86	118142	0.072793757	160
K01894	0.002926843	0.002196352	0.003297709	0.002013826	0.608966072	0.838287928	-0.000370866	-0.001840567	0.001098835	15	253380	0.005919962	2	109978	0.001818546	8	183915	0.004349836	4	235868	0.001695864	3	105762	0.002836558	7	204289	0.003426518	2	157664	0.00126852	4	220850	0.001811184	6	254888	0.002353975	4	245797	0.001627359	16	166518	0.009608571	4	227816	0.001755803	3	118142	0.002539317	1
K01895	0.025920091	0.009059731	0.026544214	0.00684112	0.825252322	0.922819856	-0.000624123	-0.006401453	0.005153206	119	253380	0.046965033	26	109978	0.023641092	41	183915	0.022292907	62	235868	0.026285889	10	105762	0.009455192	76	204289	0.037202199	26	157664	0.016490765	62	220850	0.028073353	91	254888	0.035701955	79	245797	0.032140343	30	166518	0.01801607	50	227816	0.021947537	30	118142	0.025393171	55
[truncated: 4,968 more rows]
[truncated: 80 more columns]
