# Supplementary material for: Exploring the gut microbiota-Parkinson’s disease link: preliminary insights from metagenomics and Mendelian randomization
Source: Front Microbiol. 2025 Sep 26;16:1654418. doi: 10.3389/fmicb.2025.1654418 (PMC12512240; doi:10.3389/fmicb.2025.1654418)
Supplement: Supplementary file 1 [file Data_Sheet_1.ZIP › Analyse data/LEFse analysis/class.xls]

Name	Abundance	Group	LDA_score	Pvalue
c__Betaproteobacteria	3.508816486	C	2.875715064	0.042821397
c__Gammaproteobacteria	5.044825631	T	4.587785981	0.019660893
c__Bacilli	4.485366053	T	4.031545237	0.00045469
