# Supplementary material for: Exploring the gut microbiota-Parkinson’s disease link: preliminary insights from metagenomics and Mendelian randomization
Source: Front Microbiol. 2025 Sep 26;16:1654418. doi: 10.3389/fmicb.2025.1654418 (PMC12512240; doi:10.3389/fmicb.2025.1654418)
Supplement: Supplementary file 1 [file Data_Sheet_1.ZIP › Analyse data/LEFse analysis/family.xls]

Name	Abundance	Group	LDA_score	Pvalue
f__Ruminococcaceae	5.44760789560712	C	4.55498713741109	0.040035246178889664
f__Enterobacteriaceae	5.01836505542996	T	4.45870223405483	0.048887278793733294
f__Streptococcaceae	4.2129673480318	T	3.8333514017926	0.0024359394166526154
f__Lactobacillaceae	4.07921031117492	T	3.63428642426989	0.0002390228152329862
f__Enterococcaceae	3.75574477708762	T	3.46606127864885	0.03740441704105228
f__Leuconostocaceae	3.16219529622333	T	2.78980237535864	0.019655147221800978
f__Actinomycetaceae	3.08700364783823	T	2.63061543185421	6.09790248847095e-05
f__Clostridiales_Family_XIII_Incertae_Sedis	2.67117672196986	T	2.04450695556896	0.0049898267578010755
