# Supplementary material for: Exploring the gut microbiota-Parkinson’s disease link: preliminary insights from metagenomics and Mendelian randomization
Source: Front Microbiol. 2025 Sep 26;16:1654418. doi: 10.3389/fmicb.2025.1654418 (PMC12512240; doi:10.3389/fmicb.2025.1654418)
Supplement: Supplementary file 1 [file Data_Sheet_1.ZIP › Analyse data/LEFse analysis/genus.xls]

Name	Abundance	Group	LDA_score	Pvalue
g__Faecalibacterium	5.31952020519766	C	4.55685663084424	0.042821397478205604
g__Klebsiella	4.32725734413255	T	3.94819062467959	0.0029268968179793735
g__Ruminococcus	4.74341067553116	T	3.90909343850951	0.048887278793733294
g__Streptococcus	4.22791987147449	T	3.87743435692981	0.006452030525777679
g__Kluyvera	4.16590770152001	T	3.85139267244516	0.010580558593925331
g__Lactobacillus	4.13030527230248	T	3.77215274886212	0.0002390228152329862
g__Enterococcus	3.79321869124125	T	3.42832050050839	0.034922189154798625
g__Weissella	3.21387932251087	T	2.97935597902639	0.01823530976679616
g__Actinomyces	3.13192266861515	T	2.72782928043232	4.261924852853084e-05
g__Shigella	3.01726021748814	T	2.5955988358839	0.02451596036389078
g__Turicibacter	2.7909509693678	T	2.44703334972184	0.03740441704105228
g__Merdimonas	2.69063791305073	T	2.43908901872111	0.045769739148673834
g__Raoultella	2.73579871182459	T	2.40542571285911	0.006965827709035572
g__Eisenbergiella	2.92940588383857	T	2.32575717117558	0.026350396484147224
g__Intestinibacter	2.65907599097524	T	2.24037816198364	0.032581995928759766
g__Salmonella	2.61815608956772	T	2.14250991930716	0.032581995928759766
