# Supplementary material for: Exploring the gut microbiota-Parkinson’s disease link: preliminary insights from metagenomics and Mendelian randomization
Source: Front Microbiol. 2025 Sep 26;16:1654418. doi: 10.3389/fmicb.2025.1654418 (PMC12512240; doi:10.3389/fmicb.2025.1654418)
Supplement: Supplementary file 1 [file Data_Sheet_1.ZIP › Analyse data/LEFse analysis/order.xls]

Name	Abundance	Group	LDA_score	Pvalue
o__Enterobacterales	5.039359777	T	4.538213261	0.034922189
o__Lactobacillales	4.469885094	T	4.052726177	0.001135181
o__Actinomycetales	2.985981081	T	2.549054013	4.26E-05
o__Micrococcales	2.47285403	T	2.023350962	0.000761468
