# Supplementary material for: Exploring the gut microbiota-Parkinson’s disease link: preliminary insights from metagenomics and Mendelian randomization
Source: Front Microbiol. 2025 Sep 26;16:1654418. doi: 10.3389/fmicb.2025.1654418 (PMC12512240; doi:10.3389/fmicb.2025.1654418)
Supplement: Supplementary file 1 [file Data_Sheet_1.ZIP › Analyse data/LEFse analysis/species.xls]

Name	Abundance	Group	LDA_score	Pvalue
s__Faecalibacterium_prausnitzii	4.92040024886795	C	4.243370407057	0.01966089281935559
s__uncultured_Butyricicoccus_sp	3.74509762347726	C	3.12225906023022	0.026350396484147224
s__uncultured_Faecalibacterium_sp	3.32826138887272	C	2.70426412821224	0.022793227402832333
s__Firmicutes_bacterium_CAG227	3.23291142041404	C	2.64154386452598	0.007019011010629568
s__Eubacterium_ventriosum	3.08043773637923	C	2.52767939398267	0.009760741392950273
s__Clostridium_sp_CAG349_48_7	2.49290799664247	C	2.26466387189273	0.029262221600127074
s__Enterobacter_cloacae	2.70354080932096	C	2.25000241954548	0.019660892819356235
s__Coprobacillus_sp_8_1_38FAA	2.45840986055723	C	2.15860840505035	0.048887278793733294
s__Kluyvera_ascorbata	3.7761632877982	T	3.56733040742321	0.013419301868587204
s__Lactobacillus_mucosae	3.66122746871505	T	3.40420408829853	0.004757912314306444
s__Klebsiella_pneumoniae	3.64138354627227	T	3.31989515473655	0.0029268968179793735
s__uncultured_Ruminococcus_sp	3.64044521081953	T	2.8773360774065	0.034922189154798625
s__Lactobacillus_salivarius	2.94319176341364	T	2.67399838512651	0.0006878637833452267
s__Bifidobacterium_dentium	2.99936515138508	T	2.67174144572792	0.011461059872093655
s__Eubacterium_sp_CAG202	3.27062595907163	T	2.65729377592413	0.030377431244754952
s__Dorea_sp_CAG105	3.03863389654984	T	2.65412876104487	0.048887278793733294
s__uncultured_Eubacterium_sp	3.17834115708293	T	2.55526901727315	0.0026711266919764464
s__Ruminococcus_sp_CAG108	2.90897744393447	T	2.42112272065004	0.01824075518615506
s__Blautia_sp_Marseille_P3087	2.797422102641	T	2.3671163948965	0.013419301868587204
s__Streptococcus_parasanguinis	2.60463132470633	T	2.28715327427827	0.012405999398595734
s__Enterococcus_casseliflavus	2.53844032820519	T	2.26940113317126	0.019913225593568055
s__Ruminococcus_bromii	2.94416402070039	T	2.26285884145015	0.01824075518615506
s__Weissella_cibaria	2.48673790042382	T	2.24973823689413	0.010507758733556404
s__Ruminococcus_sp_CAG108_related_41_35	2.63060128431157	T	2.07241642560911	0.014505065391959556
