# Supplementary material for: Exploring the gut microbiota-Parkinson’s disease link: preliminary insights from metagenomics and Mendelian randomization
Source: Front Microbiol. 2025 Sep 26;16:1654418. doi: 10.3389/fmicb.2025.1654418 (PMC12512240; doi:10.3389/fmicb.2025.1654418)
Supplement: Supplementary file 1 [file Data_Sheet_1.ZIP › Analyse data/network/edge.csv]

Source	Target	Weight	betweenness_centrality
s__Faecalibacterium_prausnitzii	s__uncultured_Faecalibacterium_sp.	0.78511913	306
s__Faecalibacterium_prausnitzii	s__Eisenbergiella_tayi	-0.538283388	702
s__Faecalibacterium_prausnitzii	s__Faecalibacterium_sp._CAG82-related_59_9	0.506826473	404
s__Faecalibacterium_prausnitzii	s__Blautia_schinkii	-0.527035022	1059
s__Faecalibacterium_prausnitzii	s__Anaeromassilibacillus_sp._An200	-0.573672167	541
s__Bifidobacterium_longum	s__Bifidobacterium_breve	0.841841926	488
s__Escherichia_coli	s__Roseburia_sp._CAG471	0.742786964	1
s__Escherichia_coli	s__Shigella_sonnei	0.985301224	1
s__Escherichia_coli	s__Clostridium_sp._KLE_1755	0.502640916	268
s__Escherichia_coli	s__Salmonella_enterica	0.76332595	102
s__Escherichia_coli	s__Anaerofilum_sp._An201	0.627985717	54
s__Escherichia_coli	s__Firmicutes_bacterium_CAG24	0.813018068	39
s__Escherichia_coli	s__Gemmiger_sp._An87	0.567150316	144
s__Escherichia_coli	s__Shigella_dysenteriae	0.984653406	1
s__Escherichia_coli	s__Escherichia_fergusonii	0.678972672	29
s__Escherichia_coli	s__Campylobacter_coli	0.791555664	67
s__Bifidobacterium_pseudocatenulatum	s__Bifidobacterium_breve	0.731483548	2
s__Bifidobacterium_pseudocatenulatum	s__Bifidobacterium_catenulatum	0.997773912	1
s__Bifidobacterium_pseudocatenulatum	s__Bifidobacterium_kashiwanohense	0.993245107	1
s__Bifidobacterium_pseudocatenulatum	s__Bifidobacterium_pseudocatenulatum_CAG263	0.93555243	1
s__Bifidobacterium_pseudocatenulatum	s__Bifidobacterium_sp._N5G01	0.937233896	483
s__Gemmiger_formicilis	s__Fusicatenibacter_saccharivorans	0.504530685	172
s__Gemmiger_formicilis	s__Subdoligranulum_sp._60_17	0.998739905	1
s__Gemmiger_formicilis	s__Roseburia_hominis	0.832375674	1
s__Gemmiger_formicilis	s__Blautia_sp._CAG237	0.708078287	30
s__Gemmiger_formicilis	s__Roseburia_faecis	0.574299721	55
s__Gemmiger_formicilis	s__Clostridiales_bacterium_59_14	0.732871531	17
s__Gemmiger_formicilis	s__Blautia_sp._CAG37_48_57	0.524414157	60
s__Gemmiger_formicilis	s__Roseburia_sp._CAG18_43_25	0.571373194	49
s__Gemmiger_formicilis	s__Bacteroides_cellulosilyticus	0.701424838	22
s__Gemmiger_formicilis	s__Butyricicoccus_pullicaecorum	0.550123194	70
s__Gemmiger_formicilis	s__Roseburia_sp._CAG18	0.625789575	13
s__Gemmiger_formicilis	s__Gemmiger_sp._An120	0.542487175	364
s__Gemmiger_formicilis	s__Gemmiger_sp._An87	0.553379576	20
s__Gemmiger_formicilis	s__Lachnoclostridium_sp._An169	0.679835654	2
s__Gemmiger_formicilis	s__Firmicutes_bacterium_CAG424	0.678614247	122
s__Alistipes_putredinis	s__Alistipes_ihumii	0.663268842	1
s__Alistipes_putredinis	s__Eubacterium_sp._CAG180	0.617952873	150
s__Alistipes_putredinis	s__Alistipes_shahii	0.845378345	1
s__Alistipes_putredinis	s__Alistipes_senegalensis	0.639948022	5
s__Alistipes_putredinis	s__Alistipes_sp._CAG53	0.820782022	1
s__Alistipes_putredinis	s__Alistipes_putredinis_CAG67	0.986274662	1
s__Alistipes_putredinis	s__Odoribacter_splanchnicus	0.690751094	26
s__Alistipes_putredinis	s__Alistipes_sp._56_sp_Nov_56_25	0.815148701	1
s__Alistipes_putredinis	s__Butyricimonas_virosa	0.668608054	20
s__Alistipes_putredinis	s__Barnesiella_intestinihominis	0.757090052	1
s__Alistipes_putredinis	s__Bacteroides_sp._43_108	0.784205257	1
s__Alistipes_putredinis	s__Merdimonas_faecis	0.60938726	36
s__Alistipes_putredinis	s__Bacteroides_sp._CAG20	0.721165218	5
s__Alistipes_putredinis	s__Parabacteroides_sp._SN4	0.540625153	157
s__Alistipes_putredinis	s__Veillonella_sp._CAG933	0.53822144	203
s__Alistipes_putredinis	s__Firmicutes_bacterium_CAG238	0.653237259	21
s__Alistipes_putredinis	s__Alistipes_timonensis	0.618796541	112
s__Alistipes_putredinis	s__Bacteroidales_bacterium_43_8	0.683270954	41
s__Alistipes_putredinis	s__Bacteroides_mediterraneensis	0.532595491	199
s__Alistipes_putredinis	s__Clostridium_sp._CAG169	0.502162851	72
s__Alistipes_putredinis	s__Actinomyces_radicidentis	0.631994275	16
s__Alistipes_putredinis	s__Alistipes_sp._CAG268	0.725143209	2
s__Fusicatenibacter_saccharivorans	s__Subdoligranulum_sp._60_17	0.516958615	139
s__Fusicatenibacter_saccharivorans	s__Roseburia_hominis	0.627095832	19
s__Fusicatenibacter_saccharivorans	s__Blautia_sp._CAG237	0.651329392	12
s__Fusicatenibacter_saccharivorans	s__Roseburia_faecis	0.684105975	2
s__Fusicatenibacter_saccharivorans	s__Blautia_sp._CAG37_48_57	0.996402912	1
s__Fusicatenibacter_saccharivorans	s__Faecalibacterium_sp._CAG82	0.527462068	399
s__Fusicatenibacter_saccharivorans	s__Clostridiales_bacterium_KLE1615	0.575320398	13
s__Fusicatenibacter_saccharivorans	s__Blautia_sp._CAG37	0.977938973	1
s__Fusicatenibacter_saccharivorans	s__Lachnospiraceae_bacterium_A4	0.710016992	132
s__Fusicatenibacter_saccharivorans	s__Roseburia_sp._CAG18_43_25	0.655038936	1
s__Fusicatenibacter_saccharivorans	s__Bacteroides_cellulosilyticus	0.656430238	47
s__Fusicatenibacter_saccharivorans	s__uncultured_Lachnospira_sp.	0.520513837	112
s__Fusicatenibacter_saccharivorans	s__Roseburia_sp._CAG18	0.685785761	1
s__Fusicatenibacter_saccharivorans	s__Catonella_morbi	0.700098279	13
s__Fusicatenibacter_saccharivorans	s__Firmicutes_bacterium_CAG56	0.555096647	41
s__Fusicatenibacter_saccharivorans	s__Firmicutes_bacterium_CAG41	0.510446717	47
s__Fusicatenibacter_saccharivorans	s__Lachnospiraceae_bacterium_A2	0.67016662	45
s__Fusicatenibacter_saccharivorans	s__Bacteroides_pectinophilus	0.506537526	309
s__Fusicatenibacter_saccharivorans	s__Firmicutes_bacterium_CAG424	0.642747686	76
s__Bifidobacterium_adolescentis	s__Ruminococcus_sp._CAG330	0.680320017	488
s__Bifidobacterium_adolescentis	s__Dialister_sp._CAG357	0.731662982	2
s__Bifidobacterium_adolescentis	s__Butyricimonas_sp._Marseille-P3923	0.587474059	972
s__Bacteroides_stercoris	s__Bacteroides_uniformis	0.732604594	1
s__Bacteroides_stercoris	s__Bacteroides_vulgatus	0.689474025	8
s__Bacteroides_stercoris	s__Bacteroides_fragilis	0.543511145	156
s__Bacteroides_stercoris	s__Bacteroides_eggerthii	0.582582554	21
s__Bacteroides_stercoris	s__Bacteroides_massiliensis	0.726508523	1
s__Bacteroides_stercoris	s__Bacteroides_finegoldii	0.624098501	86
s__Bacteroides_stercoris	s__Parabacteroides_distasonis	0.625377294	56
s__Bacteroides_stercoris	s__Bacteroides_stercoris_CAG120	0.995109263	2
s__Bacteroides_stercoris	s__Bacteroides_sp._D20	0.74155991	1
s__Bacteroides_stercoris	s__Bacteroides_sp._3_1_40A	0.83817917	1
s__Bacteroides_stercoris	s__Bacteroides_clarus	0.9246281	1
s__Bacteroides_stercoris	s__Bacteroides_fluxus	0.502818706	72
s__Bacteroides_stercoris	s__Parabacteroides_johnsonii	0.654660348	25
s__Bacteroides_stercoris	s__Bacteroides_sp._4_1_36	0.520085086	56
s__Bacteroides_stercoris	s__Prevotella_bivia	0.851199598	1
s__Bacteroides_stercoris	s__Bacteroides_sartorii	0.720515863	1
s__Bacteroides_stercoris	s__Ornithobacterium_rhinotracheale	0.899154224	1
s__Bacteroides_stercoris	s__Prevotella_disiens	0.822797396	1
s__Bacteroides_stercoris	s__Bacteroides_sp._AR29	0.570717824	19
s__Bacteroides_stercoris	s__Bacteroides_sp._9_1_42FAA	0.593356742	33
s__Bacteroides_stercoris	s__Bacteroides_gallinarum	0.832936671	1
s__Bacteroides_stercoris	s__Anaerotignum_lactatifermentans	0.606250043	1
s__Bacteroides_stercoris	s__Bacteroides_sp._CAG98	0.586742108	8
s__Bacteroides_stercoris	s__Bacteroides_uniformis_CAG3	0.748797958	1
s__Adlercreutzia_equolifaciens	s__Firmicutes_bacterium_CAG114	0.547583408	74
s__Adlercreutzia_equolifaciens	s__Clostridiales_bacterium_52_15	0.542726296	68
s__Adlercreutzia_equolifaciens	s__Firmicutes_bacterium_CAG129	0.525915122	164
s__Adlercreutzia_equolifaciens	s__Akkermansia_muciniphila	0.60953375	12
s__Adlercreutzia_equolifaciens	s__Gordonibacter_pamelaeae	0.657505202	25
s__Adlercreutzia_equolifaciens	s__Firmicutes_bacterium_CAG129_59_24	0.556330893	97
s__Adlercreutzia_equolifaciens	s__Gordonibacter_urolithinfaciens	0.680517449	11
s__Adlercreutzia_equolifaciens	s__Neglecta_timonensis	0.559028168	46
s__Adlercreutzia_equolifaciens	s__Enterorhabdus_caecimuris	0.987405811	1
s__Adlercreutzia_equolifaciens	s__Enterorhabdus_mucosicola	0.942533362	4
s__Adlercreutzia_equolifaciens	s__Anaeromassilibacillus_sp._An250	0.536513932	151
s__Adlercreutzia_equolifaciens	s__Arabia_massiliensis	0.547840415	91
s__Adlercreutzia_equolifaciens	s__Clostridium_sp._CAG1013	0.578733513	23
s__Adlercreutzia_equolifaciens	s__Akkermansia_muciniphila_CAG154	0.568689684	53
s__Adlercreutzia_equolifaciens	s__Firmicutes_bacterium_CAG94	0.595020872	22
s__Adlercreutzia_equolifaciens	s__Clostridium_viride	0.533008849	107
s__Adlercreutzia_equolifaciens	s__Akkermansia_sp._54_46	0.502739254	58
s__Adlercreutzia_equolifaciens	s__Phoenicibacter_massiliensis	0.786495409	5
s__uncultured_Clostridium_sp.	s__Bacteroides_ovatus	0.723676719	1
s__uncultured_Clostridium_sp.	s__uncultured_bacterium	0.648614755	4
s__uncultured_Clostridium_sp.	s__uncultured_virus	0.778756517	1
s__uncultured_Clostridium_sp.	s__Phage_DP-2017a	0.779673794	1
s__uncultured_Clostridium_sp.	s__Eubacterium_ramulus	0.575337238	220
s__uncultured_Clostridium_sp.	s__Bacteroides_xylanisolvens	0.554062369	126
s__uncultured_Clostridium_sp.	s__Blautia_sp._CAG257	0.746091831	1
s__uncultured_Clostridium_sp.	s__Tyzzerella_nexilis	0.660292623	3
s__uncultured_Clostridium_sp.	s__Ruminococcaceae_bacterium_D16	0.676709315	1
s__uncultured_Clostridium_sp.	s__Blautia_producta	0.57062138	41
s__uncultured_Clostridium_sp.	s__Bacteroides_oleiciplenus	0.628125886	1
s__uncultured_Clostridium_sp.	s__Coprobacillus_sp._CAG235	0.737476228	1
s__uncultured_Clostridium_sp.	s__Thermodesulfovibrio_thiophilus	0.786107156	1
s__uncultured_Clostridium_sp.	s__Candidatus_Endolissoclinum_sp._TMED37	0.781216914	1
s__uncultured_Clostridium_sp.	s__Coprobacillus_sp._8_1_38FAA	0.749295146	1
s__uncultured_Clostridium_sp.	s__Deltaproteobacteria_bacterium_CG11_big_fil_rev_8_21_14_0_20_47_16	0.737642788	1
s__uncultured_Clostridium_sp.	s__Tyzzerella_sp._Marseille-P3062	0.705566242	1
s__uncultured_Clostridium_sp.	s__Blautia_hansenii	0.75528606	1
s__uncultured_Clostridium_sp.	s__Bacteroides_sp._An322	0.730232456	1
s__uncultured_Clostridium_sp.	s__Blautia_schinkii	0.59939843	24
s__uncultured_Clostridium_sp.	s__Bryobacter_aggregatus	0.745583924	1
s__uncultured_Clostridium_sp.	s__Lachnospiraceae_bacterium_1_4_56FAA	0.500548488	132
s__uncultured_Clostridium_sp.	s__Clostridium_sp._SS2_1	0.529144248	149
s__uncultured_Clostridium_sp.	s__Bacteroides_sp._3_1_13	0.633281149	1
s__uncultured_Clostridium_sp.	s__Globicatella_sanguinis	0.745916545	1
s__uncultured_Clostridium_sp.	s__Microbulbifer_agarilyticus	0.745089038	1
s__uncultured_Clostridium_sp.	s__Coprococcus_sp._HPP0048	0.665783919	1
s__uncultured_Clostridium_sp.	s__Clostridium_glycyrrhizinilyticum	0.563310428	42
s__uncultured_Clostridium_sp.	s__Prevotella_sp._S7-1-8	0.739807595	1
s__uncultured_Clostridium_sp.	s__Blautia_sp._Marseille-P3201T	0.70150556	16
s__uncultured_Clostridium_sp.	s__Parabacteroides_gordonii	0.641968579	5
s__Eubacterium_rectale	s__Roseburia_intestinalis	0.727923894	1
s__Eubacterium_rectale	s__uncultured_crAssphage	0.651673657	16
s__Eubacterium_rectale	s__Roseburia_inulinivorans	0.72056565	12
s__Eubacterium_rectale	s__Blautia_obeum	0.508936307	161
s__Eubacterium_rectale	s__Dorea_longicatena	0.536671178	82
s__Eubacterium_rectale	s__Ruminococcus_torques	0.769025327	1
s__Eubacterium_rectale	s__Blautia_wexlerae	0.688722546	2
s__Eubacterium_rectale	s__Blautia_sp._KLE_1732	0.556327493	33
s__Eubacterium_rectale	s__Coprococcus_comes	0.586644892	13
s__Eubacterium_rectale	s__Romboutsia_timonensis	0.507001934	204
s__Eubacterium_rectale	s__Clostridium_clostridioforme	0.71191554	1
s__Eubacterium_rectale	s__Dorea_formicigenerans	0.731933467	2
s__Eubacterium_rectale	s__Lachnospiraceae_bacterium_A4	0.593040674	320
s__Eubacterium_rectale	s__Blautia_sp._SF-50	0.651359861	1
s__Eubacterium_rectale	s__Eubacterium_eligens	0.628603927	1
s__Eubacterium_rectale	s__Ruminococcus_sp._5_1_39BFAA	0.792864169	2
s__Eubacterium_rectale	s__Clostridiales_bacterium_36_14	0.69460163	6
s__Eubacterium_rectale	s__Eubacterium_sp._CAG192	0.596064711	4
s__Eubacterium_rectale	s__Blautia_massiliensis	0.504255457	179
s__Eubacterium_rectale	s__Clostridium_sp._M62_1	0.700015807	1
s__Eubacterium_rectale	s__Blautia_sp._Marseille-P2398	0.670182204	2
s__Eubacterium_rectale	s__Catonella_morbi	0.611477193	3
s__Eubacterium_rectale	s__Eubacterium_rectale_CAG36	0.975649364	1
s__Eubacterium_rectale	s__Eubacterium_sp._41_20	0.910220708	1
s__Eubacterium_rectale	s__Roseburia_intestinalis_CAG13	0.760716933	1
s__Eubacterium_rectale	s__Blautia_sp._CAG52	0.796973761	1
s__Eubacterium_rectale	s__Ruminococcus_faecis	0.694701512	1
s__Eubacterium_rectale	s__Anaerotruncus_sp._G32012	0.634391743	1
s__Eubacterium_rectale	s__Erysipelotrichaceae_bacterium_3_1_53	0.575523085	36
s__Eubacterium_rectale	s__Roseburia_sp._831b	0.606605516	19
s__Eubacterium_rectale	s__Lachnospiraceae_bacterium_5_1_63FAA	0.552071126	18
s__Eubacterium_rectale	s__Clostridiales_bacterium_Nov_37_41	0.504141549	166
s__Eubacterium_rectale	s__Absiella_dolichum	0.560507363	354
s__Eubacterium_rectale	s__Lachnospiraceae_bacterium_A2	0.547649071	17
s__Eubacterium_rectale	s__Eubacterium_sp._An3	0.660379793	1
s__Eubacterium_rectale	s__Eubacterium_plexicaudatum	0.658171317	8
s__Eubacterium_rectale	s__uncultured_Roseburia_sp.	0.531902058	24
s__Eubacterium_rectale	s__Ruminococcus_sp._CAG9	0.720227496	2
s__Eubacterium_rectale	s__Roseburia_inulinivorans_CAG15	0.710962843	12
s__Eubacterium_rectale	s__Bacteroides_pectinophilus	0.727542169	1
s__Eubacterium_rectale	s__Clostridium_botulinum	0.684346534	4
s__Eubacterium_rectale	s__Clostridium_saccharolyticum	0.520660175	268
s__Eubacterium_rectale	s__Lachnospira_pectinoschiza	0.530081295	200
s__Eubacterium_rectale	s__Roseburia_sp._499	0.548089798	28
s__Eubacterium_rectale	s__Ruminococcus_sp._CAG90	0.610305508	1
s__Bacteroides_uniformis	s__Bacteroides_vulgatus	0.704722855	5
s__Bacteroides_uniformis	s__Bacteroides_massiliensis	0.714227693	1
s__Bacteroides_uniformis	s__Bacteroides_finegoldii	0.61265251	69
s__Bacteroides_uniformis	s__Parabacteroides_distasonis	0.767260804	1
s__Bacteroides_uniformis	s__Bacteroides_stercoris_CAG120	0.72053772	6
s__Bacteroides_uniformis	s__Bacteroides_sp._D20	0.853902746	1
s__Bacteroides_uniformis	s__Bacteroides_sp._2_2_4	0.592872947	60
s__Bacteroides_uniformis	s__Bacteroides_sp._3_1_40A	0.824622885	1
s__Bacteroides_uniformis	s__Bacteroides_clarus	0.782413769	1
s__Bacteroides_uniformis	s__Eggerthella_sp._HGA1	0.546326267	14
s__Bacteroides_uniformis	s__Bacteroides_sp._4_3_47FAA	0.611814407	28
s__Bacteroides_uniformis	s__Bacteroides_fluxus	0.566540299	6
s__Bacteroides_uniformis	s__Catenibacterium_mitsuokai	0.894507915	33
s__Bacteroides_uniformis	s__Parabacteroides_johnsonii	0.678720674	34
s__Bacteroides_uniformis	s__Bacteroides_sp._4_1_36	0.912458386	1
s__Bacteroides_uniformis	s__Prevotella_bivia	0.774100319	1
s__Bacteroides_uniformis	s__Bacteroides_sartorii	0.769607995	1
s__Bacteroides_uniformis	s__Ornithobacterium_rhinotracheale	0.778510063	7
s__Bacteroides_uniformis	s__Prevotella_disiens	0.729419992	12
s__Bacteroides_uniformis	s__Parabacteroides_sp._20_3	0.54952322	36
s__Bacteroides_uniformis	s__Bacteroides_sp._AR29	0.900318579	14
s__Bacteroides_uniformis	s__Eggerthella_sp._1_3_56FAA	0.536349049	99
s__Bacteroides_uniformis	s__Bacteroides_sp._9_1_42FAA	0.612714745	18
s__Bacteroides_uniformis	s__Bacteroides_gallinarum	0.757084016	1
s__Bacteroides_uniformis	s__Anaerotignum_lactatifermentans	0.595789794	3
s__Bacteroides_uniformis	s__Bacteroides_sp._CAG98	0.550911058	78
s__Bacteroides_uniformis	s__Bacteroides_uniformis_CAG3	0.858972912	6
s__Collinsella_aerofaciens	s__Ruminococcus_callidus	0.50661314	93
s__Collinsella_aerofaciens	s__Collinsella_sp._TF06-26	0.987759531	1
s__Collinsella_aerofaciens	s__Clostridium_phoceensis	0.578750928	63
s__Collinsella_aerofaciens	s__Collinsella_sp._4_8_47FAA	0.967614694	1
s__Collinsella_aerofaciens	s__uncultured_Oscillibacter_sp.	0.597633986	163
s__Collinsella_aerofaciens	s__Collinsella_sp._CAG166	0.987076434	1
s__Collinsella_aerofaciens	s__Oscillibacter_sp._1-3	0.636618434	22
s__Collinsella_aerofaciens	s__Collinsella_sp._60_9	0.935983705	1
s__Collinsella_aerofaciens	s__Eggerthella_sp._CAG1427	0.61651779	26
s__Collinsella_aerofaciens	s__Emergencia_timonensis	0.595595886	22
s__Collinsella_aerofaciens	s__Flavonifractor_sp._An306	0.56596993	186
s__Collinsella_aerofaciens	s__Eggerthella_sp._CAG368	0.84171609	1
s__Collinsella_aerofaciens	s__Flavonifractor_sp._An10	0.631615195	32
s__uncultured_Ruminococcus_sp.	s__Blautia_obeum	0.826398498	2
s__uncultured_Ruminococcus_sp.	s__Dorea_longicatena	0.597556977	46
s__uncultured_Ruminococcus_sp.	s__Eubacterium_hallii	0.733397079	2
s__uncultured_Ruminococcus_sp.	s__Blautia_wexlerae	0.619992466	9
s__uncultured_Ruminococcus_sp.	s__Roseburia_faecis	0.500570717	247
s__uncultured_Ruminococcus_sp.	s__uncultured_Eubacterium_sp.	0.530288167	290
s__uncultured_Ruminococcus_sp.	s__Coprococcus_comes	0.796497007	2
s__uncultured_Ruminococcus_sp.	s__Ruminococcus_bromii	0.569075774	359
s__uncultured_Ruminococcus_sp.	s__Blautia_sp._Marseille-P3087	0.621555758	120
s__uncultured_Ruminococcus_sp.	s__Streptococcus_salivarius	0.558777183	115
s__uncultured_Ruminococcus_sp.	s__Dorea_formicigenerans	0.555085094	43
s__uncultured_Ruminococcus_sp.	s__Streptococcus_parasanguinis	0.738316424	20
s__uncultured_Ruminococcus_sp.	s__Ruminococcus_sp._5_1_39BFAA	0.596088446	30
s__uncultured_Ruminococcus_sp.	s__Clostridiales_bacterium_36_14	0.62217499	9
s__uncultured_Ruminococcus_sp.	s__Blautia_sp._Marseille-P2398	0.54512696	161
s__uncultured_Ruminococcus_sp.	s__Streptococcus_vestibularis	0.741966364	5
s__uncultured_Ruminococcus_sp.	s__Catonella_morbi	0.561233834	70
s__uncultured_Ruminococcus_sp.	s__Ruminococcus_sp._37_24	0.579841049	51
s__uncultured_Ruminococcus_sp.	s__Firmicutes_bacterium_CAG56	0.878462264	2
s__uncultured_Ruminococcus_sp.	s__Clostridiales_bacterium_Nov_37_41	0.566597852	50
s__uncultured_Ruminococcus_sp.	s__Eubacterium_sp._An3	0.581501764	26
s__uncultured_Ruminococcus_sp.	s__Clostridium_symbiosum	0.536505122	83
s__uncultured_Ruminococcus_sp.	s__Ruminococcus_sp._CAG9	0.61544999	7
s__uncultured_Ruminococcus_sp.	s__Bacteroides_pectinophilus	0.518025136	86
s__uncultured_Ruminococcus_sp.	s__Clostridium_perfringens	0.725683747	5
s__uncultured_Ruminococcus_sp.	s__Streptococcus_thermophilus	0.697686075	4
s__uncultured_Butyricicoccus_sp.	s__Clostridium_sp._CAG43	0.544509242	160
s__uncultured_Butyricicoccus_sp.	s__Clostridium_sp._CAG7	0.547262382	76
s__uncultured_Butyricicoccus_sp.	s__Clostridium_sp._CAG221	0.526357341	26
s__uncultured_Butyricicoccus_sp.	s__Agathobaculum_desmolans	0.668283925	33
s__uncultured_Butyricicoccus_sp.	s__Lachnospira_pectinoschiza	0.60989618	193
s__Ruminococcus_callidus	s__Collinsella_sp._TF06-26	0.561523151	26
s__Ruminococcus_callidus	s__Clostridium_scindens	0.631633242	2
s__Ruminococcus_callidus	s__Ruminococcus_flavefaciens	0.65592313	2
s__Ruminococcus_callidus	s__Sutterella_wadsworthensis	0.641878252	2
s__Ruminococcus_callidus	s__Clostridium_sp._CAG299	0.61145525	130
s__Ruminococcus_callidus	s__Ruminococcus_sp._CAG403	0.615157176	130
s__Ruminococcus_callidus	s__Lactococcus_garvieae	0.652835167	2
s__Ruminococcus_callidus	s__Clostridia_bacterium_UC5.1-1D1	0.632110373	1
s__Ruminococcus_callidus	s__Eggerthella_sp._CAG1427	0.548928276	77
s__Ruminococcus_callidus	s__Clostridiales_bacterium_VE202-26	0.618090042	14
s__Ruminococcus_callidus	s__Clostridium_asparagiforme	0.546436664	150
s__Ruminococcus_callidus	s__Eggerthella_sp._CAG368	0.623455688	31
s__Klebsiella_pneumoniae	s__Alistipes_obesi	0.676750246	77
s__Klebsiella_pneumoniae	s__Desulfovibrio_sp._An276	0.705777779	66
s__Klebsiella_pneumoniae	s__Weissella_cibaria	0.709912352	69
s__Klebsiella_pneumoniae	s__Klebsiella_oxytoca	0.679246903	14
s__Klebsiella_pneumoniae	s__Arabia_massiliensis	0.504691682	375
s__Klebsiella_pneumoniae	s__Gordonibacter_massiliensis	0.693906217	13
s__Klebsiella_pneumoniae	s__Firmicutes_bacterium_CAG145	0.75688742	10
s__Klebsiella_pneumoniae	s__Klebsiella_variicola	0.871117037	13
s__Klebsiella_pneumoniae	s__Streptococcus_anginosus	0.730552725	43
s__Klebsiella_pneumoniae	s__Eggerthella_sp._YY7918	0.627523617	24
s__Klebsiella_pneumoniae	s__Enterobacter_hormaechei	0.587823673	420
s__Bacteroides_vulgatus	s__Bacteroides_fragilis	0.527746215	131
s__Bacteroides_vulgatus	s__Bacteroides_dorei	0.698303187	4
s__Bacteroides_vulgatus	s__Bacteroides_thetaiotaomicron	0.73070168	1
s__Bacteroides_vulgatus	s__Bacteroides_massiliensis	0.704170785	4
s__Bacteroides_vulgatus	s__Bacteroides_xylanisolvens	0.535519631	82
s__Bacteroides_vulgatus	s__Bacteroides_finegoldii	0.732781246	1
s__Bacteroides_vulgatus	s__Parabacteroides_distasonis	0.69701218	8
s__Bacteroides_vulgatus	s__Bacteroides_stercoris_CAG120	0.663013994	10
s__Bacteroides_vulgatus	s__Bacteroides_sp._D20	0.653848162	6
s__Bacteroides_vulgatus	s__Bacteroides_sp._2_2_4	0.720465082	1
s__Bacteroides_vulgatus	s__Bacteroides_sp._3_1_40A	0.916350759	1
s__Bacteroides_vulgatus	s__Bacteroides_clarus	0.645985485	6
s__Bacteroides_vulgatus	s__Bacteroides_oleiciplenus	0.509303943	206
s__Bacteroides_vulgatus	s__Bacteroides_sp._4_3_47FAA	0.776614435	14
s__Bacteroides_vulgatus	s__Bacteroides_fluxus	0.526794283	54
s__Bacteroides_vulgatus	s__Catenibacterium_mitsuokai	0.504587777	260
s__Bacteroides_vulgatus	s__Parabacteroides_johnsonii	0.63204254	34
s__Bacteroides_vulgatus	s__Bacteroides_sp._4_1_36	0.583989954	29
s__Bacteroides_vulgatus	s__Bacteroides_sp._3_1_33FAA	0.639453373	8
s__Bacteroides_vulgatus	s__Prevotella_bivia	0.759867567	2
s__Bacteroides_vulgatus	s__Bacteroides_sp._1_1_30	0.71628657	1
s__Bacteroides_vulgatus	s__Bacteroides_sartorii	0.90907272	1
s__Bacteroides_vulgatus	s__Ornithobacterium_rhinotracheale	0.773298105	1
s__Bacteroides_vulgatus	s__Prevotella_disiens	0.682600093	10
s__Bacteroides_vulgatus	s__Parabacteroides_sp._20_3	0.710784608	1
s__Bacteroides_vulgatus	s__Bacteroides_sp._AR29	0.604416504	4
s__Bacteroides_vulgatus	s__Bacteroides_sp._9_1_42FAA	0.545837469	84
s__Bacteroides_vulgatus	s__Bacteroides_gallinarum	0.683113587	6
s__Bacteroides_vulgatus	s__Bacteroides_sp._CAG98	0.515332379	157
s__Bacteroides_vulgatus	s__Parabacteroides_gordonii	0.548341253	219
s__Bacteroides_vulgatus	s__Bacteroides_uniformis_CAG3	0.607673724	21
s__Kluyvera_ascorbata	s__Kluyvera_georgiana	0.999798192	1
s__Kluyvera_ascorbata	s__Kluyvera_cryocrescens	0.999717473	1
s__Roseburia_intestinalis	s__uncultured_crAssphage	0.578082669	30
s__Roseburia_intestinalis	s__Roseburia_inulinivorans	0.610857523	10
s__Roseburia_intestinalis	s__Ruminococcus_torques	0.685555454	1
s__Roseburia_intestinalis	s__Blautia_wexlerae	0.604302133	19
s__Roseburia_intestinalis	s__Romboutsia_timonensis	0.612381396	1
s__Roseburia_intestinalis	s__Clostridium_clostridioforme	0.526011094	69
s__Roseburia_intestinalis	s__Dorea_formicigenerans	0.661834925	5
s__Roseburia_intestinalis	s__Blautia_sp._SF-50	0.505185159	45
s__Roseburia_intestinalis	s__Eubacterium_eligens	0.595699487	8
s__Roseburia_intestinalis	s__Ruminococcus_sp._5_1_39BFAA	0.670040164	1
s__Roseburia_intestinalis	s__Clostridiales_bacterium_36_14	0.610828725	15
s__Roseburia_intestinalis	s__Clostridium_sp._CAG230	0.518257953	128
s__Roseburia_intestinalis	s__Intestinibacter_bartlettii	0.594976508	70
s__Roseburia_intestinalis	s__Blautia_sp._Marseille-P2398	0.585024706	42
s__Roseburia_intestinalis	s__Eubacterium_rectale_CAG36	0.694554884	1
s__Roseburia_intestinalis	s__Eubacterium_sp._41_20	0.640378714	2
s__Roseburia_intestinalis	s__Roseburia_intestinalis_CAG13	0.990634637	1
s__Roseburia_intestinalis	s__Ruminococcus_faecis	0.628725844	12
s__Roseburia_intestinalis	s__Roseburia_sp._831b	0.508036667	100
s__Roseburia_intestinalis	s__Clostridium_sp._CAG242	0.552000794	10
s__Roseburia_intestinalis	s__Lachnospiraceae_bacterium_A2	0.54415286	29
s__Roseburia_intestinalis	s__Eubacterium_plexicaudatum	0.668590949	9
s__Roseburia_intestinalis	s__Ruminococcus_sp._CAG9	0.616730486	7
s__Roseburia_intestinalis	s__Roseburia_inulinivorans_CAG15	0.596206243	10
s__Roseburia_intestinalis	s__Bacteroides_pectinophilus	0.64267029	10
s__Roseburia_intestinalis	s__Clostridium_botulinum	0.56782454	52
s__Roseburia_intestinalis	s__Romboutsia_ilealis	0.604366133	34
s__Roseburia_intestinalis	s__Roseburia_sp._499	0.592034668	34
s__uncultured_crAssphage	s__Roseburia_inulinivorans	0.906568225	1
s__uncultured_crAssphage	s__Ruminococcus_torques	0.690392433	1
s__uncultured_crAssphage	s__Lactobacillus_salivarius	0.601050656	62
s__uncultured_crAssphage	s__Blautia_sp._SF-50	0.566189034	7
s__uncultured_crAssphage	s__Eubacterium_eligens	0.526524797	32
s__uncultured_crAssphage	s__Paraprevotella_clara	0.532713198	141
s__uncultured_crAssphage	s__Eubacterium_rectale_CAG36	0.595661751	16
s__uncultured_crAssphage	s__Roseburia_intestinalis_CAG13	0.626030905	12
s__uncultured_crAssphage	s__Ruminococcus_faecis	0.776029757	1
s__uncultured_crAssphage	s__Erysipelotrichaceae_bacterium_3_1_53	0.613285373	36
s__uncultured_crAssphage	s__Roseburia_sp._831b	0.585207428	26
s__uncultured_crAssphage	s__Roseburia_inulinivorans_CAG15	0.900993298	1
s__uncultured_crAssphage	s__Bacteroides_pectinophilus	0.511365034	340
s__uncultured_crAssphage	s__Paraprevotella_clara_CAG116	0.504764418	221
s__uncultured_crAssphage	s__Ruminococcus_sp._CAG90	0.539727101	125
s__Alistipes_finegoldii	s__Alistipes_sp._CAG29	0.935672541	73
s__Alistipes_finegoldii	s__Alistipes_onderdonkii	0.983491589	1
s__Alistipes_finegoldii	s__Alistipes_sp._CHKCI003	0.731286067	251
s__Alistipes_finegoldii	s__Alistipes_sp._AL-1	0.969587624	1
s__Alistipes_finegoldii	s__Firmicutes_bacterium_CAG646	0.53239485	162
s__Clostridium_sp._CAG217	s__Clostridium_sp._CAG217_53_7	0.998283101	488
s__Subdoligranulum_sp._60_17	s__Roseburia_hominis	0.838814056	1
s__Subdoligranulum_sp._60_17	s__Blautia_sp._CAG237	0.721758578	18
s__Subdoligranulum_sp._60_17	s__Roseburia_faecis	0.585372027	37
s__Subdoligranulum_sp._60_17	s__Clostridiales_bacterium_59_14	0.737021523	17
s__Subdoligranulum_sp._60_17	s__Blautia_sp._CAG37_48_57	0.537798875	34
s__Subdoligranulum_sp._60_17	s__Roseburia_sp._CAG18_43_25	0.582888965	46
s__Subdoligranulum_sp._60_17	s__Bacteroides_cellulosilyticus	0.718282095	10
s__Subdoligranulum_sp._60_17	s__Butyricicoccus_pullicaecorum	0.546755877	77
s__Subdoligranulum_sp._60_17	s__Roseburia_sp._CAG18	0.63845748	12
s__Subdoligranulum_sp._60_17	s__Gemmiger_sp._An120	0.533420733	280
s__Subdoligranulum_sp._60_17	s__Gemmiger_sp._An87	0.528531253	227
s__Subdoligranulum_sp._60_17	s__Lachnoclostridium_sp._An169	0.685453459	1
s__Subdoligranulum_sp._60_17	s__Firmicutes_bacterium_CAG424	0.692320721	116
s__uncultured_Blautia_sp.	s__Blautia_sp._KLE_1732	0.664637255	44
s__uncultured_Blautia_sp.	s__Ruminococcus_sp._SR1_5	0.752641672	13
s__uncultured_Blautia_sp.	s__Desulfovibrio_piger	0.591453085	449
s__uncultured_Blautia_sp.	s__Eubacterium_sp._38_16	0.719765334	29
s__uncultured_Blautia_sp.	s__Blautia_massiliensis	0.503449711	504
s__uncultured_Blautia_sp.	s__Catonella_morbi	0.645429926	39
s__uncultured_Blautia_sp.	s__Ruminococcus_sp._CAG9-related_41_34	0.591310671	18
s__uncultured_Blautia_sp.	s__Ruminococcus_sp._CAG17	0.886202042	12
s__uncultured_Blautia_sp.	s__Eubacterium_sp._CAG146	0.6912368	36
s__uncultured_Blautia_sp.	s__Clostridiales_bacterium_45_37	0.592993062	95
s__uncultured_Blautia_sp.	s__butyrate-producing_bacterium_SS3_4	0.88628821	1
s__uncultured_Blautia_sp.	s__Lachnospiraceae_bacterium_A2	0.562819345	218
s__uncultured_Blautia_sp.	s__Blautia_hydrogenotrophica	0.729186563	9
s__uncultured_Blautia_sp.	s__Faecalicatena_contorta	0.553721391	412
s__uncultured_Blautia_sp.	s__Blautia_sp._An249	0.713373654	3
s__Lactobacillus_mucosae	s__uncultured_Flavonifractor_sp.	0.718993975	1
s__Lactobacillus_mucosae	s__Olsenella_umbonata	0.998084324	1
s__Lactobacillus_mucosae	s__Lactobacillus_crispatus	0.994461194	1
s__Lactobacillus_mucosae	s__Bacteroides_salyersiae	0.508494111	1
s__Lactobacillus_mucosae	s__Eggerthellaceae_bacterium_AT8	0.997138122	1
s__Lactobacillus_mucosae	s__Olsenella_sp._oral_taxon_807	0.815872194	1
s__Firmicutes_bacterium_CAG114	s__Firmicutes_bacterium_CAG129	0.601300982	96
s__Firmicutes_bacterium_CAG114	s__Clostridium_sp._CAG58	0.563444273	103
s__Firmicutes_bacterium_CAG114	s__Ruminococcus_sp._CAG108	0.609117757	121
s__Firmicutes_bacterium_CAG114	s__Eisenbergiella_tayi	0.609778867	77
s__Firmicutes_bacterium_CAG114	s__Clostridiales_bacterium_VE202-21	0.510963741	287
s__Firmicutes_bacterium_CAG114	s__Clostridium_sp._L2-50	0.6876	25
s__Firmicutes_bacterium_CAG114	s__Enterococcus_casseliflavus	0.708227559	12
s__Firmicutes_bacterium_CAG114	s__Clostridium_sp._KLE_1755	0.555048768	355
s__Firmicutes_bacterium_CAG114	s__Enterorhabdus_caecimuris	0.562552959	78
s__Firmicutes_bacterium_CAG114	s__Enterorhabdus_mucosicola	0.584024521	77
s__Firmicutes_bacterium_CAG114	s__uncultured_Coprococcus_sp.	0.661426511	42
s__Firmicutes_bacterium_CAG114	s__Clostridium_viride	0.928642582	6
s__Firmicutes_bacterium_CAG114	s__Emergencia_timonensis	0.510985443	177
s__Firmicutes_bacterium_CAG114	s__Anaeromassilibacillus_sp._An200	0.555611169	195
s__Firmicutes_bacterium_CAG114	s__Erysipelotrichaceae_bacterium_6_1_45	0.526206875	88
s__Firmicutes_bacterium_CAG114	s__Anaeromassilibacillus_senegalensis	0.696749745	3
s__Firmicutes_bacterium_CAG114	s__Ruminococcaceae_bacterium_P7	0.561839734	60
s__Subdoligranulum_variabile	s__Clostridium_leptum	0.587771622	110
s__Subdoligranulum_variabile	s__Roseburia_sp._CAG471	0.551895573	61
s__Subdoligranulum_variabile	s__Lactococcus_lactis	0.968326819	1
s__Subdoligranulum_variabile	s__Faecalibacterium_sp._CAG82-related_59_9	0.62317059	49
s__Subdoligranulum_variabile	s__Ruminococcaceae_bacterium_cv2	0.538496208	360
s__Subdoligranulum_variabile	s__Anaerofilum_sp._An201	0.651677549	2
s__Subdoligranulum_variabile	s__Fournierella_massiliensis	0.810291469	1
s__Subdoligranulum_variabile	s__Gemmiger_sp._An120	0.72826027	23
s__Subdoligranulum_variabile	s__Firmicutes_bacterium_CAG24	0.602625991	71
s__Subdoligranulum_variabile	s__Gemmiger_sp._An87	0.597743856	69
s__Subdoligranulum_variabile	s__Absiella_dolichum	0.520182863	310
s__Subdoligranulum_variabile	s__Hydrogenoanaerobacterium_saccharovorans	0.565779248	115
s__Roseburia_inulinivorans	s__Ruminococcus_torques	0.730663944	1
s__Roseburia_inulinivorans	s__Lactobacillus_salivarius	0.677097243	19
s__Roseburia_inulinivorans	s__Dorea_formicigenerans	0.505868428	198
s__Roseburia_inulinivorans	s__Blautia_sp._SF-50	0.636678986	5
s__Roseburia_inulinivorans	s__Eubacterium_eligens	0.592445379	11
s__Roseburia_inulinivorans	s__Paraprevotella_clara	0.618477876	67
s__Roseburia_inulinivorans	s__Eubacterium_rectale_CAG36	0.639504397	5
s__Roseburia_inulinivorans	s__Roseburia_intestinalis_CAG13	0.667678654	1
s__Roseburia_inulinivorans	s__Ruminococcus_faecis	0.829091459	1
s__Roseburia_inulinivorans	s__Erysipelotrichaceae_bacterium_3_1_53	0.60805163	1
s__Roseburia_inulinivorans	s__Roseburia_sp._831b	0.639687322	17
s__Roseburia_inulinivorans	s__Roseburia_inulinivorans_CAG15	0.998379832	1
s__Roseburia_inulinivorans	s__Bacteroides_pectinophilus	0.597550581	94
s__Roseburia_inulinivorans	s__Paraprevotella_clara_CAG116	0.589619977	10
s__Roseburia_inulinivorans	s__Ruminococcus_sp._CAG90	0.61664757	34
s__Alistipes_obesi	s__Parabacteroides_merdae	0.641477239	34
s__Alistipes_obesi	s__Desulfovibrio_sp._An276	0.71502881	2
s__Alistipes_obesi	s__Bacteroides_sp._43_108	0.591583736	106
s__Alistipes_obesi	s__Weissella_cibaria	0.559393996	115
s__Alistipes_obesi	s__Arabia_massiliensis	0.620182362	127
s__Alistipes_obesi	s__Bacteroidales_bacterium_43_8	0.566172801	294
s__Alistipes_obesi	s__Gordonibacter_massiliensis	0.722836647	7
s__Alistipes_obesi	s__Firmicutes_bacterium_CAG145	0.819371653	6
s__Alistipes_obesi	s__Klebsiella_variicola	0.522415403	104
s__Alistipes_obesi	s__Streptococcus_anginosus	0.527336888	189
s__Alistipes_obesi	s__Eggerthella_sp._YY7918	0.680306151	16
s__Alistipes_obesi	s__Parabacteroides_merdae_CAG48	0.581032818	87
s__Blautia_obeum	s__Dorea_longicatena	0.719976945	6
s__Blautia_obeum	s__Eubacterium_hallii	0.810074784	1
s__Blautia_obeum	s__Blautia_wexlerae	0.800768606	1
s__Blautia_obeum	s__uncultured_Eubacterium_sp.	0.584782878	149
s__Blautia_obeum	s__Coprococcus_comes	0.786061758	1
s__Blautia_obeum	s__Dorea_sp._CAG105	0.544646637	236
s__Blautia_obeum	s__Ruminococcus_sp._JC304	0.646034461	10
s__Blautia_obeum	s__Eubacterium_ramulus	0.572906986	55
s__Blautia_obeum	s__Blautia_sp._Marseille-P3087	0.725161812	93
s__Blautia_obeum	s__Streptococcus_salivarius	0.572219072	84
s__Blautia_obeum	s__Dorea_formicigenerans	0.742485358	2
s__Blautia_obeum	s__Streptococcus_parasanguinis	0.752325373	13
s__Blautia_obeum	s__Ruminococcus_sp._5_1_39BFAA	0.775592764	7
s__Blautia_obeum	s__Clostridiales_bacterium_36_14	0.766838208	1
s__Blautia_obeum	s__Blautia_massiliensis	0.534061743	31
s__Blautia_obeum	s__Intestinibacter_bartlettii	0.570507735	253
s__Blautia_obeum	s__Marvinbryantia_formatexigens	0.558924805	107
s__Blautia_obeum	s__Blautia_sp._Marseille-P2398	0.766451487	2
s__Blautia_obeum	s__Streptococcus_vestibularis	0.75283256	1
s__Blautia_obeum	s__Catonella_morbi	0.580331307	10
s__Blautia_obeum	s__Ruminococcus_sp._CAG9-related_41_34	0.506160449	510
s__Blautia_obeum	s__Ruminococcus_sp._37_24	0.543275392	112
s__Blautia_obeum	s__Firmicutes_bacterium_CAG56	0.754747652	7
s__Blautia_obeum	s__Blautia_sp._CAG52	0.508551216	131
s__Blautia_obeum	s__Clostridiales_bacterium_Nov_37_41	0.715343203	5
s__Blautia_obeum	s__Eubacterium_sp._An3	0.767485334	1
s__Blautia_obeum	s__Clostridium_symbiosum	0.585971328	36
s__Blautia_obeum	s__uncultured_Roseburia_sp.	0.599586172	10
s__Blautia_obeum	s__Ruminococcus_sp._CAG9	0.810443596	1
s__Blautia_obeum	s__Bacteroides_pectinophilus	0.500293142	190
s__Blautia_obeum	s__Clostridium_perfringens	0.734367441	6
s__Blautia_obeum	s__Clostridium_botulinum	0.53137705	124
s__Blautia_obeum	s__Streptococcus_thermophilus	0.739104929	1
s__Firmicutes_bacterium_CAG103	s__Bifidobacterium_bifidum	0.692608572	2
s__Firmicutes_bacterium_CAG103	s__Clostridium_sp._CAG226	0.538125669	34
s__Firmicutes_bacterium_CAG103	s__Firmicutes_bacterium_CAG129_59_24	0.641526938	10
s__Firmicutes_bacterium_CAG103	s__Firmicutes_bacterium_CAG24053_14	0.540603673	178
s__Firmicutes_bacterium_CAG103	s__Intestinimonas_butyriciproducens	0.653895586	6
s__Firmicutes_bacterium_CAG103	s__Clostridium_sp._CAG780	0.603522017	23
s__Firmicutes_bacterium_CAG103	s__Clostridiales_bacterium_44_9	0.531551115	82
s__Firmicutes_bacterium_CAG103	s__Roseburia_sp._40_7	0.581251502	64
s__Firmicutes_bacterium_CAG103	s__Firmicutes_bacterium_CAG555	0.717122833	11
s__Firmicutes_bacterium_CAG103	s__Clostridium_sp._CAG302	0.673548309	3
s__Firmicutes_bacterium_CAG103	s__Clostridiales_bacterium_NK3B98	0.51835504	75
s__Firmicutes_bacterium_CAG103	s__Ruminococcus_sp._CAG488	0.614291823	6
s__Firmicutes_bacterium_CAG103	s__Anaeromassilibacillus_senegalensis	0.512314004	141
s__Firmicutes_bacterium_CAG103	s__Ruminococcaceae_bacterium_D5	0.545509525	119
s__Clostridium_sp._CAG964	s__Clostridioides_difficile	0.721135873	144
s__Clostridium_sp._CAG964	s__Bifidobacterium_dentium	0.946239894	1
s__Clostridium_sp._CAG964	s__Firmicutes_bacterium_CAG176	0.827405681	4
s__Clostridium_sp._CAG964	s__Senegalimassilia_anaerobia	0.53933934	72
s__Clostridium_sp._CAG964	s__Holdemanella_biformis	0.614812704	27
s__Clostridium_sp._CAG964	s__Clostridiales_bacterium_NK3B98	0.851066568	36
s__Clostridium_sp._CAG964	s__Cryptobacterium_sp._CAG338	0.656931006	80
s__Clostridium_sp._CAG964	s__Clostridium_sp._CAG343	0.634749418	24
s__Clostridium_sp._CAG964	s__Mycoplasma_sp._CAG472	0.982044676	1
s__Clostridium_sp._CAG964	s__Anaeromassilibacillus_sp._An172	0.646892756	203
s__Roseburia_hominis	s__Blautia_sp._CAG237	0.927626394	1
s__Roseburia_hominis	s__Roseburia_faecis	0.828141499	6
s__Roseburia_hominis	s__Clostridiales_bacterium_59_14	0.610572367	52
s__Roseburia_hominis	s__Blautia_sp._CAG37_48_57	0.657034277	16
s__Roseburia_hominis	s__Clostridiales_bacterium_KLE1615	0.540138031	357
s__Roseburia_hominis	s__Blautia_sp._CAG37	0.559409588	38
s__Roseburia_hominis	s__Clostridium_sp._42_12	0.694529079	2
s__Roseburia_hominis	s__Roseburia_sp._CAG18_43_25	0.819275722	8
s__Roseburia_hominis	s__Clostridium_sp._CAG75	0.689834029	2
s__Roseburia_hominis	s__Bacteroides_cellulosilyticus	0.914442275	10
s__Roseburia_hominis	s__Roseburia_sp._CAG303	0.541527736	187
s__Roseburia_hominis	s__Butyricicoccus_pullicaecorum	0.510551669	206
s__Roseburia_hominis	s__Roseburia_sp._CAG18	0.874429608	1
s__Roseburia_hominis	s__Firmicutes_bacterium_CAG41	0.576595628	26
s__Roseburia_hominis	s__Ruminococcus_sp._CAG60	0.545557523	5
s__Roseburia_hominis	s__Lachnoclostridium_sp._An169	0.742743553	12
s__Roseburia_hominis	s__Firmicutes_bacterium_CAG424	0.898805245	40
s__Alistipes_ihumii	s__Alistipes_shahii	0.782995611	9
s__Alistipes_ihumii	s__Alistipes_senegalensis	0.75476712	1
s__Alistipes_ihumii	s__Alistipes_sp._CAG53	0.723601934	1
s__Alistipes_ihumii	s__Alistipes_putredinis_CAG67	0.646131042	1
s__Alistipes_ihumii	s__Parabacteroides_merdae	0.528172472	64
s__Alistipes_ihumii	s__Odoribacter_splanchnicus	0.657588762	19
s__Alistipes_ihumii	s__Alistipes_sp._56_sp_Nov_56_25	0.675444049	1
s__Alistipes_ihumii	s__Eisenbergiella_tayi	0.683113692	134
s__Alistipes_ihumii	s__Butyricimonas_virosa	0.824842018	1
s__Alistipes_ihumii	s__Clostridiales_bacterium	0.576048839	172
s__Alistipes_ihumii	s__Barnesiella_intestinihominis	0.795046466	1
s__Alistipes_ihumii	s__Bacteroides_sp._43_108	0.526524871	18
s__Alistipes_ihumii	s__Merdimonas_faecis	0.863226934	1
s__Alistipes_ihumii	s__Bacteroides_sp._CAG20	0.799322404	1
s__Alistipes_ihumii	s__Parabacteroides_sp._SN4	0.579284891	92
s__Alistipes_ihumii	s__Veillonella_sp._CAG933	0.595778217	67
s__Alistipes_ihumii	s__Firmicutes_bacterium_CAG238	0.877231041	1
s__Alistipes_ihumii	s__Alistipes_timonensis	0.607757744	30
s__Alistipes_ihumii	s__Bacteroidales_bacterium_43_8	0.81648	1
s__Alistipes_ihumii	s__Clostridium_sp._CAG169	0.705119944	3
s__Alistipes_ihumii	s__Actinomyces_radicidentis	0.876730182	1
s__Alistipes_ihumii	s__Alistipes_sp._CAG268	0.889143249	1
s__Alistipes_ihumii	s__Pseudoflavonifractor_sp._An184	0.642012701	50
s__Alistipes_ihumii	s__Parabacteroides_merdae_CAG48	0.569502773	89
s__Bacteroides_fragilis	s__Hungatella_hathewayi	0.59362017	158
s__Bacteroides_fragilis	s__Bacteroides_massiliensis	0.535753854	98
s__Bacteroides_fragilis	s__Parabacteroides_distasonis	0.516323414	193
s__Bacteroides_fragilis	s__Bacteroides_stercoris_CAG120	0.518620283	159
s__Bacteroides_fragilis	s__Bacteroides_sp._D20	0.554796348	59
s__Bacteroides_fragilis	s__Bacteroides_sp._3_1_40A	0.569850993	139
s__Bacteroides_fragilis	s__Bacteroides_clarus	0.50131424	134
s__Bacteroides_fragilis	s__Parabacteroides_johnsonii	0.596426531	29
s__Bacteroides_fragilis	s__Prevotella_bivia	0.591166096	83
s__Bacteroides_fragilis	s__Bacteroides_sartorii	0.562226272	80
s__Bacteroides_fragilis	s__Ornithobacterium_rhinotracheale	0.588410022	79
s__Bacteroides_fragilis	s__Prevotella_disiens	0.549597071	156
s__Bacteroides_fragilis	s__Oscillibacter_sp._CAG155	0.500625703	1387
s__Bacteroides_fragilis	s__Eggerthella_sp._1_3_56FAA	0.508804233	42
s__Bacteroides_fragilis	s__Bacteroides_gallinarum	0.593639052	25
s__Blautia_sp._CAG237	s__Roseburia_faecis	0.841818428	6
s__Blautia_sp._CAG237	s__Blautia_sp._CAG37_48_57	0.684068651	1
s__Blautia_sp._CAG237	s__Clostridiales_bacterium_KLE1615	0.511922831	570
s__Blautia_sp._CAG237	s__Blautia_sp._CAG37	0.588893543	5
s__Blautia_sp._CAG237	s__Clostridium_sp._42_12	0.712795825	1
s__Blautia_sp._CAG237	s__Roseburia_sp._CAG18_43_25	0.827873934	9
s__Blautia_sp._CAG237	s__Clostridium_sp._CAG75	0.712063687	1
s__Blautia_sp._CAG237	s__Bacteroides_cellulosilyticus	0.942718751	10
s__Blautia_sp._CAG237	s__Roseburia_sp._CAG303	0.524949334	406
s__Blautia_sp._CAG237	s__Roseburia_sp._CAG18	0.893059032	1
s__Blautia_sp._CAG237	s__Firmicutes_bacterium_CAG41	0.639191101	2
s__Blautia_sp._CAG237	s__Ruminococcus_sp._CAG60	0.547025171	1
s__Blautia_sp._CAG237	s__Lachnoclostridium_sp._An169	0.731428196	22
s__Blautia_sp._CAG237	s__Firmicutes_bacterium_CAG424	0.92195616	38
s__Dorea_longicatena	s__Eubacterium_hallii	0.669038189	26
s__Dorea_longicatena	s__Ruminococcus_gnavus	0.525570289	261
s__Dorea_longicatena	s__Blautia_wexlerae	0.650148749	4
s__Dorea_longicatena	s__Blautia_sp._KLE_1732	0.53873847	73
s__Dorea_longicatena	s__Coprococcus_comes	0.771756157	6
s__Dorea_longicatena	s__Ruminococcus_sp._JC304	0.654550486	7
s__Dorea_longicatena	s__Clostridiales_bacterium_41_12_two_minus	0.531939631	785
s__Dorea_longicatena	s__Eubacterium_ramulus	0.54346553	217
s__Dorea_longicatena	s__Clostridium_clostridioforme	0.529379264	54
s__Dorea_longicatena	s__Dorea_formicigenerans	0.682525291	11
s__Dorea_longicatena	s__Ruminococcus_gnavus_CAG126	0.50926913	616
s__Dorea_longicatena	s__Clostridiales_bacterium_41_21_two_genomes	0.642498975	166
s__Dorea_longicatena	s__Blautia_sp._SF-50	0.534185377	44
s__Dorea_longicatena	s__Ruminococcus_sp._5_1_39BFAA	0.655131895	10
s__Dorea_longicatena	s__Clostridiales_bacterium_36_14	0.682709406	6
s__Dorea_longicatena	s__Blautia_massiliensis	0.599911027	50
s__Dorea_longicatena	s__Clostridium_sp._M62_1	0.500291858	96
s__Dorea_longicatena	s__Marvinbryantia_formatexigens	0.608771979	103
s__Dorea_longicatena	s__Coprococcus_sp._HPP0074	0.526268535	193
s__Dorea_longicatena	s__Blautia_sp._Marseille-P2398	0.635896454	5
s__Dorea_longicatena	s__Catonella_morbi	0.632917406	15
s__Dorea_longicatena	s__Eubacterium_rectale_CAG36	0.503217759	204
s__Dorea_longicatena	s__Lachnospiraceae_bacterium_9_1_43BFAA	0.544753646	198
s__Dorea_longicatena	s__Lachnospiraceae_bacterium_6_1_37FAA	0.531693572	216
s__Dorea_longicatena	s__Blautia_sp._CAG52	0.505937429	197
s__Dorea_longicatena	s__Roseburia_sp._831b	0.540394176	82
s__Dorea_longicatena	s__Clostridiales_bacterium_Nov_37_41	0.678402011	66
s__Dorea_longicatena	s__Eubacterium_sp._An3	0.681800226	1
s__Dorea_longicatena	s__Eubacterium_plexicaudatum	0.656692839	24
s__Dorea_longicatena	s__uncultured_Roseburia_sp.	0.664455884	28
s__Dorea_longicatena	s__Ruminococcus_sp._CAG9	0.643969905	6
s__Dorea_longicatena	s__Clostridium_glycyrrhizinilyticum	0.635507435	23
s__Dorea_longicatena	s__Bacteroides_pectinophilus	0.644336806	25
s__Dorea_longicatena	s__Clostridium_botulinum	0.588064765	40
s__Dorea_longicatena	s__Blautia_sp._Marseille-P3201T	0.554294996	166
s__Dorea_longicatena	s__Roseburia_sp._499	0.644688098	58
s__Dorea_longicatena	s__Ruminococcus_sp._CAG90	0.506864662	136
s__Eubacterium_sp._CAG180	s__Alistipes_putredinis_CAG67	0.650382701	36
s__Eubacterium_sp._CAG180	s__Faecalibacterium_sp._CAG74_58_120	0.534181838	284
s__Eubacterium_sp._CAG180	s__Desulfovibrio_sp._An276	0.575988559	147
s__Eubacterium_sp._CAG180	s__Faecalibacterium_sp._CAG74	0.529327929	542
s__Eubacterium_sp._CAG180	s__Butyricicoccus_sp._BB10	0.746993733	46
s__Eubacterium_sp._CAG180	s__Bacteroides_sp._43_108	0.614015207	76
s__Eubacterium_sp._CAG180	s__Klebsiella_aerogenes	0.559961135	181
s__Eubacterium_sp._CAG180	s__Paraprevotella_xylaniphila	0.553988696	121
s__Eubacterium_sp._CAG180	s__uncultured_Bacteroides_sp.	0.601836948	73
s__Eubacterium_sp._CAG202	s__Coprococcus_eutactus	0.580618239	275
s__Eubacterium_sp._CAG202	s__Clostridiales_bacterium_41_21_two_genomes	0.50083246	301
s__Clostridiales_bacterium_42_27	s__Firmicutes_bacterium_CAG83	0.590788352	293
s__Clostridiales_bacterium_42_27	s__Oscillibacter_sp._ER4	0.68352412	18
s__Clostridiales_bacterium_42_27	s__Faecalibacterium_sp._CAG82	0.504449303	966
s__Clostridiales_bacterium_42_27	s__Coprococcus_eutactus	0.633458803	129
s__Clostridiales_bacterium_42_27	s__Firmicutes_bacterium_CAG24053_14	0.530114329	745
s__Clostridiales_bacterium_42_27	s__Lachnospiraceae_bacterium_7_1_58FAA	0.622799897	125
s__Clostridiales_bacterium_42_27	s__Veillonella_parvula	0.568639619	227
s__Clostridiales_bacterium_42_27	s__Oscillibacter_valericigenes	0.640309105	24
s__Clostridiales_bacterium_42_27	s__Intestinimonas_massiliensis	0.688873927	44
s__Clostridiales_bacterium_42_27	s__Anaerotignum_neopropionicum	0.59365599	129
s__Clostridiales_bacterium_42_27	s__Coprococcus_sp._CAG131-related_45_246	0.534647715	580
s__Clostridiales_bacterium_42_27	s__Anaerotruncus_rubiinfantis	0.69642326	18
s__Ruminococcus_sp._CAG177	s__Oscillibacter_sp._CAG241_62_21	0.80272504	1
s__Ruminococcus_sp._CAG177	s__Firmicutes_bacterium_CAG110	0.545292427	11
s__Ruminococcus_sp._CAG177	s__Clostridium_sp._CAG226	0.622186377	6
s__Ruminococcus_sp._CAG177	s__Hungatella_hathewayi	0.607776996	24
s__Ruminococcus_sp._CAG177	s__Firmicutes_bacterium_CAG170	0.784629122	2
s__Ruminococcus_sp._CAG177	s__Bilophila_wadsworthia	0.519389032	159
s__Ruminococcus_sp._CAG177	s__Clostridium_sp._CAG138	0.742329376	1
s__Ruminococcus_sp._CAG177	s__Oscillibacter_sp._CAG241	0.826267336	1
s__Ruminococcus_sp._CAG177	s__Firmicutes_bacterium_CAG137	0.784350443	1
s__Ruminococcus_sp._CAG177	s__Collinsella_sp._4_8_47FAA	0.506715952	112
s__Ruminococcus_sp._CAG177	s__Oscillibacter_sp._57_20	0.577023996	6
s__Ruminococcus_sp._CAG177	s__Eisenbergiella_tayi	0.531466495	187
s__Ruminococcus_sp._CAG177	s__Firmicutes_bacterium_CAG24053_14	0.518033415	187
s__Ruminococcus_sp._CAG177	s__Intestinimonas_butyriciproducens	0.55340137	33
s__Ruminococcus_sp._CAG177	s__Clostridium_sp._CAG780	0.570122007	82
s__Ruminococcus_sp._CAG177	s__Oscillibacter_sp._1-3	0.611681107	53
s__Ruminococcus_sp._CAG177	s__Collinsella_sp._60_9	0.521023045	63
s__Ruminococcus_sp._CAG177	s__Clostridium_sp._CAG302	0.537517316	118
s__Ruminococcus_sp._CAG177	s__Oscillibacter_sp._PC13	0.560818027	49
s__Ruminococcus_sp._CAG177	s__Firmicutes_bacterium_CAG110_56_8	0.521044417	47
s__Ruminococcus_sp._CAG177	s__Oscillibacter_sp._CAG155	0.667999834	28
s__Ruminococcus_sp._CAG177	s__Ruminococcus_sp._CAG488	0.567762919	64
s__Ruminococcus_sp._CAG177	s__Firmicutes_bacterium_CAG137_57_8	0.680087684	1
s__Ruminococcus_sp._CAG177	s__Bilophila_sp._4_1_30	0.6186707	6
s__Ruminococcus_sp._CAG177	s__Oscillibacter_ruminantium	0.508861294	170
s__Ruminococcus_sp._CAG177	s__Flavonifractor_sp._An306	0.523049047	50
s__Ruminococcus_sp._CAG177	s__Firmicutes_bacterium_ASF500	0.710686472	2
s__Ruminococcus_sp._CAG177	s__Clostridium_cellulosi	0.576023268	38
s__Ruminococcus_sp._CAG177	s__Coprococcus_sp._CAG131-related_45_246	0.602915431	30
s__Ruminococcus_sp._CAG177	s__Ruminococcaceae_bacterium_D5	0.54822239	55
s__Ruminococcus_sp._CAG177	s__Flavonifractor_sp._An10	0.622928686	9
s__Clostridiales_bacterium_52_15	s__Akkermansia_muciniphila	0.722054227	7
s__Clostridiales_bacterium_52_15	s__Clostridiales_bacterium_41_12_two_minus	0.692145389	210
s__Clostridiales_bacterium_52_15	s__Firmicutes_bacterium_CAG24053_14	0.597114947	101
s__Clostridiales_bacterium_52_15	s__Neglecta_timonensis	0.881350169	6
s__Clostridiales_bacterium_52_15	s__Clostridiales_bacterium_VE202-21	0.552932149	130
s__Clostridiales_bacterium_52_15	s__Angelakisella_massiliensis	0.591303322	107
s__Clostridiales_bacterium_52_15	s__Clostridiales_bacterium_44_9	0.735598405	5
s__Clostridiales_bacterium_52_15	s__Enterorhabdus_caecimuris	0.57961073	43
s__Clostridiales_bacterium_52_15	s__Enterorhabdus_mucosicola	0.556940915	86
s__Clostridiales_bacterium_52_15	s__Roseburia_sp._40_7	0.703405162	74
s__Clostridiales_bacterium_52_15	s__Anaeromassilibacillus_sp._An250	0.796649008	6
s__Clostridiales_bacterium_52_15	s__Clostridium_sp._CAG1013	0.909066831	6
s__Clostridiales_bacterium_52_15	s__Akkermansia_muciniphila_CAG154	0.716214173	14
s__Clostridiales_bacterium_52_15	s__Firmicutes_bacterium_CAG94	0.908795001	5
s__Clostridiales_bacterium_52_15	s__Ruminococcus_albus	0.550053031	610
s__Clostridiales_bacterium_52_15	s__Akkermansia_sp._54_46	0.669302687	18
s__Clostridiales_bacterium_52_15	s__Anaeromassilibacillus_sp._An200	0.697023567	48
s__Clostridiales_bacterium_52_15	s__Phoenicibacter_massiliensis	0.723637086	12
s__Clostridiales_bacterium_52_15	s__Parabacteroides_goldsteinii	0.534342378	42
s__Clostridiales_bacterium_52_15	s__Clostridium_sp._CAG343	0.579143507	46
s__Clostridiales_bacterium_52_15	s__Clostridium_cellulosi	0.507648032	189
s__Clostridiales_bacterium_52_15	s__Coprococcus_sp._CAG131-related_45_246	0.715986564	15
s__Clostridiales_bacterium_52_15	s__Anaeromassilibacillus_senegalensis	0.529621522	222
s__Firmicutes_bacterium_CAG83	s__Oscillibacter_sp._ER4	0.669085103	21
s__Firmicutes_bacterium_CAG83	s__Coprococcus_eutactus	0.603862497	47
s__Firmicutes_bacterium_CAG83	s__Lachnospiraceae_bacterium_7_1_58FAA	0.827087308	1
s__Firmicutes_bacterium_CAG83	s__Bacteroides_sp._4_1_36	0.573791105	91
s__Firmicutes_bacterium_CAG83	s__Veillonella_parvula	0.856226235	1
s__Firmicutes_bacterium_CAG83	s__Oscillibacter_valericigenes	0.802353565	1
s__Firmicutes_bacterium_CAG83	s__Bacteroides_sp._AR29	0.565750238	143
s__Firmicutes_bacterium_CAG83	s__Turicibacter_sanguinis	0.54599621	75
s__Firmicutes_bacterium_CAG83	s__Intestinimonas_massiliensis	0.800273074	1
s__Firmicutes_bacterium_CAG83	s__Hespellia_stercorisuis	0.647188021	30
s__Firmicutes_bacterium_CAG83	s__Anaerotignum_neopropionicum	0.834072427	1
s__Firmicutes_bacterium_CAG83	s__Anaerotruncus_rubiinfantis	0.719630707	13
s__Firmicutes_bacterium_CAG83	s__Bacteroides_faecis	0.588287275	146
s__Ruminococcus_sp._CAG254	s__Eggerthella_sp._CAG298	0.552295798	124
s__Ruminococcus_sp._CAG254	s__Bacteroides_coprocola	0.800460223	33
s__Ruminococcus_sp._CAG254	s__Bacteroides_coprophilus	0.506012354	523
s__Ruminococcus_sp._CAG254	s__Bacteroides_coprocola_CAG162	0.79622385	100
s__Ruminococcus_sp._CAG254	s__Ruminococcus_sp._CAG403	0.71037778	39
s__Ruminococcus_sp._CAG254	s__Ruminococcus_bicirculans	0.534352914	124
s__Ruminococcus_sp._CAG254	s__Ruminococcus_albus	0.502255357	307
s__Eubacterium_hallii	s__Blautia_wexlerae	0.73955076	3
s__Eubacterium_hallii	s__uncultured_Eubacterium_sp.	0.64449878	64
s__Eubacterium_hallii	s__Coprococcus_comes	0.791139994	6
s__Eubacterium_hallii	s__Ruminococcus_sp._JC304	0.583728076	25
s__Eubacterium_hallii	s__Clostridiales_bacterium_41_12_two_minus	0.51899541	298
s__Eubacterium_hallii	s__Eubacterium_ramulus	0.523921328	106
s__Eubacterium_hallii	s__Blautia_sp._Marseille-P3087	0.511274529	453
s__Eubacterium_hallii	s__Dorea_formicigenerans	0.751667365	2
s__Eubacterium_hallii	s__Streptococcus_parasanguinis	0.627334972	44
s__Eubacterium_hallii	s__Ruminococcus_sp._5_1_39BFAA	0.742212432	1
s__Eubacterium_hallii	s__Clostridiales_bacterium_36_14	0.845678642	1
s__Eubacterium_hallii	s__Blautia_massiliensis	0.552610943	109
s__Eubacterium_hallii	s__Marvinbryantia_formatexigens	0.671551657	17
s__Eubacterium_hallii	s__Blautia_sp._Marseille-P2398	0.66692691	6
s__Eubacterium_hallii	s__Streptococcus_vestibularis	0.615445497	26
s__Eubacterium_hallii	s__Catonella_morbi	0.584200866	87
s__Eubacterium_hallii	s__Firmicutes_bacterium_CAG56	0.656508038	17
s__Eubacterium_hallii	s__Clostridiales_bacterium_Nov_37_41	0.796278728	4
s__Eubacterium_hallii	s__Lachnospiraceae_bacterium_A2	0.527520058	119
s__Eubacterium_hallii	s__Eubacterium_sp._An3	0.612592745	37
s__Eubacterium_hallii	s__Clostridium_symbiosum	0.580218959	99
s__Eubacterium_hallii	s__Eubacterium_plexicaudatum	0.561233343	43
s__Eubacterium_hallii	s__uncultured_Roseburia_sp.	0.674346345	1
s__Eubacterium_hallii	s__Ruminococcus_sp._CAG9	0.748768382	1
s__Eubacterium_hallii	s__Bacteroides_pectinophilus	0.611052938	40
s__Eubacterium_hallii	s__Clostridium_perfringens	0.592078863	43
s__Eubacterium_hallii	s__Roseburia_sp._499	0.579640559	44
s__Eubacterium_hallii	s__Streptococcus_thermophilus	0.572995769	29
s__Bacteroides_plebeius	s__Bacteroides_plebeius_CAG211	0.998154958	1
s__Bacteroides_plebeius	s__Desulfovibrio_sp._An276	0.694499867	121
s__Bacteroides_plebeius	s__Bacteroides_sp._43_108	0.750370245	72
s__Bacteroides_plebeius	s__uncultured_Bacteroides_sp.	0.857660222	7
s__Bacteroides_plebeius	s__Bacteroides_mediterraneensis	0.859471495	3
s__Bacteroides_plebeius	s__Parabacteroides_merdae_CAG48	0.506990809	284
s__Firmicutes_bacterium_CAG124	s__Alistipes_sp._CAG435	0.518691284	237
s__Firmicutes_bacterium_CAG124	s__Oscillibacter_sp._CAG241_62_21	0.616954133	31
s__Firmicutes_bacterium_CAG124	s__Clostridium_sp._CAG349	0.518563167	242
s__Firmicutes_bacterium_CAG124	s__Firmicutes_bacterium_CAG110	0.905041362	1
s__Firmicutes_bacterium_CAG124	s__Clostridium_sp._CAG226	0.816327428	1
s__Firmicutes_bacterium_CAG124	s__Firmicutes_bacterium_CAG170	0.851806487	1
s__Firmicutes_bacterium_CAG124	s__Clostridium_sp._CAG138	0.728332906	1
s__Firmicutes_bacterium_CAG124	s__Oscillibacter_sp._CAG241	0.654560984	1
s__Firmicutes_bacterium_CAG124	s__Firmicutes_bacterium_CAG176_63_11	0.558370658	334
s__Firmicutes_bacterium_CAG124	s__Firmicutes_bacterium_CAG137	0.781226294	1
s__Firmicutes_bacterium_CAG124	s__Lachnospiraceae_bacterium_A4	-0.566450861	2791
s__Firmicutes_bacterium_CAG124	s__Alistipes_sp._CAG514	0.518408709	237
s__Firmicutes_bacterium_CAG124	s__Oscillibacter_sp._57_20	0.74683233	5
s__Firmicutes_bacterium_CAG124	s__Eisenbergiella_tayi	0.620423814	25
s__Firmicutes_bacterium_CAG124	s__Firmicutes_bacterium_CAG24053_14	0.599869625	146
s__Firmicutes_bacterium_CAG124	s__Clostridium_sp._CAG413	0.676314467	82
s__Firmicutes_bacterium_CAG124	s__Citrobacter_freundii	0.505589352	243
s__Firmicutes_bacterium_CAG124	s__Intestinimonas_butyriciproducens	0.775548845	4
s__Firmicutes_bacterium_CAG124	s__Chlamydia_trachomatis	0.648185234	88
s__Firmicutes_bacterium_CAG124	s__Butyricimonas_virosa	0.558830679	289
s__Firmicutes_bacterium_CAG124	s__Clostridiales_bacterium	0.695513561	9
s__Firmicutes_bacterium_CAG124	s__Angelakisella_massiliensis	0.685043302	34
s__Firmicutes_bacterium_CAG124	s__Firmicutes_bacterium_CAG555	0.617458151	134
s__Firmicutes_bacterium_CAG124	s__Phascolarctobacterium_succinatutens	0.610325112	103
s__Firmicutes_bacterium_CAG124	s__Anaerotruncus_sp._CAG390	0.796206333	1
s__Firmicutes_bacterium_CAG124	s__Oscillibacter_sp._1-3	0.605017211	54
s__Firmicutes_bacterium_CAG124	s__Bacteroidales_bacterium_43_8	0.61673931	73
s__Firmicutes_bacterium_CAG124	s__Clostridium_sp._CAG448	0.583609337	136
s__Firmicutes_bacterium_CAG124	s__Oscillibacter_sp._PC13	0.602699597	55
s__Firmicutes_bacterium_CAG124	s__Clostridium_sp._CAG914	0.528516033	210
s__Firmicutes_bacterium_CAG124	s__Clostridium_sp._CAG349_48_7	0.518107916	242
s__Firmicutes_bacterium_CAG124	s__Clostridium_sp._CAG1024	0.83602286	1
s__Firmicutes_bacterium_CAG124	s__Firmicutes_bacterium_CAG110_56_8	0.89207513	1
s__Firmicutes_bacterium_CAG124	s__Subdoligranulum_sp._CAG314	0.534524842	228
s__Firmicutes_bacterium_CAG124	s__Verrucomicrobia_bacterium_CAG312_58_20	0.519156337	243
s__Firmicutes_bacterium_CAG124	s__Oscillibacter_sp._CAG155	0.513511882	836
s__Firmicutes_bacterium_CAG124	s__Alistipes_sp._An66	0.670785211	84
s__Firmicutes_bacterium_CAG124	s__Firmicutes_bacterium_CAG272	0.780728146	1
s__Firmicutes_bacterium_CAG124	s__Ruminococcus_champanellensis	0.62927433	91
s__Firmicutes_bacterium_CAG124	s__uncultured_Clostridiales_bacterium	0.512675953	273
s__Firmicutes_bacterium_CAG124	s__Pseudoflavonifractor_sp._Marseille-P3106	0.662323101	7
s__Firmicutes_bacterium_CAG124	s__Firmicutes_bacterium_CAG137_57_8	0.71037994	1
s__Firmicutes_bacterium_CAG124	s__Oscillibacter_ruminantium	0.79137277	15
s__Firmicutes_bacterium_CAG124	s__Flavonifractor_sp._An306	0.643581205	14
s__Firmicutes_bacterium_CAG124	s__Firmicutes_bacterium_ASF500	0.777669952	1
s__Firmicutes_bacterium_CAG124	s__Butyrivibrio_sp._CAG318	0.510196901	231
s__Firmicutes_bacterium_CAG124	s__Clostridium_cellulosi	0.516253493	274
s__Firmicutes_bacterium_CAG124	s__Coprococcus_sp._CAG131-related_45_246	0.506922495	386
s__Firmicutes_bacterium_CAG124	s__Bacteroides_sp._CAG770	0.522563872	243
s__Firmicutes_bacterium_CAG124	s__Ruminococcaceae_bacterium_D5	0.700057817	7
s__Firmicutes_bacterium_CAG124	s__Acidiphilium_sp._CAG727	0.537395335	228
s__Firmicutes_bacterium_CAG124	s__Flavonifractor_sp._An10	0.609950705	11
s__Firmicutes_bacterium_CAG124	s__Massilimaliae_massiliensis	0.650003955	9
s__uncultured_Faecalibacterium_sp.	s__Faecalibacterium_sp._CAG82	0.519401534	340
s__uncultured_Faecalibacterium_sp.	s__Faecalibacterium_sp._CAG82-related_59_9	0.624248505	150
s__uncultured_Faecalibacterium_sp.	s__Clostridiales_bacterium_VE202-16	0.6800004	342
s__Bacteroides_ovatus	s__Ruminococcus_gnavus	0.556849657	1
s__Bacteroides_ovatus	s__uncultured_bacterium	0.738896899	1
s__Bacteroides_ovatus	s__uncultured_virus	0.816891509	1
s__Bacteroides_ovatus	s__Anaerostipes_hadrus	0.554381627	26
s__Bacteroides_ovatus	s__Phage_DP-2017a	0.861327769	1
s__Bacteroides_ovatus	s__Bacteroides_caccae	0.587306413	133
s__Bacteroides_ovatus	s__Bacteroides_xylanisolvens	0.835105686	3
s__Bacteroides_ovatus	s__Blautia_sp._CAG257	0.970440965	1
s__Bacteroides_ovatus	s__Tyzzerella_nexilis	0.86474914	1
s__Bacteroides_ovatus	s__Bacteroides_finegoldii	0.700424769	36
s__Bacteroides_ovatus	s__Ruminococcus_gnavus_CAG126	0.502520853	67
s__Bacteroides_ovatus	s__Ruminococcaceae_bacterium_D16	0.905099414	1
s__Bacteroides_ovatus	s__Blautia_producta	0.802141201	1
s__Bacteroides_ovatus	s__Bacteroides_sp._2_2_4	0.759458152	14
s__Bacteroides_ovatus	s__Bacteroides_oleiciplenus	0.945764724	1
s__Bacteroides_ovatus	s__Coprobacillus_sp._CAG235	0.820583658	1
s__Bacteroides_ovatus	s__Thermodesulfovibrio_thiophilus	0.837232386	4
s__Bacteroides_ovatus	s__Coprococcus_sp._HPP0074	0.508779621	30
s__Bacteroides_ovatus	s__Candidatus_Endolissoclinum_sp._TMED37	0.826481584	1
s__Bacteroides_ovatus	s__Clostridium_sp._CAG299	0.517779757	265
s__Bacteroides_ovatus	s__Coprobacillus_sp._8_1_38FAA	0.975631877	1
s__Bacteroides_ovatus	s__Deltaproteobacteria_bacterium_CG11_big_fil_rev_8_21_14_0_20_47_16	0.966947483	1
s__Bacteroides_ovatus	s__Tyzzerella_sp._Marseille-P3062	0.951799015	1
s__Bacteroides_ovatus	s__Blautia_hansenii	0.953090671	1
s__Bacteroides_ovatus	s__Bacteroides_sp._An322	0.973955233	1
s__Bacteroides_ovatus	s__Bacteroides_sp._1_1_30	0.829902584	1
s__Bacteroides_ovatus	s__Blautia_schinkii	0.652007059	38
s__Bacteroides_ovatus	s__Bryobacter_aggregatus	0.970843884	1
s__Bacteroides_ovatus	s__Lachnospiraceae_bacterium_1_4_56FAA	0.739582777	3
s__Bacteroides_ovatus	s__Clostridium_sp._SS2_1	0.560991921	64
s__Bacteroides_ovatus	s__Bacteroides_sp._3_1_13	0.897443313	1
s__Bacteroides_ovatus	s__Globicatella_sanguinis	0.972739767	1
s__Bacteroides_ovatus	s__Microbulbifer_agarilyticus	0.970589677	1
s__Bacteroides_ovatus	s__Coprococcus_sp._HPP0048	0.862668348	1
s__Bacteroides_ovatus	s__Clostridium_glycyrrhizinilyticum	0.621091182	12
s__Bacteroides_ovatus	s__Prevotella_sp._S7-1-8	0.972343088	1
s__Bacteroides_ovatus	s__Blautia_sp._Marseille-P3201T	0.656297475	30
s__Bacteroides_ovatus	s__Parabacteroides_gordonii	0.879969454	1
s__Ruminococcus_gnavus	s__Phage_DP-2017a	0.519397743	32
s__Ruminococcus_gnavus	s__Blautia_sp._CAG257	0.581762389	1
s__Ruminococcus_gnavus	s__Tyzzerella_nexilis	0.607374574	2
s__Ruminococcus_gnavus	s__Ruminococcus_gnavus_CAG126	0.996409565	1
s__Ruminococcus_gnavus	s__Clostridiales_bacterium_41_21_two_genomes	0.762249904	3
s__Ruminococcus_gnavus	s__Ruminococcaceae_bacterium_D16	0.524570485	46
s__Ruminococcus_gnavus	s__Bacteroides_oleiciplenus	0.525963502	119
s__Ruminococcus_gnavus	s__Thermodesulfovibrio_thiophilus	0.506916741	23
s__Ruminococcus_gnavus	s__Coprococcus_sp._HPP0074	0.996596621	1
s__Ruminococcus_gnavus	s__Candidatus_Endolissoclinum_sp._TMED37	0.502184222	98
s__Ruminococcus_gnavus	s__Coprobacillus_sp._8_1_38FAA	0.575928734	1
s__Ruminococcus_gnavus	s__Deltaproteobacteria_bacterium_CG11_big_fil_rev_8_21_14_0_20_47_16	0.571904774	26
s__Ruminococcus_gnavus	s__Tyzzerella_sp._Marseille-P3062	0.587226649	11
s__Ruminococcus_gnavus	s__Blautia_hansenii	0.654120078	1
s__Ruminococcus_gnavus	s__Lachnospiraceae_bacterium_9_1_43BFAA	0.991024586	1
s__Ruminococcus_gnavus	s__Bacteroides_sp._An322	0.573890109	1
s__Ruminococcus_gnavus	s__Lachnospiraceae_bacterium_6_1_37FAA	0.991476926	1
s__Ruminococcus_gnavus	s__Bryobacter_aggregatus	0.577336257	1
s__Ruminococcus_gnavus	s__Lachnospiraceae_bacterium_1_4_56FAA	0.548076204	43
s__Ruminococcus_gnavus	s__Globicatella_sanguinis	0.579310876	1
s__Ruminococcus_gnavus	s__Microbulbifer_agarilyticus	0.576438133	2
s__Ruminococcus_gnavus	s__Coprococcus_sp._HPP0048	0.884524422	1
s__Ruminococcus_gnavus	s__Clostridium_glycyrrhizinilyticum	0.810019485	1
s__Ruminococcus_gnavus	s__Prevotella_sp._S7-1-8	0.58024483	1
s__Ruminococcus_gnavus	s__Blautia_sp._Marseille-P3201T	0.58075406	32
s__uncultured_bacterium	s__uncultured_virus	0.691201806	2
s__uncultured_bacterium	s__Phage_DP-2017a	0.718660136	2
s__uncultured_bacterium	s__Bacteroides_caccae	0.578842444	57
s__uncultured_bacterium	s__Bacteroides_xylanisolvens	0.562405196	42
s__uncultured_bacterium	s__Blautia_sp._CAG257	0.769063794	1
s__uncultured_bacterium	s__Tyzzerella_nexilis	0.749790402	1
s__uncultured_bacterium	s__Bacteroides_finegoldii	0.502689715	248
s__uncultured_bacterium	s__Ruminococcaceae_bacterium_D16	0.678512697	4
s__uncultured_bacterium	s__Blautia_producta	0.564964702	68
s__uncultured_bacterium	s__Bacteroides_sp._2_2_4	0.556198321	51
s__uncultured_bacterium	s__Bacteroides_oleiciplenus	0.69667861	1
s__uncultured_bacterium	s__Coprobacillus_sp._CAG235	0.682299337	4
s__uncultured_bacterium	s__Thermodesulfovibrio_thiophilus	0.703216763	6
s__uncultured_bacterium	s__Candidatus_Endolissoclinum_sp._TMED37	0.69400834	2
s__uncultured_bacterium	s__Coprobacillus_sp._8_1_38FAA	0.764027434	1
s__uncultured_bacterium	s__Deltaproteobacteria_bacterium_CG11_big_fil_rev_8_21_14_0_20_47_16	0.779684934	1
s__uncultured_bacterium	s__Tyzzerella_sp._Marseille-P3062	0.774017702	1
s__uncultured_bacterium	s__Blautia_hansenii	0.749782772	1
s__uncultured_bacterium	s__Bacteroides_sp._An322	0.768987483	1
s__uncultured_bacterium	s__Bacteroides_sp._1_1_30	0.632236119	1
s__uncultured_bacterium	s__Blautia_schinkii	0.65794303	43
s__uncultured_bacterium	s__Bryobacter_aggregatus	0.771327052	1
s__uncultured_bacterium	s__Lachnospiraceae_bacterium_1_4_56FAA	0.612471913	4
s__uncultured_bacterium	s__Bacteroides_sp._3_1_13	0.690121585	1
s__uncultured_bacterium	s__Globicatella_sanguinis	0.770852425	1
s__uncultured_bacterium	s__Microbulbifer_agarilyticus	0.770782267	1
s__uncultured_bacterium	s__Coprococcus_sp._HPP0048	0.659927169	1
s__uncultured_bacterium	s__Prevotella_sp._S7-1-8	0.77133222	1
s__uncultured_bacterium	s__Blautia_sp._Marseille-P3201T	0.539185126	324
s__uncultured_bacterium	s__Parabacteroides_gordonii	0.578744387	37
s__Alistipes_sp._CAG435	s__Clostridium_sp._CAG349	0.999999607	1
s__Alistipes_sp._CAG435	s__Alistipes_sp._CAG514	0.999999217	1
s__Alistipes_sp._CAG435	s__Clostridium_sp._CAG413	0.926724293	1
s__Alistipes_sp._CAG435	s__Citrobacter_freundii	0.989605944	1
s__Alistipes_sp._CAG435	s__Chlamydia_trachomatis	0.808253366	1
s__Alistipes_sp._CAG435	s__Angelakisella_massiliensis	0.571865932	52
s__Alistipes_sp._CAG435	s__Firmicutes_bacterium_CAG552_39_19	0.92744464	1
s__Alistipes_sp._CAG435	s__Phascolarctobacterium_succinatutens	0.819681142	1
s__Alistipes_sp._CAG435	s__Anaerotruncus_sp._CAG390	0.800402374	1
s__Alistipes_sp._CAG435	s__Clostridium_sp._CAG448	0.993398444	1
s__Alistipes_sp._CAG435	s__Clostridium_sp._CAG914	0.996827573	1
s__Alistipes_sp._CAG435	s__Clostridium_sp._CAG349_48_7	0.999994014	1
s__Alistipes_sp._CAG435	s__Clostridium_sp._CAG1024	0.570147745	128
s__Alistipes_sp._CAG435	s__Subdoligranulum_sp._CAG314	0.998811754	1
s__Alistipes_sp._CAG435	s__Verrucomicrobia_bacterium_CAG312_58_20	0.999992719	1
s__Alistipes_sp._CAG435	s__Alistipes_sp._An66	0.890707008	1
s__Alistipes_sp._CAG435	s__Firmicutes_bacterium_CAG272	0.821989252	1
s__Alistipes_sp._CAG435	s__Ruminococcus_champanellensis	0.968393323	1
s__Alistipes_sp._CAG435	s__Pseudoflavonifractor_sp._Marseille-P3106	0.58409933	52
s__Alistipes_sp._CAG435	s__Butyrivibrio_sp._CAG318	0.983485566	1
s__Alistipes_sp._CAG435	s__Bacteroides_sp._CAG770	0.999789991	1
s__Alistipes_sp._CAG435	s__Acidiphilium_sp._CAG727	0.999683037	1
s__Phascolarctobacterium_sp._CAG207	s__Akkermansia_sp._CAG344	0.534055971	488
s__Clostridioides_difficile	s__Bifidobacterium_dentium	0.641983119	242
s__Clostridioides_difficile	s__Ruminococcus_sp._JC304	0.537347284	328
s__Clostridioides_difficile	s__Clostridiales_bacterium_NK3B98	0.525912632	693
s__Clostridioides_difficile	s__Eubacterium_sp._An3	0.519682746	509
s__Clostridioides_difficile	s__Eubacterium_plexicaudatum	0.500598797	551
s__Clostridioides_difficile	s__Mycoplasma_sp._CAG472	0.693553477	213
s__Ruminococcus_torques	s__Blautia_wexlerae	0.525397227	23
s__Ruminococcus_torques	s__Blautia_sp._KLE_1732	0.58117347	1
s__Ruminococcus_torques	s__Coprococcus_comes	0.541125354	23
s__Ruminococcus_torques	s__Lactobacillus_salivarius	0.720069578	27
s__Ruminococcus_torques	s__Eubacterium_ramulus	0.537307604	141
s__Ruminococcus_torques	s__Clostridium_clostridioforme	0.576518902	2
s__Ruminococcus_torques	s__Dorea_formicigenerans	0.729278893	1
s__Ruminococcus_torques	s__Blautia_sp._SF-50	0.655888284	1
s__Ruminococcus_torques	s__Eubacterium_eligens	0.660596943	16
s__Ruminococcus_torques	s__Ruminococcus_sp._5_1_39BFAA	0.625571623	1
s__Ruminococcus_torques	s__Clostridiales_bacterium_36_14	0.72640136	1
s__Ruminococcus_torques	s__Blautia_massiliensis	0.514863693	26
s__Ruminococcus_torques	s__Blautia_sp._Marseille-P2398	0.55169832	68
s__Ruminococcus_torques	s__Catonella_morbi	0.555571036	23
s__Ruminococcus_torques	s__Eubacterium_rectale_CAG36	0.721747463	2
s__Ruminococcus_torques	s__Eubacterium_sp._41_20	0.591995012	21
s__Ruminococcus_torques	s__Roseburia_intestinalis_CAG13	0.722762024	1
s__Ruminococcus_torques	s__Blautia_sp._CAG52	0.56088265	12
s__Ruminococcus_torques	s__Ruminococcus_faecis	0.945651558	1
s__Ruminococcus_torques	s__Roseburia_sp._831b	0.727031126	1
s__Ruminococcus_torques	s__Clostridiales_bacterium_Nov_37_41	0.633493551	19
s__Ruminococcus_torques	s__Eubacterium_plexicaudatum	0.585287332	29
s__Ruminococcus_torques	s__uncultured_Roseburia_sp.	0.630892901	15
s__Ruminococcus_torques	s__Ruminococcus_sp._CAG9	0.603703097	1
s__Ruminococcus_torques	s__Roseburia_inulinivorans_CAG15	0.718549281	1
s__Ruminococcus_torques	s__Bacteroides_pectinophilus	0.684847108	7
s__Ruminococcus_torques	s__Clostridium_botulinum	0.658048819	3
s__Ruminococcus_torques	s__Roseburia_sp._499	0.587727372	23
s__Ruminococcus_torques	s__Ruminococcus_sp._CAG90	0.582243079	2
s__Blautia_wexlerae	s__Blautia_sp._KLE_1732	0.514403992	47
s__Blautia_wexlerae	s__Firmicutes_bacterium_CAG227	0.533507594	28
s__Blautia_wexlerae	s__Coprococcus_comes	0.697605831	4
s__Blautia_wexlerae	s__Romboutsia_timonensis	0.503394628	83
s__Blautia_wexlerae	s__Ruminococcus_sp._JC304	0.61120891	9
s__Blautia_wexlerae	s__Eubacterium_ramulus	0.669736674	3
s__Blautia_wexlerae	s__Clostridium_clostridioforme	0.527414746	24
s__Blautia_wexlerae	s__Dorea_formicigenerans	0.796179976	1
s__Blautia_wexlerae	s__Lachnospiraceae_bacterium_A4	0.607255674	121
s__Blautia_wexlerae	s__Eubacterium_sp._CAG251	0.600838248	49
s__Blautia_wexlerae	s__Blautia_sp._SF-50	0.504449285	40
s__Blautia_wexlerae	s__Streptococcus_parasanguinis	0.617811214	56
s__Blautia_wexlerae	s__Ruminococcus_sp._5_1_39BFAA	0.97498036	1
s__Blautia_wexlerae	s__Clostridiales_bacterium_36_14	0.852394522	1
s__Blautia_wexlerae	s__Blautia_massiliensis	0.514503256	51
s__Blautia_wexlerae	s__Clostridium_sp._M62_1	0.505917515	62
s__Blautia_wexlerae	s__Intestinibacter_bartlettii	0.651408274	27
s__Blautia_wexlerae	s__Blautia_sp._Marseille-P2398	0.95974392	1
s__Blautia_wexlerae	s__Streptococcus_vestibularis	0.616507459	10
s__Blautia_wexlerae	s__Catonella_morbi	0.662304191	3
s__Blautia_wexlerae	s__Ruminococcus_sp._CAG9-related_41_34	0.665105549	12
s__Blautia_wexlerae	s__Ruminococcus_sp._37_24	0.515853137	303
s__Blautia_wexlerae	s__Firmicutes_bacterium_CAG56	0.675075985	3
s__Blautia_wexlerae	s__Eubacterium_rectale_CAG36	0.666146044	11
s__Blautia_wexlerae	s__Eubacterium_sp._41_20	0.661782969	4
s__Blautia_wexlerae	s__Roseburia_intestinalis_CAG13	0.578163191	8
s__Blautia_wexlerae	s__Blautia_sp._CAG52	0.52629713	39
s__Blautia_wexlerae	s__Lachnospiraceae_bacterium_5_1_63FAA	0.675017777	8
s__Blautia_wexlerae	s__Clostridium_sp._CAG242	0.553079214	15
s__Blautia_wexlerae	s__Clostridiales_bacterium_Nov_37_41	0.653046741	9
s__Blautia_wexlerae	s__Lachnospiraceae_bacterium_A2	0.738466772	1
s__Blautia_wexlerae	s__Eubacterium_sp._An3	0.778397657	1
s__Blautia_wexlerae	s__Eubacterium_plexicaudatum	0.714691896	3
s__Blautia_wexlerae	s__Ruminococcus_sp._CAG9	0.962496703	1
s__Blautia_wexlerae	s__Clostridium_glycyrrhizinilyticum	0.509464796	244
s__Blautia_wexlerae	s__Bacteroides_pectinophilus	0.573185828	22
s__Blautia_wexlerae	s__Clostridium_perfringens	0.636500992	5
s__Blautia_wexlerae	s__Clostridium_botulinum	0.585517287	18
s__Blautia_wexlerae	s__Blautia_sp._Marseille-P3201T	0.609457793	36
s__Blautia_wexlerae	s__Roseburia_sp._499	0.522472317	112
s__Blautia_wexlerae	s__Streptococcus_thermophilus	0.566912566	7
s__Blautia_sp._KLE_1732	s__Anaerostipes_hadrus	0.581463308	23
s__Blautia_sp._KLE_1732	s__Lactobacillus_salivarius	0.548735318	246
s__Blautia_sp._KLE_1732	s__Eubacterium_ramulus	0.724231748	1
s__Blautia_sp._KLE_1732	s__Dorea_formicigenerans	0.667596772	2
s__Blautia_sp._KLE_1732	s__Blautia_sp._SF-50	0.956963745	1
s__Blautia_sp._KLE_1732	s__Ruminococcus_sp._SR1_5	0.641682098	14
s__Blautia_sp._KLE_1732	s__Ruminococcus_sp._5_1_39BFAA	0.500650835	164
s__Blautia_sp._KLE_1732	s__Clostridiales_bacterium_36_14	0.557883654	16
s__Blautia_sp._KLE_1732	s__Eubacterium_sp._38_16	0.596302193	31
s__Blautia_sp._KLE_1732	s__Blautia_massiliensis	0.94194099	1
s__Blautia_sp._KLE_1732	s__Blautia_sp._Marseille-P2398	0.519942887	90
s__Blautia_sp._KLE_1732	s__Catonella_morbi	0.707880587	3
s__Blautia_sp._KLE_1732	s__Ruminococcus_sp._CAG17	0.637905681	12
s__Blautia_sp._KLE_1732	s__Roseburia_intestinalis_CAG13	0.509185258	79
s__Blautia_sp._KLE_1732	s__Ruminococcus_faecis	0.511625098	110
s__Blautia_sp._KLE_1732	s__Eubacterium_sp._CAG146	0.612725703	2
s__Blautia_sp._KLE_1732	s__Clostridium_sp._SS2_1	0.551360445	261
s__Blautia_sp._KLE_1732	s__Roseburia_sp._831b	0.508325863	80
s__Blautia_sp._KLE_1732	s__Lachnospiraceae_bacterium_5_1_63FAA	0.572813681	14
s__Blautia_sp._KLE_1732	s__Lachnospiraceae_bacterium_A2	0.511195246	80
s__Blautia_sp._KLE_1732	s__Eubacterium_sp._An3	0.521615954	191
s__Blautia_sp._KLE_1732	s__Ruminococcus_sp._CAG9	0.512223852	14
s__Blautia_sp._KLE_1732	s__Lactobacillus_ruminis	0.504895022	212
s__Blautia_sp._KLE_1732	s__Ruminococcus_sp._CAG90	0.911539862	1
s__Clostridium_sp._CAG43	s__Clostridium_sp._CAG7	0.971020904	2
s__Clostridium_sp._CAG43	s__Enterobacter_cloacae	0.912277042	1
s__Clostridium_sp._CAG43	s__Clostridium_sp._CAG221	0.623170314	180
s__Clostridium_sp._CAG43	s__Eubacterium_sp._CAG274	0.815160588	2
s__Clostridium_sp._CAG43	s__Bacteroides_sp._3_1_33FAA	0.603718267	85
s__Clostridium_sp._CAG43	s__Pseudoflavonifractor_capillosus	0.68412518	35
s__Clostridium_sp._CAG43	s__Clostridium_sp._SS2_1	0.505157437	861
s__Clostridium_sp._CAG43	s__Enterobacter_hormaechei	0.504310315	571
s__Clostridium_sp._CAG43	s__Bacteroides_sp._9_1_42FAA	0.536858859	648
s__Clostridium_sp._CAG43	s__Streptococcus_agalactiae	0.539569545	258
s__Clostridium_sp._CAG43	s__Lachnoclostridium_sp._An14	0.508233195	154
s__Clostridium_sp._CAG43	s__Lachnospira_pectinoschiza	0.803739348	25
s__Firmicutes_bacterium_CAG227	s__Anaerostipes_hadrus	0.547584506	136
s__Firmicutes_bacterium_CAG227	s__Coprococcus_comes	0.553626578	73
s__Firmicutes_bacterium_CAG227	s__Eubacterium_ramulus	0.758735576	1
s__Firmicutes_bacterium_CAG227	s__Streptococcus_salivarius	0.767252037	1
s__Firmicutes_bacterium_CAG227	s__Dorea_formicigenerans	0.532384696	105
s__Firmicutes_bacterium_CAG227	s__Streptococcus_parasanguinis	0.619554403	7
s__Firmicutes_bacterium_CAG227	s__Clostridiales_bacterium_36_14	0.669742588	1
s__Firmicutes_bacterium_CAG227	s__Firmicutes_bacterium_CAG341	0.709746323	21
s__Firmicutes_bacterium_CAG227	s__Eubacterium_sp._38_16	0.645487379	2
s__Firmicutes_bacterium_CAG227	s__Blautia_massiliensis	0.502172194	96
s__Firmicutes_bacterium_CAG227	s__Blautia_sp._Marseille-P2398	0.537402377	57
s__Firmicutes_bacterium_CAG227	s__Streptococcus_vestibularis	0.550238481	87
s__Firmicutes_bacterium_CAG227	s__Firmicutes_bacterium_CAG56	0.504294426	40
s__Firmicutes_bacterium_CAG227	s__Eubacterium_sp._CAG146	0.688987926	1
s__Firmicutes_bacterium_CAG227	s__Clostridium_sp._SS2_1	0.610046867	27
s__Firmicutes_bacterium_CAG227	s__Lachnospiraceae_bacterium_5_1_63FAA	0.656510452	2
s__Firmicutes_bacterium_CAG227	s__Ruminococcus_sp._CAG9	0.569373238	9
s__Firmicutes_bacterium_CAG227	s__Lactobacillus_ruminis	0.700434169	5
s__Firmicutes_bacterium_CAG227	s__Streptococcus_thermophilus	0.674881104	1
s__uncultured_virus	s__Phage_DP-2017a	0.995247038	1
s__uncultured_virus	s__Romboutsia_timonensis	0.617090244	4
s__uncultured_virus	s__Eubacterium_ramulus	0.500480137	524
s__uncultured_virus	s__Bacteroides_xylanisolvens	0.594326781	96
s__uncultured_virus	s__Blautia_sp._CAG257	0.876529332	1
s__uncultured_virus	s__Tyzzerella_nexilis	0.8299171	3
s__uncultured_virus	s__Ruminococcaceae_bacterium_D16	0.798735701	1
s__uncultured_virus	s__Blautia_producta	0.686893885	10
s__uncultured_virus	s__Bacteroides_sp._2_2_4	0.516811653	391
s__uncultured_virus	s__Bacteroides_oleiciplenus	0.742527135	1
s__uncultured_virus	s__Coprobacillus_sp._CAG235	0.881158172	1
s__uncultured_virus	s__Thermodesulfovibrio_thiophilus	0.99902256	1
s__uncultured_virus	s__Blautia_sp._Marseille-P2398	0.554541349	97
s__uncultured_virus	s__Candidatus_Endolissoclinum_sp._TMED37	0.999207151	1
s__uncultured_virus	s__Coprobacillus_sp._8_1_38FAA	0.869255406	1
s__uncultured_virus	s__Deltaproteobacteria_bacterium_CG11_big_fil_rev_8_21_14_0_20_47_16	0.858407824	1
s__uncultured_virus	s__Tyzzerella_sp._Marseille-P3062	0.849281307	1
s__uncultured_virus	s__Blautia_hansenii	0.864864992	1
s__uncultured_virus	s__Bacteroides_sp._An322	0.855400474	1
s__uncultured_virus	s__Bacteroides_sp._1_1_30	0.595226677	104
s__uncultured_virus	s__Blautia_schinkii	0.667660289	13
s__uncultured_virus	s__Bryobacter_aggregatus	0.860925294	1
s__uncultured_virus	s__Lachnospiraceae_bacterium_1_4_56FAA	0.621608749	19
s__uncultured_virus	s__Clostridium_sp._SS2_1	0.546890211	18
s__uncultured_virus	s__Bacteroides_sp._3_1_13	0.694792798	1
s__uncultured_virus	s__Globicatella_sanguinis	0.859754521	1
s__uncultured_virus	s__Lachnospiraceae_bacterium_5_1_63FAA	0.583351613	58
s__uncultured_virus	s__Microbulbifer_agarilyticus	0.860691831	1
s__uncultured_virus	s__Coprococcus_sp._HPP0048	0.77608084	2
s__uncultured_virus	s__Eubacterium_plexicaudatum	0.524165836	59
s__uncultured_virus	s__Clostridium_glycyrrhizinilyticum	0.597266249	28
s__uncultured_virus	s__Prevotella_sp._S7-1-8	0.859652504	1
s__uncultured_virus	s__Blautia_sp._Marseille-P3201T	0.842347109	3
s__uncultured_virus	s__Romboutsia_ilealis	0.609254339	2
s__uncultured_virus	s__Parabacteroides_gordonii	0.691932454	6
s__Roseburia_faecis	s__Blautia_sp._CAG37_48_57	0.713623451	1
s__Roseburia_faecis	s__Coprococcus_comes	0.54001373	33
s__Roseburia_faecis	s__Faecalibacterium_sp._CAG82	0.581892772	103
s__Roseburia_faecis	s__Eubacterium_ventriosum	0.578225411	79
s__Roseburia_faecis	s__Clostridiales_bacterium_KLE1615	0.650686068	1
s__Roseburia_faecis	s__Blautia_sp._CAG37	0.641871105	2
s__Roseburia_faecis	s__Clostridium_sp._42_12	0.673673804	11
s__Roseburia_faecis	s__Roseburia_sp._CAG18_43_25	0.994026102	4
s__Roseburia_faecis	s__Clostridium_sp._CAG75	0.674684602	11
s__Roseburia_faecis	s__Bacteroides_cellulosilyticus	0.797720083	10
s__Roseburia_faecis	s__uncultured_Lachnospira_sp.	0.579278219	16
s__Roseburia_faecis	s__Roseburia_sp._CAG18	0.986772893	1
s__Roseburia_faecis	s__Catonella_morbi	0.550078147	105
s__Roseburia_faecis	s__Dialister_invisus_CAG218	0.506964241	161
s__Roseburia_faecis	s__Firmicutes_bacterium_CAG56	0.505661344	41
s__Roseburia_faecis	s__Firmicutes_bacterium_CAG41	0.658482482	1
s__Roseburia_faecis	s__Ruminococcus_sp._CAG60	0.633228473	49
s__Roseburia_faecis	s__Lachnoclostridium_sp._An169	0.641867718	36
s__Roseburia_faecis	s__Bacteroides_pectinophilus	0.504700261	151
s__Roseburia_faecis	s__Firmicutes_bacterium_CAG424	0.807330829	19
s__uncultured_Eubacterium_sp.	s__Dorea_sp._CAG105	0.659179754	93
s__uncultured_Eubacterium_sp.	s__Blautia_sp._Marseille-P3087	0.538178503	346
s__uncultured_Eubacterium_sp.	s__Dorea_formicigenerans	0.541616861	710
s__uncultured_Eubacterium_sp.	s__Eisenbergiella_tayi	0.519204426	1259
s__uncultured_Eubacterium_sp.	s__Clostridiales_bacterium_VE202-21	0.519823293	513
s__uncultured_Eubacterium_sp.	s__Clostridiales_bacterium_36_14	0.546474562	546
s__uncultured_Eubacterium_sp.	s__Marvinbryantia_formatexigens	0.673532448	19
s__uncultured_Eubacterium_sp.	s__Clostridiales_bacterium_Nov_37_41	0.645756533	72
s__uncultured_Eubacterium_sp.	s__uncultured_Roseburia_sp.	0.590430503	133
s__uncultured_Eubacterium_sp.	s__Firmicutes_bacterium_ASF500	0.517305196	391
s__uncultured_Eubacterium_sp.	s__Ruminococcaceae_bacterium_P7	0.543120107	187
s__Oscillibacter_sp._CAG241_62_21	s__Firmicutes_bacterium_CAG110	0.727151952	1
s__Oscillibacter_sp._CAG241_62_21	s__Clostridium_sp._CAG226	0.539187693	47
s__Oscillibacter_sp._CAG241_62_21	s__Hungatella_hathewayi	0.776030057	5
s__Oscillibacter_sp._CAG241_62_21	s__Firmicutes_bacterium_CAG170	0.900572557	1
s__Oscillibacter_sp._CAG241_62_21	s__Gordonibacter_pamelaeae	0.547834397	38
s__Oscillibacter_sp._CAG241_62_21	s__Clostridium_sp._CAG138	0.774310576	1
s__Oscillibacter_sp._CAG241_62_21	s__Oscillibacter_sp._CAG241	0.980700324	1
s__Oscillibacter_sp._CAG241_62_21	s__Firmicutes_bacterium_CAG137	0.85984262	1
s__Oscillibacter_sp._CAG241_62_21	s__Collinsella_sp._4_8_47FAA	0.500101911	117
s__Oscillibacter_sp._CAG241_62_21	s__Oscillibacter_sp._57_20	0.739443812	1
s__Oscillibacter_sp._CAG241_62_21	s__Eisenbergiella_tayi	0.560818263	45
s__Oscillibacter_sp._CAG241_62_21	s__Clostridium_sp._CAG413	0.570217217	21
s__Oscillibacter_sp._CAG241_62_21	s__Intestinimonas_butyriciproducens	0.606404104	7
s__Oscillibacter_sp._CAG241_62_21	s__Clostridiales_bacterium	0.501142586	160
s__Oscillibacter_sp._CAG241_62_21	s__Anaerotruncus_sp._CAG390	0.555326842	8
s__Oscillibacter_sp._CAG241_62_21	s__Oscillibacter_sp._1-3	0.691934398	8
s__Oscillibacter_sp._CAG241_62_21	s__Oscillibacter_sp._PC13	0.65600088	10
s__Oscillibacter_sp._CAG241_62_21	s__Firmicutes_bacterium_CAG110_56_8	0.694966885	1
s__Oscillibacter_sp._CAG241_62_21	s__Oscillibacter_sp._CAG155	0.860561832	18
s__Oscillibacter_sp._CAG241_62_21	s__Firmicutes_bacterium_CAG137_57_8	0.74064034	1
s__Oscillibacter_sp._CAG241_62_21	s__Bilophila_sp._4_1_30	0.571274186	22
s__Oscillibacter_sp._CAG241_62_21	s__Oscillibacter_ruminantium	0.59474367	40
s__Oscillibacter_sp._CAG241_62_21	s__Flavonifractor_sp._An306	0.655605455	7
s__Oscillibacter_sp._CAG241_62_21	s__Firmicutes_bacterium_ASF500	0.792119931	1
s__Oscillibacter_sp._CAG241_62_21	s__Clostridium_cellulosi	0.587013964	18
s__Oscillibacter_sp._CAG241_62_21	s__Erysipelotrichaceae_bacterium_6_1_45	0.505917852	122
s__Oscillibacter_sp._CAG241_62_21	s__Firmicutes_bacterium_CAG321	0.597623908	30
s__Oscillibacter_sp._CAG241_62_21	s__Ruminococcaceae_bacterium_D5	0.620497975	16
s__Oscillibacter_sp._CAG241_62_21	s__Flavonifractor_sp._An10	0.639764649	76
s__Firmicutes_bacterium_CAG129	s__Gordonibacter_pamelaeae	0.51307632	47
s__Firmicutes_bacterium_CAG129	s__Akkermansia_sp._CAG344	0.56372354	349
s__Firmicutes_bacterium_CAG129	s__Anaerotruncus_colihominis	0.548213754	269
s__Firmicutes_bacterium_CAG129	s__Oscillibacter_sp._57_20	0.66275221	12
s__Firmicutes_bacterium_CAG129	s__Eisenbergiella_tayi	0.555954159	76
s__Firmicutes_bacterium_CAG129	s__Intestinimonas_butyriciproducens	0.652570869	39
s__Firmicutes_bacterium_CAG129	s__Enterorhabdus_mucosicola	0.519520235	136
s__Firmicutes_bacterium_CAG129	s__Alistipes_timonensis	0.53881889	221
s__Firmicutes_bacterium_CAG129	s__Oscillibacter_sp._1-3	0.570635664	154
s__Firmicutes_bacterium_CAG129	s__Oscillibacter_sp._PC13	0.663522464	5
s__Firmicutes_bacterium_CAG129	s__Bifidobacterium_animalis	0.624905657	67
s__Firmicutes_bacterium_CAG129	s__Clostridium_viride	0.523092442	158
s__Firmicutes_bacterium_CAG129	s__Emergencia_timonensis	0.610330656	19
s__Firmicutes_bacterium_CAG129	s__Flavonifractor_sp._An306	0.513478748	213
s__Firmicutes_bacterium_CAG129	s__Ruminococcaceae_bacterium_D5	0.748949124	18
s__Firmicutes_bacterium_CAG129	s__Massilimaliae_massiliensis	0.553341176	57
s__Anaerostipes_hadrus	s__Phage_DP-2017a	0.501486831	61
s__Anaerostipes_hadrus	s__Clostridium_sp._CAG7	0.521801738	298
s__Anaerostipes_hadrus	s__Romboutsia_timonensis	0.657731939	15
s__Anaerostipes_hadrus	s__Eubacterium_ramulus	0.685116499	67
s__Anaerostipes_hadrus	s__Blautia_sp._CAG257	0.535057788	36
s__Anaerostipes_hadrus	s__Tyzzerella_nexilis	0.569371616	18
s__Anaerostipes_hadrus	s__Blautia_sp._SF-50	0.627271425	4
s__Anaerostipes_hadrus	s__Clostridiales_bacterium_36_14	0.506957477	480
s__Anaerostipes_hadrus	s__Eubacterium_sp._CAG274	0.554488999	123
s__Anaerostipes_hadrus	s__Blautia_massiliensis	0.621950313	57
s__Anaerostipes_hadrus	s__Coprobacillus_sp._CAG235	0.631511059	10
s__Anaerostipes_hadrus	s__Coprobacillus_sp._8_1_38FAA	0.539670286	36
s__Anaerostipes_hadrus	s__Deltaproteobacteria_bacterium_CG11_big_fil_rev_8_21_14_0_20_47_16	0.52125028	116
s__Anaerostipes_hadrus	s__Tyzzerella_sp._Marseille-P3062	0.523499358	112
s__Anaerostipes_hadrus	s__Blautia_hansenii	0.547316875	21
s__Anaerostipes_hadrus	s__Bacteroides_sp._An322	0.519732335	37
s__Anaerostipes_hadrus	s__Blautia_schinkii	0.582187772	32
s__Anaerostipes_hadrus	s__Bryobacter_aggregatus	0.532281542	35
s__Anaerostipes_hadrus	s__Clostridium_sp._SS2_1	0.974917703	1
s__Anaerostipes_hadrus	s__Globicatella_sanguinis	0.529998011	38
s__Anaerostipes_hadrus	s__Lachnospiraceae_bacterium_5_1_63FAA	0.796107535	11
s__Anaerostipes_hadrus	s__Microbulbifer_agarilyticus	0.531931986	62
s__Anaerostipes_hadrus	s__Prevotella_sp._S7-1-8	0.531407473	38
s__Anaerostipes_hadrus	s__Lachnospira_pectinoschiza	0.595860404	62
s__Anaerostipes_hadrus	s__Blautia_sp._Marseille-P3201T	0.548781295	95
s__Anaerostipes_hadrus	s__Romboutsia_ilealis	0.684414863	7
s__Anaerostipes_hadrus	s__Ruminococcus_sp._CAG90	0.576312128	25
s__Oscillibacter_sp._ER4	s__Firmicutes_bacterium_CAG129_59_24	0.750931262	99
s__Oscillibacter_sp._ER4	s__Coprococcus_eutactus	0.550465017	274
s__Oscillibacter_sp._ER4	s__Firmicutes_bacterium_CAG24053_14	0.566426904	656
s__Oscillibacter_sp._ER4	s__uncultured_Oscillibacter_sp.	0.542470432	325
s__Oscillibacter_sp._ER4	s__Lachnospiraceae_bacterium_7_1_58FAA	0.724479957	17
s__Oscillibacter_sp._ER4	s__Veillonella_parvula	0.759524116	15
s__Oscillibacter_sp._ER4	s__Oscillibacter_valericigenes	0.791118993	3
s__Oscillibacter_sp._ER4	s__Intestinimonas_massiliensis	0.82858635	2
s__Oscillibacter_sp._ER4	s__Hespellia_stercorisuis	0.628472254	226
s__Oscillibacter_sp._ER4	s__Anaerotignum_neopropionicum	0.750965139	15
s__Oscillibacter_sp._ER4	s__Anaerotruncus_rubiinfantis	0.758011706	9
s__Oscillibacter_sp._ER4	s__Bacteroides_faecis	0.528188442	412
s__Bacteroides_dorei	s__Bacteroides_thetaiotaomicron	0.633442209	5
s__Bacteroides_dorei	s__Bacteroides_massiliensis	0.522477258	126
s__Bacteroides_dorei	s__Bacteroides_xylanisolvens	0.553894224	47
s__Bacteroides_dorei	s__Bacteroides_finegoldii	0.503223621	364
s__Bacteroides_dorei	s__Parabacteroides_distasonis	0.634505757	10
s__Bacteroides_dorei	s__Bacteroides_sp._2_2_4	0.62096537	50
s__Bacteroides_dorei	s__Bacteroides_sp._3_1_40A	0.591689008	13
s__Bacteroides_dorei	s__Bacteroides_sp._4_3_47FAA	0.714349666	2
s__Bacteroides_dorei	s__Parabacteroides_sp._SN4	0.55049616	492
s__Bacteroides_dorei	s__Parabacteroides_sp._D13	0.560485627	19
s__Bacteroides_dorei	s__Bacteroides_sp._3_1_33FAA	0.848559862	21
s__Bacteroides_dorei	s__Bacteroides_sp._1_1_30	0.606428786	13
s__Bacteroides_dorei	s__Bacteroides_sartorii	0.535383121	91
s__Bacteroides_dorei	s__Parabacteroides_sp._20_3	0.686319605	1
s__Bacteroides_dorei	s__Bacteroides_sp._9_1_42FAA	0.553901564	98
s__Clostridiales_bacterium_59_14	s__Firmicutes_bacterium_CAG176_63_11	0.600368223	500
s__Clostridiales_bacterium_59_14	s__Bacteroides_cellulosilyticus	0.516168101	258
s__Clostridiales_bacterium_59_14	s__Gemmiger_sp._An120	0.576385307	215
s__Clostridiales_bacterium_59_14	s__Lachnoclostridium_sp._An169	0.544374629	235
s__Collinsella_sp._TF06-26	s__Flavonifractor_plautii	0.515480183	177
s__Collinsella_sp._TF06-26	s__Clostridium_phoceensis	0.591009352	19
s__Collinsella_sp._TF06-26	s__Collinsella_sp._4_8_47FAA	0.946779139	1
s__Collinsella_sp._TF06-26	s__uncultured_Oscillibacter_sp.	0.600937761	140
s__Collinsella_sp._TF06-26	s__Collinsella_sp._CAG166	0.96136372	1
s__Collinsella_sp._TF06-26	s__Ruminococcus_flavefaciens	0.522437091	110
s__Collinsella_sp._TF06-26	s__Sutterella_wadsworthensis	0.516216502	57
s__Collinsella_sp._TF06-26	s__Oscillibacter_sp._1-3	0.627436259	13
s__Collinsella_sp._TF06-26	s__Collinsella_sp._60_9	0.898787003	1
s__Collinsella_sp._TF06-26	s__Eggerthella_sp._CAG1427	0.600760074	5
s__Collinsella_sp._TF06-26	s__Clostridium_asparagiforme	0.501620709	46
s__Collinsella_sp._TF06-26	s__Clostridiales_bacterium_VE202-03	0.50372978	53
s__Collinsella_sp._TF06-26	s__Emergencia_timonensis	0.603603396	27
s__Collinsella_sp._TF06-26	s__Flavonifractor_sp._An306	0.547988096	242
s__Collinsella_sp._TF06-26	s__Eggerthella_sp._CAG368	0.867106215	1
s__Collinsella_sp._TF06-26	s__Flavonifractor_sp._An10	0.613907406	22
s__Clostridium_sp._CAG349	s__Alistipes_sp._CAG514	0.99999914	1
s__Clostridium_sp._CAG349	s__Clostridium_sp._CAG413	0.926763517	1
s__Clostridium_sp._CAG349	s__Citrobacter_freundii	0.989613792	1
s__Clostridium_sp._CAG349	s__Chlamydia_trachomatis	0.808358564	1
s__Clostridium_sp._CAG349	s__Angelakisella_massiliensis	0.571837097	52
s__Clostridium_sp._CAG349	s__Firmicutes_bacterium_CAG552_39_19	0.927467711	1
s__Clostridium_sp._CAG349	s__Phascolarctobacterium_succinatutens	0.819780732	1
s__Clostridium_sp._CAG349	s__Anaerotruncus_sp._CAG390	0.80024506	1
s__Clostridium_sp._CAG349	s__Clostridium_sp._CAG448	0.993361382	1
s__Clostridium_sp._CAG349	s__Clostridium_sp._CAG914	0.996838007	1
s__Clostridium_sp._CAG349	s__Clostridium_sp._CAG349_48_7	0.999994754	1
s__Clostridium_sp._CAG349	s__Clostridium_sp._CAG1024	0.570186136	123
s__Clostridium_sp._CAG349	s__Subdoligranulum_sp._CAG314	0.998807788	1
s__Clostridium_sp._CAG349	s__Verrucomicrobia_bacterium_CAG312_58_20	0.999993495	1
s__Clostridium_sp._CAG349	s__Alistipes_sp._An66	0.890485585	1
s__Clostridium_sp._CAG349	s__Firmicutes_bacterium_CAG272	0.821894114	1
s__Clostridium_sp._CAG349	s__Ruminococcus_champanellensis	0.968419298	1
s__Clostridium_sp._CAG349	s__Pseudoflavonifractor_sp._Marseille-P3106	0.58420229	52
s__Clostridium_sp._CAG349	s__Butyrivibrio_sp._CAG318	0.983493222	1
s__Clostridium_sp._CAG349	s__Bacteroides_sp._CAG770	0.999788373	1
s__Clostridium_sp._CAG349	s__Acidiphilium_sp._CAG727	0.999684264	1
s__Phage_DP-2017a	s__Romboutsia_timonensis	0.594299232	6
s__Phage_DP-2017a	s__Bacteroides_xylanisolvens	0.632016408	25
s__Phage_DP-2017a	s__Blautia_sp._CAG257	0.915701986	1
s__Phage_DP-2017a	s__Tyzzerella_nexilis	0.864365411	1
s__Phage_DP-2017a	s__Ruminococcaceae_bacterium_D16	0.842347856	1
s__Phage_DP-2017a	s__Blautia_producta	0.723469293	10
s__Phage_DP-2017a	s__Bacteroides_sp._2_2_4	0.554450291	104
s__Phage_DP-2017a	s__Bacteroides_oleiciplenus	0.790200728	1
s__Phage_DP-2017a	s__Coprobacillus_sp._CAG235	0.886387523	1
s__Phage_DP-2017a	s__Thermodesulfovibrio_thiophilus	0.997782839	1
s__Phage_DP-2017a	s__Blautia_sp._Marseille-P2398	0.521693663	146
s__Phage_DP-2017a	s__Candidatus_Endolissoclinum_sp._TMED37	0.996271307	1
s__Phage_DP-2017a	s__Coprobacillus_sp._8_1_38FAA	0.909226415	1
s__Phage_DP-2017a	s__Deltaproteobacteria_bacterium_CG11_big_fil_rev_8_21_14_0_20_47_16	0.902076031	1
s__Phage_DP-2017a	s__Tyzzerella_sp._Marseille-P3062	0.894554285	1
s__Phage_DP-2017a	s__Blautia_hansenii	0.901310192	1
s__Phage_DP-2017a	s__Bacteroides_sp._An322	0.899295949	1
s__Phage_DP-2017a	s__Bacteroides_sp._1_1_30	0.639391251	6
s__Phage_DP-2017a	s__Blautia_schinkii	0.690973065	14
s__Phage_DP-2017a	s__Bryobacter_aggregatus	0.903052852	1
s__Phage_DP-2017a	s__Lachnospiraceae_bacterium_1_4_56FAA	0.654912563	18
s__Phage_DP-2017a	s__Clostridium_sp._SS2_1	0.554583227	6
s__Phage_DP-2017a	s__Bacteroides_sp._3_1_13	0.736889546	1
s__Phage_DP-2017a	s__Globicatella_sanguinis	0.901563577	1
s__Phage_DP-2017a	s__Lachnospiraceae_bacterium_5_1_63FAA	0.548064098	129
s__Phage_DP-2017a	s__Microbulbifer_agarilyticus	0.90302425	1
s__Phage_DP-2017a	s__Coprococcus_sp._HPP0048	0.811509167	1
s__Phage_DP-2017a	s__Clostridium_glycyrrhizinilyticum	0.6123268	4
s__Phage_DP-2017a	s__Prevotella_sp._S7-1-8	0.901589073	1
s__Phage_DP-2017a	s__Blautia_sp._Marseille-P3201T	0.831630318	10
s__Phage_DP-2017a	s__Romboutsia_ilealis	0.588669307	8
s__Phage_DP-2017a	s__Parabacteroides_gordonii	0.734546431	6
s__Coprococcus_catus	s__Dorea_sp._CAG105	0.501177139	381
s__Coprococcus_catus	s__Intestinimonas_butyriciproducens	0.506064334	266
s__Coprococcus_catus	s__Bifidobacterium_animalis	0.534227548	219
s__Coprococcus_catus	s__Firmicutes_bacterium_CAG321	0.517376393	76
s__Blautia_sp._CAG37_48_57	s__Coprococcus_comes	0.512623201	234
s__Blautia_sp._CAG37_48_57	s__Faecalibacterium_sp._CAG82	0.544913028	185
s__Blautia_sp._CAG37_48_57	s__Clostridiales_bacterium_KLE1615	0.592113949	3
s__Blautia_sp._CAG37_48_57	s__Blautia_sp._CAG37	0.971110072	1
s__Blautia_sp._CAG37_48_57	s__Lachnospiraceae_bacterium_A4	0.709288813	252
s__Blautia_sp._CAG37_48_57	s__Clostridium_sp._42_12	0.520609453	174
s__Blautia_sp._CAG37_48_57	s__Roseburia_sp._CAG18_43_25	0.68495824	1
s__Blautia_sp._CAG37_48_57	s__Clostridium_sp._CAG75	0.521068664	174
s__Blautia_sp._CAG37_48_57	s__Bacteroides_cellulosilyticus	0.688453857	17
s__Blautia_sp._CAG37_48_57	s__uncultured_Lachnospira_sp.	0.535038969	53
s__Blautia_sp._CAG37_48_57	s__Roseburia_sp._CAG18	0.716859561	1
s__Blautia_sp._CAG37_48_57	s__Catonella_morbi	0.703645685	9
s__Blautia_sp._CAG37_48_57	s__Firmicutes_bacterium_CAG56	0.587778543	3
s__Blautia_sp._CAG37_48_57	s__Firmicutes_bacterium_CAG41	0.53720603	5
s__Blautia_sp._CAG37_48_57	s__Lachnospiraceae_bacterium_A2	0.652804748	22
s__Blautia_sp._CAG37_48_57	s__Bacteroides_pectinophilus	0.521086933	111
s__Blautia_sp._CAG37_48_57	s__Firmicutes_bacterium_CAG424	0.67197309	38
s__Coprococcus_comes	s__Ruminococcus_sp._JC304	0.606965997	48
s__Coprococcus_comes	s__Clostridiales_bacterium_KLE1615	0.612073486	2
s__Coprococcus_comes	s__Eubacterium_ramulus	0.652592705	12
s__Coprococcus_comes	s__Clostridium_clostridioforme	0.575662242	8
s__Coprococcus_comes	s__Blautia_sp._CAG37	0.53080015	76
s__Coprococcus_comes	s__Streptococcus_salivarius	0.615538911	94
s__Coprococcus_comes	s__Dorea_formicigenerans	0.738724049	1
s__Coprococcus_comes	s__Lachnospiraceae_bacterium_A4	0.544617849	438
s__Coprococcus_comes	s__Eubacterium_eligens	0.512221525	107
s__Coprococcus_comes	s__Streptococcus_parasanguinis	0.647622595	27
s__Coprococcus_comes	s__Ruminococcus_sp._5_1_39BFAA	0.704321626	5
s__Coprococcus_comes	s__Clostridiales_bacterium_36_14	0.797311064	1
s__Coprococcus_comes	s__uncultured_Lachnospira_sp.	0.546551949	44
s__Coprococcus_comes	s__Blautia_massiliensis	0.530898479	144
s__Coprococcus_comes	s__Marvinbryantia_formatexigens	0.653265877	33
s__Coprococcus_comes	s__Blautia_sp._Marseille-P2398	0.652906073	10
s__Coprococcus_comes	s__Streptococcus_vestibularis	0.628922187	21
s__Coprococcus_comes	s__Catonella_morbi	0.72885874	1
s__Coprococcus_comes	s__Firmicutes_bacterium_CAG56	0.807056213	1
s__Coprococcus_comes	s__Eubacterium_rectale_CAG36	0.547303255	34
s__Coprococcus_comes	s__Eubacterium_sp._41_20	0.509956938	51
s__Coprococcus_comes	s__Blautia_sp._CAG52	0.526380592	113
s__Coprococcus_comes	s__Eubacterium_sp._CAG146	0.522783715	171
s__Coprococcus_comes	s__Anaerotruncus_sp._G32012	0.500460484	37
s__Coprococcus_comes	s__Roseburia_sp._831b	0.614199506	8
s__Coprococcus_comes	s__Clostridiales_bacterium_Nov_37_41	0.661193745	19
s__Coprococcus_comes	s__Lachnospiraceae_bacterium_A2	0.519405362	46
s__Coprococcus_comes	s__Eubacterium_sp._An3	0.679217904	3
s__Coprococcus_comes	s__Clostridium_symbiosum	0.510527953	139
s__Coprococcus_comes	s__Eubacterium_plexicaudatum	0.66881455	4
s__Coprococcus_comes	s__uncultured_Roseburia_sp.	0.653121212	6
s__Coprococcus_comes	s__Ruminococcus_sp._CAG9	0.731271715	1
s__Coprococcus_comes	s__Bacteroides_pectinophilus	0.799891516	1
s__Coprococcus_comes	s__Clostridium_perfringens	0.552242443	154
s__Coprococcus_comes	s__Roseburia_sp._499	0.579322921	21
s__Coprococcus_comes	s__Streptococcus_thermophilus	0.651852079	18
s__Clostridium_sp._CAG7	s__Enterobacter_cloacae	0.93107517	2
s__Clostridium_sp._CAG7	s__Clostridium_sp._CAG221	0.616747155	86
s__Clostridium_sp._CAG7	s__Eubacterium_sp._CAG274	0.814189648	4
s__Clostridium_sp._CAG7	s__Bacteroides_sp._3_1_33FAA	0.582271961	323
s__Clostridium_sp._CAG7	s__Pseudoflavonifractor_capillosus	0.674826305	3
s__Clostridium_sp._CAG7	s__Clostridium_sp._AT4	0.557702588	112
s__Clostridium_sp._CAG7	s__Clostridium_sp._SS2_1	0.558502844	23
s__Clostridium_sp._CAG7	s__Enterobacter_hormaechei	0.557800214	141
s__Clostridium_sp._CAG7	s__Streptococcus_agalactiae	0.528651768	210
s__Clostridium_sp._CAG7	s__Clostridium_symbiosum	0.549687604	579
s__Clostridium_sp._CAG7	s__Lachnoclostridium_sp._An14	0.530292671	98
s__Clostridium_sp._CAG7	s__Lachnospira_pectinoschiza	0.824201685	3
s__Faecalibacterium_sp._CAG82	s__Faecalibacterium_sp._CAG82-related_59_9	0.649418054	154
s__Faecalibacterium_sp._CAG82	s__Roseburia_sp._CAG18_43_25	0.602604215	84
s__Faecalibacterium_sp._CAG82	s__Butyricicoccus_pullicaecorum	0.602907358	119
s__Faecalibacterium_sp._CAG82	s__Roseburia_sp._CAG18	0.585733708	165
s__Faecalibacterium_sp._CAG82	s__Paraprevotella_clara	0.513143823	483
s__Faecalibacterium_sp._CAG82	s__Ruminococcus_sp._CAG579	0.605685522	179
s__Faecalibacterium_sp._CAG82	s__Paraprevotella_clara_CAG116	0.533488639	175
s__Eggerthella_sp._CAG298	s__Bacteroides_coprocola	0.53777794	81
s__Eggerthella_sp._CAG298	s__Bacteroides_coprocola_CAG162	0.582569227	151
s__Eggerthella_sp._CAG298	s__Bifidobacterium_animalis	0.693502035	293
s__Eggerthella_sp._CAG298	s__Terrisporobacter_glycolicus	0.638235935	85
s__Firmicutes_bacterium_CAG110	s__Clostridium_sp._CAG226	0.792965889	3
s__Firmicutes_bacterium_CAG110	s__Hungatella_hathewayi	0.507039359	87
s__Firmicutes_bacterium_CAG110	s__Firmicutes_bacterium_CAG170	0.901272525	1
s__Firmicutes_bacterium_CAG110	s__Clostridium_sp._CAG138	0.812527545	1
s__Firmicutes_bacterium_CAG110	s__Oscillibacter_sp._CAG241	0.762801716	1
s__Firmicutes_bacterium_CAG110	s__Firmicutes_bacterium_CAG137	0.846580182	1
s__Firmicutes_bacterium_CAG110	s__Oscillibacter_sp._57_20	0.800771981	5
s__Firmicutes_bacterium_CAG110	s__Eisenbergiella_tayi	0.555159308	91
s__Firmicutes_bacterium_CAG110	s__Firmicutes_bacterium_CAG24053_14	0.628513561	35
s__Firmicutes_bacterium_CAG110	s__Clostridium_sp._CAG413	0.687502191	1
s__Firmicutes_bacterium_CAG110	s__Intestinimonas_butyriciproducens	0.762637097	2
s__Firmicutes_bacterium_CAG110	s__Chlamydia_trachomatis	0.613447723	1
s__Firmicutes_bacterium_CAG110	s__Clostridiales_bacterium	0.62922932	17
s__Firmicutes_bacterium_CAG110	s__Angelakisella_massiliensis	0.659613264	19
s__Firmicutes_bacterium_CAG110	s__Phascolarctobacterium_succinatutens	0.570614358	1
s__Firmicutes_bacterium_CAG110	s__Anaerotruncus_sp._CAG390	0.811553316	1
s__Firmicutes_bacterium_CAG110	s__Oscillibacter_sp._1-3	0.628785873	13
s__Firmicutes_bacterium_CAG110	s__Clostridium_sp._CAG448	0.539170849	36
s__Firmicutes_bacterium_CAG110	s__Oscillibacter_sp._PC13	0.666295029	8
s__Firmicutes_bacterium_CAG110	s__Clostridium_sp._CAG1024	0.717516329	1
s__Firmicutes_bacterium_CAG110	s__Firmicutes_bacterium_CAG110_56_8	0.990848328	1
s__Firmicutes_bacterium_CAG110	s__Oscillibacter_sp._CAG155	0.641411186	11
s__Firmicutes_bacterium_CAG110	s__Alistipes_sp._An66	0.589919154	1
s__Firmicutes_bacterium_CAG110	s__Firmicutes_bacterium_CAG272	0.795320088	1
s__Firmicutes_bacterium_CAG110	s__Ruminococcus_champanellensis	0.600093676	1
s__Firmicutes_bacterium_CAG110	s__uncultured_Clostridiales_bacterium	0.564244575	31
s__Firmicutes_bacterium_CAG110	s__Pseudoflavonifractor_sp._Marseille-P3106	0.618062489	23
s__Firmicutes_bacterium_CAG110	s__Firmicutes_bacterium_CAG137_57_8	0.783823403	1
s__Firmicutes_bacterium_CAG110	s__Oscillibacter_ruminantium	0.780986786	15
s__Firmicutes_bacterium_CAG110	s__Flavonifractor_sp._An306	0.668827941	5
s__Firmicutes_bacterium_CAG110	s__Firmicutes_bacterium_ASF500	0.814759171	1
s__Firmicutes_bacterium_CAG110	s__Clostridium_cellulosi	0.663155653	8
s__Firmicutes_bacterium_CAG110	s__Coprococcus_sp._CAG131-related_45_246	0.635697598	23
s__Firmicutes_bacterium_CAG110	s__Firmicutes_bacterium_CAG321	0.579493109	21
s__Firmicutes_bacterium_CAG110	s__Ruminococcaceae_bacterium_D5	0.725328628	10
s__Firmicutes_bacterium_CAG110	s__Flavonifractor_sp._An10	0.595189338	81
s__Firmicutes_bacterium_CAG110	s__Massilimaliae_massiliensis	0.684444175	4
s__Bifidobacterium_bifidum	s__Clostridium_sp._CAG226	0.565980855	131
s__Bifidobacterium_bifidum	s__Clostridiales_bacterium_41_12_two_minus	0.621701245	276
s__Bifidobacterium_bifidum	s__Clostridium_sp._CAG780	0.871402853	1
s__Bifidobacterium_bifidum	s__Clostridiales_bacterium_44_9	0.679520028	4
s__Bifidobacterium_bifidum	s__Roseburia_sp._40_7	0.742915711	1
s__Bifidobacterium_bifidum	s__Firmicutes_bacterium_CAG555	0.515496028	304
s__Bifidobacterium_bifidum	s__Clostridium_sp._CAG302	0.863469312	1
s__Bifidobacterium_bifidum	s__Enterococcus_faecium	0.636759356	43
s__Bifidobacterium_bifidum	s__Ruminococcus_sp._CAG488	0.868639455	1
s__Bacteroides_caccae	s__Bacteroides_xylanisolvens	0.611447926	24
s__Bacteroides_caccae	s__Tyzzerella_nexilis	0.574483674	325
s__Bacteroides_caccae	s__Bacteroides_finegoldii	0.662453152	62
s__Bacteroides_caccae	s__Parabacteroides_distasonis	0.599200569	145
s__Bacteroides_caccae	s__Bacteroides_sp._2_2_4	0.685524564	21
s__Bacteroides_caccae	s__Bacteroides_oleiciplenus	0.659431881	12
s__Bacteroides_caccae	s__Parabacteroides_sp._D13	0.547081378	98
s__Bacteroides_caccae	s__Tyzzerella_sp._Marseille-P3062	0.517707871	262
s__Bacteroides_caccae	s__Alistipes_sp._CHKCI003	0.551591036	525
s__Bacteroides_caccae	s__Bacteroides_sp._1_1_30	0.661454074	8
s__Bacteroides_caccae	s__Bacteroides_congonensis	0.541406145	90
s__Bacteroides_caccae	s__Bacteroides_sp._3_1_13	0.653306736	22
s__Bacteroides_caccae	s__Turicibacter_sanguinis	0.569744338	351
s__Bacteroides_caccae	s__Bacteroides_faecis	0.57948205	127
s__Clostridium_sp._CAG226	s__Firmicutes_bacterium_CAG170	0.805582599	4
s__Clostridium_sp._CAG226	s__Clostridium_sp._CAG138	0.816046287	4
s__Clostridium_sp._CAG226	s__Oscillibacter_sp._CAG241	0.582787228	18
s__Clostridium_sp._CAG226	s__Firmicutes_bacterium_CAG137	0.725336361	8
s__Clostridium_sp._CAG226	s__Oscillibacter_sp._57_20	0.62016074	18
s__Clostridium_sp._CAG226	s__Eisenbergiella_tayi	0.675634455	13
s__Clostridium_sp._CAG226	s__Firmicutes_bacterium_CAG24053_14	0.586011843	55
s__Clostridium_sp._CAG226	s__Clostridium_sp._CAG413	0.556421683	39
s__Clostridium_sp._CAG226	s__Intestinimonas_butyriciproducens	0.675181987	7
s__Clostridium_sp._CAG226	s__Clostridium_sp._CAG780	0.693251581	35
s__Clostridium_sp._CAG226	s__Clostridiales_bacterium	0.701463916	13
s__Clostridium_sp._CAG226	s__Angelakisella_massiliensis	0.652067204	36
s__Clostridium_sp._CAG226	s__Clostridiales_bacterium_44_9	0.50694804	365
s__Clostridium_sp._CAG226	s__Roseburia_sp._40_7	0.561752941	87
s__Clostridium_sp._CAG226	s__Firmicutes_bacterium_CAG555	0.587399932	47
s__Clostridium_sp._CAG226	s__Phascolarctobacterium_succinatutens	0.560697684	59
s__Clostridium_sp._CAG226	s__Anaerotruncus_sp._CAG390	0.757959003	2
s__Clostridium_sp._CAG226	s__Oscillibacter_sp._1-3	0.569474722	100
s__Clostridium_sp._CAG226	s__Clostridium_sp._CAG302	0.749865155	2
s__Clostridium_sp._CAG226	s__Bacteroidales_bacterium_43_8	0.530898892	273
s__Clostridium_sp._CAG226	s__Oscillibacter_sp._PC13	0.573889878	53
s__Clostridium_sp._CAG226	s__Clostridium_sp._CAG1024	0.915629642	1
s__Clostridium_sp._CAG226	s__Firmicutes_bacterium_CAG110_56_8	0.765736675	3
s__Clostridium_sp._CAG226	s__Alistipes_sp._An66	0.510493086	117
s__Clostridium_sp._CAG226	s__Ruminococcus_sp._CAG488	0.722993934	2
s__Clostridium_sp._CAG226	s__Firmicutes_bacterium_CAG272	0.752906042	2
s__Clostridium_sp._CAG226	s__Anaeromassilibacillus_sp._An200	0.567158131	82
s__Clostridium_sp._CAG226	s__Ruminococcus_champanellensis	0.545319165	56
s__Clostridium_sp._CAG226	s__Pseudoflavonifractor_sp._Marseille-P3106	0.680239333	2
s__Clostridium_sp._CAG226	s__Firmicutes_bacterium_CAG137_57_8	0.649883719	6
s__Clostridium_sp._CAG226	s__Oscillibacter_ruminantium	0.745851541	40
s__Clostridium_sp._CAG226	s__Flavonifractor_sp._An306	0.601279732	33
s__Clostridium_sp._CAG226	s__Firmicutes_bacterium_ASF500	0.699373582	5
s__Clostridium_sp._CAG226	s__Clostridium_cellulosi	0.546473138	74
s__Clostridium_sp._CAG226	s__Coprococcus_sp._CAG131-related_45_246	0.701896701	2
s__Clostridium_sp._CAG226	s__Anaeromassilibacillus_senegalensis	0.53282076	144
s__Clostridium_sp._CAG226	s__Ruminococcaceae_bacterium_D5	0.693828192	8
s__Clostridium_sp._CAG226	s__Anaeromassilibacillus_sp._An172	0.547433705	31
s__Clostridium_sp._CAG226	s__Flavonifractor_sp._An10	0.551454845	169
s__Clostridium_sp._CAG226	s__Massilimaliae_massiliensis	0.728270127	3
s__Bacteroides_coprocola	s__Parabacteroides_merdae	0.546143772	268
s__Bacteroides_coprocola	s__Bacteroides_coprocola_CAG162	0.963461335	80
s__Bacteroides_coprocola	s__uncultured_Bacteroides_sp.	0.510116433	162
s__Bacteroides_coprocola	s__Ruminococcus_sp._CAG403	0.507414511	310
s__Bacteroides_coprocola	s__Bacteroides_mediterraneensis	0.512911099	207
s__Bacteroides_coprocola	s__Terrisporobacter_glycolicus	0.504880455	369
s__Bacteroides_coprocola	s__Parabacteroides_merdae_CAG48	0.565672241	90
s__Hungatella_hathewayi	s__Eggerthella_lenta	0.5127025	349
s__Hungatella_hathewayi	s__Firmicutes_bacterium_CAG170	0.658006056	34
s__Hungatella_hathewayi	s__Gordonibacter_pamelaeae	0.540026931	165
s__Hungatella_hathewayi	s__Clostridium_sp._CAG138	0.612070765	22
s__Hungatella_hathewayi	s__Oscillibacter_sp._CAG241	0.71529294	27
s__Hungatella_hathewayi	s__Firmicutes_bacterium_CAG137	0.658896155	29
s__Hungatella_hathewayi	s__Clostridium_phoceensis	0.521230078	319
s__Hungatella_hathewayi	s__Firmicutes_bacterium_CAG110_56_8	0.514594821	162
s__Hungatella_hathewayi	s__Oscillibacter_sp._CAG155	0.85055016	6
s__Hungatella_hathewayi	s__Firmicutes_bacterium_CAG137_57_8	0.595488497	23
s__Hungatella_hathewayi	s__Oxalobacter_formigenes	0.608670366	39
s__Hungatella_hathewayi	s__Firmicutes_bacterium_ASF500	0.606226798	63
s__Hungatella_hathewayi	s__Erysipelotrichaceae_bacterium_6_1_45	0.646995392	26
s__Hungatella_hathewayi	s__Firmicutes_bacterium_CAG321	0.598340252	84
s__Hungatella_hathewayi	s__Flavonifractor_sp._An10	0.507555014	276
s__Dorea_sp._CAG105	s__Streptococcus_salivarius	0.72820196	12
s__Dorea_sp._CAG105	s__Firmicutes_bacterium_CAG102	0.508536517	374
s__Dorea_sp._CAG105	s__Streptococcus_parasanguinis	0.558740406	79
s__Dorea_sp._CAG105	s__Firmicutes_bacterium_CAG341	0.510355527	73
s__Dorea_sp._CAG105	s__Streptococcus_vestibularis	0.538984751	237
s__Dorea_sp._CAG105	s__Eubacterium_sp._CAG146	0.518225928	199
s__Dorea_sp._CAG105	s__uncultured_Roseburia_sp.	0.527191674	314
s__Dorea_sp._CAG105	s__Lactobacillus_ruminis	0.571409786	101
s__Dorea_sp._CAG105	s__Firmicutes_bacterium_CAG321	0.665900699	182
s__Dorea_sp._CAG105	s__Streptococcus_thermophilus	0.648607195	37
s__Eggerthella_lenta	s__Clostridium_phoceensis	0.583415155	167
s__Eggerthella_lenta	s__Eggerthella_sp._HGA1	0.882938177	91
s__Eggerthella_lenta	s__Catenibacterium_mitsuokai	0.509914466	191
s__Eggerthella_lenta	s__Bacteroides_sp._4_1_36	0.526320955	87
s__Eggerthella_lenta	s__Bacteroides_sp._AR29	0.502475399	216
s__Eggerthella_lenta	s__Oscillibacter_sp._CAG155	0.571415063	188
s__Eggerthella_lenta	s__Eggerthella_sp._1_3_56FAA	0.895403185	1
s__Clostridium_sp._CAG127	s__Alistipes_sp._HGB5	0.515943617	78
s__Clostridium_sp._CAG127	s__Clostridium_sp._CAG217_53_7	0.512684365	974
s__Clostridium_sp._CAG127	s__Ruminococcus_bicirculans	0.530521853	311
s__Clostridium_sp._CAG127	s__Prevotella_sp._CAG279	0.67204757	15
s__Clostridium_sp._CAG127	s__Prevotella_copri	0.660224661	1025
s__Clostridium_sp._CAG127	s__Alistipes_finegoldii_CAG68	0.524557991	479
s__Clostridium_sp._CAG127	s__Prevotella_copri_CAG164	0.665537808	90
s__Ruminococcus_bromii	s__Ruminococcus_sp._CAG108	0.806991497	17
s__Ruminococcus_bromii	s__Ruminococcus_sp._CAG108-related_41_35	0.905331669	10
s__Ruminococcus_bromii	s__Clostridium_sp._KLE_1755	0.529084329	269
s__Ruminococcus_bromii	s__Ruminococcus_sp._37_24	0.889927679	5
s__Ruminococcus_bromii	s__Candidatus_Gastranaerophilales_bacterium_HUM_18	0.586196214	174
s__Ruminococcus_bromii	s__Ruminococcaceae_bacterium_P7	0.66284794	88
s__Bacteroides_thetaiotaomicron	s__Parabacteroides_distasonis	0.564858323	111
s__Bacteroides_thetaiotaomicron	s__Bacteroides_sp._2_2_4	0.548017334	70
s__Bacteroides_thetaiotaomicron	s__Bacteroides_sp._3_1_40A	0.650724811	5
s__Bacteroides_thetaiotaomicron	s__Bacteroides_sp._4_3_47FAA	0.655486693	18
s__Bacteroides_thetaiotaomicron	s__Bacteroides_sp._4_1_36	0.53388416	56
s__Bacteroides_thetaiotaomicron	s__Bacteroides_sp._3_1_33FAA	0.543113885	30
s__Bacteroides_thetaiotaomicron	s__Prevotella_bivia	0.558612612	15
s__Bacteroides_thetaiotaomicron	s__Bacteroides_sp._1_1_30	0.518122387	31
s__Bacteroides_thetaiotaomicron	s__Bacteroides_sartorii	0.532835084	47
s__Bacteroides_thetaiotaomicron	s__Ornithobacterium_rhinotracheale	0.554732549	11
s__Bacteroides_thetaiotaomicron	s__Parabacteroides_sp._20_3	0.744491929	1
s__Bacteroides_thetaiotaomicron	s__Bacteroides_uniformis_CAG3	0.594129003	12
s__Bacteroides_thetaiotaomicron	s__Bacteroides_faecis	0.550301584	133
s__Flavonifractor_plautii	s__Ruthenibacterium_lactatiformans	0.664676988	128
s__Flavonifractor_plautii	s__Clostridium_phoceensis	0.617132295	4
s__Flavonifractor_plautii	s__Clostridium_bolteae	0.638091675	61
s__Flavonifractor_plautii	s__Clostridium_scindens	0.788263259	11
s__Flavonifractor_plautii	s__Clostridiales_bacterium_VE202-21	0.526296292	971
s__Flavonifractor_plautii	s__uncultured_Oscillibacter_sp.	0.623022385	71
s__Flavonifractor_plautii	s__Blautia_producta	0.564019473	455
s__Flavonifractor_plautii	s__Clostridium_sp._ATCC_BAA-442	0.907681815	3
s__Flavonifractor_plautii	s__Subdoligranulum_sp._4_3_54A2FAA	0.701090422	83
s__Flavonifractor_plautii	s__Sutterella_wadsworthensis	0.534875519	152
s__Flavonifractor_plautii	s__Ruminococcaceae_bacterium_cv2	0.550624478	449
s__Flavonifractor_plautii	s__Clostridium_sp._CAG299	0.782262621	65
s__Flavonifractor_plautii	s__Catenibacterium_mitsuokai	0.520093909	1350
s__Flavonifractor_plautii	s__Lactococcus_garvieae	0.639737275	39
s__Flavonifractor_plautii	s__Clostridia_bacterium_UC5.1-1D1	0.536699142	93
s__Flavonifractor_plautii	s__Eggerthella_sp._CAG1427	0.517661619	123
s__Flavonifractor_plautii	s__Clostridiales_bacterium_VE202-26	0.778306944	11
s__Flavonifractor_plautii	s__Clostridium_asparagiforme	0.706355851	19
s__Flavonifractor_plautii	s__Clostridiales_bacterium_VE202-03	0.848399135	28
s__Flavonifractor_plautii	s__Eggerthella_sp._CAG368	0.544940575	91
s__Flavonifractor_plautii	s__Flavonifractor_sp._An10	0.55885694	414
s__Clostridium_sp._CAG58	s__Ruminococcus_sp._CAG108	0.502148302	185
s__Clostridium_sp._CAG58	s__Enterococcus_casseliflavus	0.502543737	93
s__Clostridium_sp._CAG58	s__Clostridium_viride	0.598453584	128
s__Clostridium_sp._CAG58	s__Emergencia_timonensis	0.575140258	159
s__Eubacterium_ventriosum	s__Roseburia_sp._CAG18_43_25	0.56384831	165
s__Eubacterium_ventriosum	s__Roseburia_sp._CAG18	0.532766852	183
s__Eubacterium_ventriosum	s__Bacteroides_coprocola_CAG162	0.522466781	830
s__Eubacterium_ventriosum	s__Eubacterium_rectale_CAG36	0.502166994	624
s__Eubacterium_ventriosum	s__Roseburia_sp._831b	0.559151173	54
s__Eubacterium_ventriosum	s__Bacteroides_pectinophilus	0.629264741	93
s__Firmicutes_bacterium_CAG170	s__Gordonibacter_pamelaeae	0.552560185	12
s__Firmicutes_bacterium_CAG170	s__Clostridium_sp._CAG138	0.897591001	1
s__Firmicutes_bacterium_CAG170	s__Oscillibacter_sp._CAG241	0.91667749	1
s__Firmicutes_bacterium_CAG170	s__Firmicutes_bacterium_CAG137	0.954204652	1
s__Firmicutes_bacterium_CAG170	s__Oscillibacter_sp._57_20	0.792454617	5
s__Firmicutes_bacterium_CAG170	s__Eisenbergiella_tayi	0.681207673	34
s__Firmicutes_bacterium_CAG170	s__Gordonibacter_urolithinfaciens	0.52999261	44
s__Firmicutes_bacterium_CAG170	s__Firmicutes_bacterium_CAG24053_14	0.595798698	71
s__Firmicutes_bacterium_CAG170	s__Clostridium_sp._CAG413	0.661145841	1
s__Firmicutes_bacterium_CAG170	s__Intestinimonas_butyriciproducens	0.744292246	2
s__Firmicutes_bacterium_CAG170	s__Chlamydia_trachomatis	0.556018393	40
s__Firmicutes_bacterium_CAG170	s__Clostridiales_bacterium	0.670149975	8
s__Firmicutes_bacterium_CAG170	s__Firmicutes_bacterium_CAG555	0.514699953	47
s__Firmicutes_bacterium_CAG170	s__Phascolarctobacterium_succinatutens	0.503853285	52
s__Firmicutes_bacterium_CAG170	s__Anaerotruncus_sp._CAG390	0.729287702	1
s__Firmicutes_bacterium_CAG170	s__Oscillibacter_sp._1-3	0.735547799	9
s__Firmicutes_bacterium_CAG170	s__Bacteroidales_bacterium_43_8	0.513745254	198
s__Firmicutes_bacterium_CAG170	s__Oscillibacter_sp._PC13	0.707151528	8
s__Firmicutes_bacterium_CAG170	s__Clostridium_sp._CAG1024	0.732901467	3
s__Firmicutes_bacterium_CAG170	s__Firmicutes_bacterium_CAG110_56_8	0.869729185	1
s__Firmicutes_bacterium_CAG170	s__Oscillibacter_sp._CAG155	0.773647426	3
s__Firmicutes_bacterium_CAG170	s__Firmicutes_bacterium_CAG272	0.696550026	1
s__Firmicutes_bacterium_CAG170	s__Ruminococcus_champanellensis	0.527267295	32
s__Firmicutes_bacterium_CAG170	s__uncultured_Clostridiales_bacterium	0.573875659	37
s__Firmicutes_bacterium_CAG170	s__Pseudoflavonifractor_sp._Marseille-P3106	0.59678393	26
s__Firmicutes_bacterium_CAG170	s__Firmicutes_bacterium_CAG137_57_8	0.857777547	1
s__Firmicutes_bacterium_CAG170	s__Bilophila_sp._4_1_30	0.500416732	65
s__Firmicutes_bacterium_CAG170	s__Oscillibacter_ruminantium	0.795924975	15
s__Firmicutes_bacterium_CAG170	s__Oxalobacter_formigenes	0.503417529	104
s__Firmicutes_bacterium_CAG170	s__Flavonifractor_sp._An306	0.717872972	4
s__Firmicutes_bacterium_CAG170	s__Firmicutes_bacterium_ASF500	0.894783959	1
s__Firmicutes_bacterium_CAG170	s__Clostridium_cellulosi	0.649215058	9
s__Firmicutes_bacterium_CAG170	s__Coprococcus_sp._CAG131-related_45_246	0.651905083	12
s__Firmicutes_bacterium_CAG170	s__Firmicutes_bacterium_CAG321	0.557054913	104
s__Firmicutes_bacterium_CAG170	s__Ruminococcaceae_bacterium_D5	0.731578762	11
s__Firmicutes_bacterium_CAG170	s__Anaeromassilibacillus_sp._An172	0.505485127	68
s__Firmicutes_bacterium_CAG170	s__Flavonifractor_sp._An10	0.709678397	54
s__Firmicutes_bacterium_CAG170	s__Massilimaliae_massiliensis	0.588998291	15
s__Alistipes_shahii	s__Alistipes_senegalensis	0.761654349	2
s__Alistipes_shahii	s__Alistipes_sp._CAG53	0.9865186	1
s__Alistipes_shahii	s__Alistipes_putredinis_CAG67	0.803953743	1
s__Alistipes_shahii	s__Odoribacter_splanchnicus	0.772593884	21
s__Alistipes_shahii	s__Alistipes_sp._56_sp_Nov_56_25	0.97143347	1
s__Alistipes_shahii	s__Butyricimonas_virosa	0.803790581	11
s__Alistipes_shahii	s__Barnesiella_intestinihominis	0.798223677	1
s__Alistipes_shahii	s__Bacteroides_sp._43_108	0.599793475	145
s__Alistipes_shahii	s__Merdimonas_faecis	0.785027024	1
s__Alistipes_shahii	s__Bacteroides_sp._CAG20	0.788819975	1
s__Alistipes_shahii	s__Parabacteroides_sp._SN4	0.544410664	49
s__Alistipes_shahii	s__Veillonella_sp._CAG933	0.573146159	136
s__Alistipes_shahii	s__Firmicutes_bacterium_CAG238	0.810799909	1
s__Alistipes_shahii	s__Alistipes_timonensis	0.653003117	42
s__Alistipes_shahii	s__Alistipes_sp._CHKCI003	0.521483438	336
s__Alistipes_shahii	s__Bacteroidales_bacterium_43_8	0.783076699	23
s__Alistipes_shahii	s__Clostridium_sp._CAG169	0.619601908	69
s__Alistipes_shahii	s__Actinomyces_radicidentis	0.791857316	1
s__Alistipes_shahii	s__Alistipes_sp._CAG268	0.878918543	1
s__Alistipes_shahii	s__Pseudoflavonifractor_sp._An184	0.586426427	165
s__Akkermansia_muciniphila	s__Neglecta_timonensis	0.787767353	1
s__Akkermansia_muciniphila	s__Clostridiales_bacterium_VE202-21	0.610723504	57
s__Akkermansia_muciniphila	s__Enterorhabdus_caecimuris	0.675850601	1
s__Akkermansia_muciniphila	s__Enterorhabdus_mucosicola	0.68002179	14
s__Akkermansia_muciniphila	s__Eubacterium_sp._CAG115	0.543557719	182
s__Akkermansia_muciniphila	s__Veillonella_sp._CAG933	0.562952439	74
s__Akkermansia_muciniphila	s__Anaeromassilibacillus_sp._An250	0.719032976	15
s__Akkermansia_muciniphila	s__Arabia_massiliensis	0.504759776	293
s__Akkermansia_muciniphila	s__Clostridium_sp._CAG1013	0.802475344	1
s__Akkermansia_muciniphila	s__Akkermansia_muciniphila_CAG154	0.991295082	1
s__Akkermansia_muciniphila	s__Cryptobacterium_sp._CAG338	0.592069812	34
s__Akkermansia_muciniphila	s__Firmicutes_bacterium_CAG94	0.822329394	1
s__Akkermansia_muciniphila	s__Akkermansia_sp._54_46	0.962554776	1
s__Akkermansia_muciniphila	s__Anaeromassilibacillus_sp._An200	0.534317617	187
s__Akkermansia_muciniphila	s__Phoenicibacter_massiliensis	0.756669831	5
s__Akkermansia_muciniphila	s__Oxalobacter_formigenes	0.601518865	38
s__Akkermansia_muciniphila	s__Clostridium_sp._CAG343	0.749405635	1
s__Akkermansia_muciniphila	s__Coprococcus_sp._CAG131-related_45_246	0.501898315	390
s__Akkermansia_muciniphila	s__Faecalicatena_contorta	0.556652677	343
s__Romboutsia_timonensis	s__Dorea_formicigenerans	0.529842347	159
s__Romboutsia_timonensis	s__Tyzzerella_nexilis	0.501882359	194
s__Romboutsia_timonensis	s__Ruminococcus_sp._5_1_39BFAA	0.525773519	35
s__Romboutsia_timonensis	s__Coprobacillus_sp._CAG235	0.627550703	6
s__Romboutsia_timonensis	s__Thermodesulfovibrio_thiophilus	0.606473436	5
s__Romboutsia_timonensis	s__Blautia_sp._Marseille-P2398	0.589885672	13
s__Romboutsia_timonensis	s__Candidatus_Endolissoclinum_sp._TMED37	0.618734307	4
s__Romboutsia_timonensis	s__Roseburia_intestinalis_CAG13	0.605216119	3
s__Romboutsia_timonensis	s__Blautia_schinkii	0.508952972	112
s__Romboutsia_timonensis	s__Clostridium_sp._SS2_1	0.67187093	8
s__Romboutsia_timonensis	s__Lachnospiraceae_bacterium_5_1_63FAA	0.716437584	2
s__Romboutsia_timonensis	s__Eubacterium_plexicaudatum	0.674481157	18
s__Romboutsia_timonensis	s__Blautia_sp._Marseille-P3201T	0.566266577	45
s__Romboutsia_timonensis	s__Romboutsia_ilealis	0.992648094	1
s__Bifidobacterium_dentium	s__Firmicutes_bacterium_CAG176	0.758321568	8
s__Bifidobacterium_dentium	s__Holdemanella_biformis	0.574468754	109
s__Bifidobacterium_dentium	s__Clostridiales_bacterium_NK3B98	0.811101599	7
s__Bifidobacterium_dentium	s__Cryptobacterium_sp._CAG338	0.593554181	80
s__Bifidobacterium_dentium	s__Clostridium_sp._CAG343	0.582004001	25
s__Bifidobacterium_dentium	s__Mycoplasma_sp._CAG472	0.921219048	13
s__Bifidobacterium_dentium	s__Anaeromassilibacillus_sp._An172	0.553817906	203
s__Alistipes_sp._CAG29	s__Alistipes_onderdonkii	0.902924346	93
s__Alistipes_sp._CAG29	s__Bacteroides_stercoris_CAG120	0.511983644	337
s__Alistipes_sp._CAG29	s__Alistipes_sp._CHKCI003	0.788431279	90
s__Alistipes_sp._CAG29	s__Alistipes_sp._AL-1	0.884179622	85
s__Alistipes_sp._CAG29	s__Firmicutes_bacterium_CAG646	0.688909063	112
s__Alistipes_sp._CAG29	s__Bacteroides_faecis	0.579937807	360
s__Bilophila_wadsworthia	s__Oscillibacter_sp._1-3	0.516658344	328
s__Bilophila_wadsworthia	s__Bilophila_sp._4_1_30	0.982645313	1
s__Alistipes_indistinctus	s__Bacteroides_eggerthii	0.529096217	308
s__Alistipes_indistinctus	s__Enterorhabdus_mucosicola	0.506652767	694
s__Alistipes_indistinctus	s__Prevotella_sp._109	0.867587189	160
s__Alistipes_senegalensis	s__Alistipes_sp._CAG53	0.721240002	2
s__Alistipes_senegalensis	s__Alistipes_putredinis_CAG67	0.630548848	19
s__Alistipes_senegalensis	s__Odoribacter_splanchnicus	0.684421724	46
s__Alistipes_senegalensis	s__Alistipes_sp._56_sp_Nov_56_25	0.685211646	6
s__Alistipes_senegalensis	s__Butyricimonas_virosa	0.831938944	1
s__Alistipes_senegalensis	s__Barnesiella_intestinihominis	0.63246446	7
s__Alistipes_senegalensis	s__Bacteroides_sp._43_108	0.633899689	26
s__Alistipes_senegalensis	s__Merdimonas_faecis	0.807515178	5
s__Alistipes_senegalensis	s__Bacteroides_sp._CAG20	0.645799372	4
s__Alistipes_senegalensis	s__Firmicutes_bacterium_CAG555	0.548983505	341
s__Alistipes_senegalensis	s__Parabacteroides_sp._SN4	0.561780075	112
s__Alistipes_senegalensis	s__Veillonella_sp._CAG933	0.575314337	108
s__Alistipes_senegalensis	s__Firmicutes_bacterium_CAG238	0.8221606	1
s__Alistipes_senegalensis	s__Alistipes_timonensis	0.743921206	7
s__Alistipes_senegalensis	s__Bacteroidales_bacterium_43_8	0.683650182	4
s__Alistipes_senegalensis	s__Bacteroides_mediterraneensis	0.546190522	173
s__Alistipes_senegalensis	s__Clostridium_sp._CAG169	0.633491989	33
s__Alistipes_senegalensis	s__Bacteroides_sp._Marseille-P2653	0.6535161	66
s__Alistipes_senegalensis	s__Actinomyces_radicidentis	0.817652688	5
s__Alistipes_senegalensis	s__Alistipes_sp._CAG268	0.819096295	1
s__Alistipes_senegalensis	s__Pseudoflavonifractor_sp._An184	0.589561381	125
s__Alistipes_senegalensis	s__Butyricimonas_sp._Marseille-P3923	0.554124982	120
s__Ruminococcus_sp._CAG108	s__Ruminococcus_sp._CAG108-related_41_35	0.935350637	1
s__Ruminococcus_sp._CAG108	s__Ruminococcus_sp._SR1_5	0.513879004	469
s__Ruminococcus_sp._CAG108	s__Clostridium_sp._L2-50	0.603261687	42
s__Ruminococcus_sp._CAG108	s__Enterococcus_casseliflavus	0.739312707	13
s__Ruminococcus_sp._CAG108	s__Clostridium_sp._KLE_1755	0.789336963	12
s__Ruminococcus_sp._CAG108	s__Ruminococcus_sp._37_24	0.776350137	35
s__Ruminococcus_sp._CAG108	s__uncultured_Coprococcus_sp.	0.654457735	28
s__Ruminococcus_sp._CAG108	s__Firmicutes_bacterium_CAG24	0.525842927	201
s__Ruminococcus_sp._CAG108	s__Anaeromassilibacillus_senegalensis	0.551562226	323
s__Ruminococcus_sp._CAG108	s__Ruminococcaceae_bacterium_P7	0.587599921	37
s__Gordonibacter_pamelaeae	s__Oscillibacter_sp._CAG241	0.553163511	12
s__Gordonibacter_pamelaeae	s__Firmicutes_bacterium_CAG137	0.622528617	6
s__Gordonibacter_pamelaeae	s__Oscillibacter_sp._57_20	0.504176197	96
s__Gordonibacter_pamelaeae	s__Eisenbergiella_tayi	0.51480095	273
s__Gordonibacter_pamelaeae	s__Gordonibacter_urolithinfaciens	0.95549919	1
s__Gordonibacter_pamelaeae	s__Enterorhabdus_caecimuris	0.614468031	32
s__Gordonibacter_pamelaeae	s__Enterorhabdus_mucosicola	0.572978598	131
s__Gordonibacter_pamelaeae	s__Firmicutes_bacterium_CAG555	0.554138273	93
s__Gordonibacter_pamelaeae	s__Oscillibacter_sp._1-3	0.503487066	569
s__Gordonibacter_pamelaeae	s__Arabia_massiliensis	0.519636125	390
s__Gordonibacter_pamelaeae	s__Oscillibacter_sp._PC13	0.516413619	133
s__Gordonibacter_pamelaeae	s__Firmicutes_bacterium_CAG110_56_8	0.50201453	55
s__Gordonibacter_pamelaeae	s__Oscillibacter_sp._CAG155	0.61983116	37
s__Gordonibacter_pamelaeae	s__Firmicutes_bacterium_CAG137_57_8	0.616307823	6
s__Gordonibacter_pamelaeae	s__Butyricimonas_sp._Marseille-P3923	0.551849582	497
s__Gordonibacter_pamelaeae	s__Oxalobacter_formigenes	0.653405368	12
s__Gordonibacter_pamelaeae	s__Flavonifractor_sp._An306	0.535610552	143
s__Gordonibacter_pamelaeae	s__Firmicutes_bacterium_ASF500	0.604240646	4
s__Gordonibacter_pamelaeae	s__Firmicutes_bacterium_CAG321	0.54899697	98
s__Gordonibacter_pamelaeae	s__Ruminococcaceae_bacterium_D5	0.5606234	60
s__Gordonibacter_pamelaeae	s__Flavonifractor_sp._An10	0.593292509	41
s__Gordonibacter_pamelaeae	s__Gordonibacter_sp._An230	0.557903215	382
s__Clostridium_sp._CAG138	s__Oscillibacter_sp._CAG241	0.781150738	1
s__Clostridium_sp._CAG138	s__Firmicutes_bacterium_CAG137	0.86561841	1
s__Clostridium_sp._CAG138	s__Oscillibacter_sp._57_20	0.618673787	6
s__Clostridium_sp._CAG138	s__Eisenbergiella_tayi	0.564406514	84
s__Clostridium_sp._CAG138	s__Clostridium_sp._CAG413	0.685618233	2
s__Clostridium_sp._CAG138	s__Intestinimonas_butyriciproducens	0.590070954	13
s__Clostridium_sp._CAG138	s__Chlamydia_trachomatis	0.529853303	80
s__Clostridium_sp._CAG138	s__Clostridium_sp._CAG780	0.554723251	113
s__Clostridium_sp._CAG138	s__Phascolarctobacterium_succinatutens	0.593844399	14
s__Clostridium_sp._CAG138	s__Anaerotruncus_sp._CAG390	0.686441696	4
s__Clostridium_sp._CAG138	s__Oscillibacter_sp._1-3	0.573901823	7
s__Clostridium_sp._CAG138	s__Clostridium_sp._CAG302	0.548762279	30
s__Clostridium_sp._CAG138	s__Oscillibacter_sp._PC13	0.504960233	139
s__Clostridium_sp._CAG138	s__Clostridium_sp._CAG1024	0.716409809	8
s__Clostridium_sp._CAG138	s__Firmicutes_bacterium_CAG110_56_8	0.782416878	1
s__Clostridium_sp._CAG138	s__Oscillibacter_sp._CAG155	0.660080355	44
s__Clostridium_sp._CAG138	s__Ruminococcus_sp._CAG488	0.573583536	26
s__Clostridium_sp._CAG138	s__Firmicutes_bacterium_CAG272	0.672918908	4
s__Clostridium_sp._CAG138	s__Ruminococcus_champanellensis	0.559294381	25
s__Clostridium_sp._CAG138	s__Pseudoflavonifractor_sp._Marseille-P3106	0.568207026	18
s__Clostridium_sp._CAG138	s__Firmicutes_bacterium_CAG137_57_8	0.746674865	1
s__Clostridium_sp._CAG138	s__Oscillibacter_ruminantium	0.591144252	29
s__Clostridium_sp._CAG138	s__Flavonifractor_sp._An306	0.53415364	41
s__Clostridium_sp._CAG138	s__Firmicutes_bacterium_ASF500	0.689493269	1
s__Clostridium_sp._CAG138	s__Clostridium_cellulosi	0.536828746	30
s__Clostridium_sp._CAG138	s__Coprococcus_sp._CAG131-related_45_246	0.709792995	23
s__Clostridium_sp._CAG138	s__Ruminococcaceae_bacterium_D5	0.527995458	86
s__Clostridium_sp._CAG138	s__Flavonifractor_sp._An10	0.538669754	140
s__Akkermansia_sp._CAG344	s__Collinsella_sp._4_8_47FAA	0.529287517	298
s__Akkermansia_sp._CAG344	s__Proteobacteria_bacterium_CAG139	0.655951073	347
s__Akkermansia_sp._CAG344	s__Oscillibacter_sp._57_20	0.513780508	572
s__Akkermansia_sp._CAG344	s__Parasutterella_excrementihominis	0.656493647	339
s__Akkermansia_sp._CAG344	s__Emergencia_timonensis	0.806611994	24
s__Akkermansia_sp._CAG344	s__Eggerthella_sp._CAG368	0.565531383	295
s__Lactobacillus_salivarius	s__Blautia_sp._SF-50	0.632837237	26
s__Lactobacillus_salivarius	s__Weissella_cibaria	0.633244994	279
s__Lactobacillus_salivarius	s__Ruminococcus_faecis	0.779079734	25
s__Lactobacillus_salivarius	s__Roseburia_sp._831b	0.60050013	94
s__Lactobacillus_salivarius	s__Roseburia_inulinivorans_CAG15	0.680814593	19
s__Lactobacillus_salivarius	s__Lactobacillus_ruminis	0.601846681	28
s__Lactobacillus_salivarius	s__Ruminococcus_sp._CAG90	0.598595654	41
s__Clostridium_leptum	s__Lactococcus_lactis	0.627882267	20
s__Clostridium_leptum	s__Fournierella_massiliensis	0.714162183	1
s__Clostridium_leptum	s__Gemmiger_sp._An120	0.553495676	357
s__Oscillibacter_sp._CAG241	s__Firmicutes_bacterium_CAG137	0.871795708	1
s__Oscillibacter_sp._CAG241	s__Oscillibacter_sp._57_20	0.797005715	5
s__Oscillibacter_sp._CAG241	s__Eisenbergiella_tayi	0.593012949	52
s__Oscillibacter_sp._CAG241	s__Firmicutes_bacterium_CAG24053_14	0.55429416	52
s__Oscillibacter_sp._CAG241	s__Clostridium_sp._CAG413	0.582559956	5
s__Oscillibacter_sp._CAG241	s__Intestinimonas_butyriciproducens	0.676114987	2
s__Oscillibacter_sp._CAG241	s__Clostridiales_bacterium	0.529302646	76
s__Oscillibacter_sp._CAG241	s__Anaerotruncus_sp._CAG390	0.595022825	1
s__Oscillibacter_sp._CAG241	s__Oscillibacter_sp._1-3	0.716638689	9
s__Oscillibacter_sp._CAG241	s__Oscillibacter_sp._PC13	0.686113895	11
s__Oscillibacter_sp._CAG241	s__Clostridium_sp._CAG1024	0.528007847	46
s__Oscillibacter_sp._CAG241	s__Firmicutes_bacterium_CAG110_56_8	0.732907697	1
s__Oscillibacter_sp._CAG241	s__Oscillibacter_sp._CAG155	0.82010129	7
s__Oscillibacter_sp._CAG241	s__Firmicutes_bacterium_CAG272	0.536461451	16
s__Oscillibacter_sp._CAG241	s__Firmicutes_bacterium_CAG137_57_8	0.747319742	1
s__Oscillibacter_sp._CAG241	s__Bilophila_sp._4_1_30	0.564674429	5
s__Oscillibacter_sp._CAG241	s__Oscillibacter_ruminantium	0.613309385	18
s__Oscillibacter_sp._CAG241	s__Oxalobacter_formigenes	0.510866934	46
s__Oscillibacter_sp._CAG241	s__Flavonifractor_sp._An306	0.661150516	6
s__Oscillibacter_sp._CAG241	s__Firmicutes_bacterium_ASF500	0.827927821	1
s__Oscillibacter_sp._CAG241	s__Clostridium_cellulosi	0.648742525	7
s__Oscillibacter_sp._CAG241	s__Coprococcus_sp._CAG131-related_45_246	0.568599239	24
s__Oscillibacter_sp._CAG241	s__Firmicutes_bacterium_CAG321	0.603357281	22
s__Oscillibacter_sp._CAG241	s__Ruminococcaceae_bacterium_D5	0.652671422	13
s__Oscillibacter_sp._CAG241	s__Flavonifractor_sp._An10	0.65615155	64
s__Anaerotruncus_colihominis	s__Bacteroides_massiliensis	0.573243752	110
s__Anaerotruncus_colihominis	s__Bacteroides_sp._D20	0.54949211	223
s__Anaerotruncus_colihominis	s__Parabacteroides_johnsonii	0.525116193	400
s__Anaerotruncus_colihominis	s__Oscillibacter_sp._1-3	0.501656901	1020
s__Anaerotruncus_colihominis	s__Oscillibacter_sp._PC13	0.547989841	436
s__Anaerotruncus_colihominis	s__Bacteroides_sp._9_1_42FAA	0.61067986	307
s__Anaerotruncus_colihominis	s__Pseudoflavonifractor_sp._An184	0.586034971	41
s__Anaerotruncus_colihominis	s__Bacteroides_gallinarum	0.596073076	92
s__Anaerotruncus_colihominis	s__Anaerotignum_lactatifermentans	0.59614597	156
s__Anaerotruncus_colihominis	s__Bacteroides_sp._CAG98	0.53881736	224
s__Ruminococcus_sp._JC304	s__Dorea_formicigenerans	0.557356723	137
s__Ruminococcus_sp._JC304	s__Clostridiales_bacterium_41_21_two_genomes	0.529247233	366
s__Ruminococcus_sp._JC304	s__Ruminococcus_sp._5_1_39BFAA	0.590384633	41
s__Ruminococcus_sp._JC304	s__Clostridiales_bacterium_36_14	0.604199704	32
s__Ruminococcus_sp._JC304	s__Intestinibacter_bartlettii	0.551965371	126
s__Ruminococcus_sp._JC304	s__Marvinbryantia_formatexigens	0.598165201	71
s__Ruminococcus_sp._JC304	s__Blautia_sp._Marseille-P2398	0.585603373	30
s__Ruminococcus_sp._JC304	s__Eubacterium_sp._An3	0.553883841	156
s__Ruminococcus_sp._JC304	s__Eubacterium_plexicaudatum	0.53064303	76
s__Ruminococcus_sp._JC304	s__uncultured_Roseburia_sp.	0.525483079	134
s__Ruminococcus_sp._JC304	s__Ruminococcus_sp._CAG9	0.58131359	10
s__Ruminococcus_sp._JC304	s__Clostridium_glycyrrhizinilyticum	0.506923737	275
s__Ruminococcus_sp._JC304	s__Clostridium_perfringens	0.501217703	173
s__Alistipes_sp._CAG53	s__Alistipes_putredinis_CAG67	0.777848549	1
s__Alistipes_sp._CAG53	s__Odoribacter_splanchnicus	0.715262524	22
s__Alistipes_sp._CAG53	s__Alistipes_sp._56_sp_Nov_56_25	0.98645859	1
s__Alistipes_sp._CAG53	s__Butyricimonas_virosa	0.747574533	2
s__Alistipes_sp._CAG53	s__Barnesiella_intestinihominis	0.754420229	1
s__Alistipes_sp._CAG53	s__Bacteroides_sp._43_108	0.567591324	76
s__Alistipes_sp._CAG53	s__Merdimonas_faecis	0.720973651	11
s__Alistipes_sp._CAG53	s__Bacteroides_sp._CAG20	0.742022507	1
s__Alistipes_sp._CAG53	s__Parabacteroides_sp._SN4	0.503435162	131
s__Alistipes_sp._CAG53	s__Veillonella_sp._CAG933	0.509076193	265
s__Alistipes_sp._CAG53	s__Firmicutes_bacterium_CAG238	0.753492221	1
s__Alistipes_sp._CAG53	s__Alistipes_timonensis	0.637250546	52
s__Alistipes_sp._CAG53	s__Bacteroidales_bacterium_43_8	0.747866074	27
s__Alistipes_sp._CAG53	s__Clostridium_sp._CAG169	0.572647216	11
s__Alistipes_sp._CAG53	s__Actinomyces_radicidentis	0.723168434	1
s__Alistipes_sp._CAG53	s__Alistipes_sp._CAG268	0.817178817	1
s__Alistipes_sp._CAG53	s__Pseudoflavonifractor_sp._An184	0.5565221	209
s__Bacteroides_plebeius_CAG211	s__Desulfovibrio_sp._An276	0.672722058	121
s__Bacteroides_plebeius_CAG211	s__Bacteroides_sp._43_108	0.743920347	72
s__Bacteroides_plebeius_CAG211	s__uncultured_Bacteroides_sp.	0.849326399	7
s__Bacteroides_plebeius_CAG211	s__Bacteroides_mediterraneensis	0.860920567	3
s__Bacteroides_plebeius_CAG211	s__Parabacteroides_merdae_CAG48	0.501438032	284
s__Alistipes_putredinis_CAG67	s__Odoribacter_splanchnicus	0.671049125	32
s__Alistipes_putredinis_CAG67	s__Alistipes_sp._56_sp_Nov_56_25	0.769150587	1
s__Alistipes_putredinis_CAG67	s__Butyricimonas_virosa	0.645494887	32
s__Alistipes_putredinis_CAG67	s__Barnesiella_intestinihominis	0.734850586	1
s__Alistipes_putredinis_CAG67	s__Bacteroides_sp._43_108	0.804175911	1
s__Alistipes_putredinis_CAG67	s__Merdimonas_faecis	0.586676483	17
s__Alistipes_putredinis_CAG67	s__Bacteroides_sp._CAG20	0.696594506	5
s__Alistipes_putredinis_CAG67	s__Parabacteroides_sp._SN4	0.528580833	90
s__Alistipes_putredinis_CAG67	s__Firmicutes_bacterium_CAG238	0.635938796	35
s__Alistipes_putredinis_CAG67	s__Alistipes_timonensis	0.637428868	105
s__Alistipes_putredinis_CAG67	s__Bacteroidales_bacterium_43_8	0.669647278	79
s__Alistipes_putredinis_CAG67	s__Bacteroides_mediterraneensis	0.562988788	44
s__Alistipes_putredinis_CAG67	s__Actinomyces_radicidentis	0.60945489	4
s__Alistipes_putredinis_CAG67	s__Alistipes_sp._CAG268	0.700868376	1
s__Parabacteroides_merdae	s__Barnesiella_intestinihominis	0.540340549	61
s__Parabacteroides_merdae	s__Bacteroides_sp._43_108	0.620919446	89
s__Parabacteroides_merdae	s__Bacteroides_sp._CAG20	0.547639398	56
s__Parabacteroides_merdae	s__uncultured_Bacteroides_sp.	0.523750338	217
s__Parabacteroides_merdae	s__Bacteroidales_bacterium_43_8	0.733796527	11
s__Parabacteroides_merdae	s__Firmicutes_bacterium_CAG145	0.527078618	292
s__Parabacteroides_merdae	s__Bacteroides_mediterraneensis	0.549306225	108
s__Parabacteroides_merdae	s__Oscillibacter_sp._CAG155	0.511081982	935
s__Parabacteroides_merdae	s__Parabacteroides_merdae_CAG48	0.979044922	7
s__Faecalibacterium_sp._CAG74_58_120	s__Faecalibacterium_sp._CAG74	0.995915497	1
s__Faecalibacterium_sp._CAG74_58_120	s__Eubacterium_siraeum	0.778670122	9
s__Faecalibacterium_sp._CAG74_58_120	s__Roseburia_sp._CAG303	0.508841856	83
s__Faecalibacterium_sp._CAG74_58_120	s__Clostridium_sp._CAG91	0.500544212	402
s__Faecalibacterium_sp._CAG74_58_120	s__Clostridium_sp._CAG510	0.776509137	9
s__Faecalibacterium_sp._CAG74_58_120	s__Alistipes_sp._58_9_plus	0.656313837	166
s__Faecalibacterium_sp._CAG74_58_120	s__Roseburia_sp._CAG309	0.773147664	11
s__Faecalibacterium_sp._CAG74_58_120	s__Coprococcus_sp._CAG782	0.753823614	10
s__Faecalibacterium_sp._CAG74_58_120	s__Firmicutes_bacterium_CAG65_45_313	0.82397676	6
s__Faecalibacterium_sp._CAG74_58_120	s__Bacteroidales_bacterium_55_9	0.771177079	9
s__Faecalibacterium_sp._CAG74_58_120	s__Oscillibacter_ruminantium	0.71048728	8
s__Faecalibacterium_sp._CAG74_58_120	s__Ruminococcaceae_bacterium_D5	0.513475568	223
s__Faecalibacterium_sp._CAG74_58_120	s__Firmicutes_bacterium_CAG65	0.811948029	3
s__Faecalibacterium_sp._CAG74_58_120	s__Haemophilus_parainfluenzae	0.509875735	258
s__Firmicutes_bacterium_CAG129_59_24	s__Firmicutes_bacterium_CAG176_63_11	0.539634151	73
s__Firmicutes_bacterium_CAG129_59_24	s__Firmicutes_bacterium_CAG24053_14	0.61153257	84
s__Firmicutes_bacterium_CAG129_59_24	s__Firmicutes_bacterium_CAG102	0.506469231	197
s__Firmicutes_bacterium_CAG129_59_24	s__Intestinimonas_butyriciproducens	0.610752025	27
s__Firmicutes_bacterium_CAG129_59_24	s__Angelakisella_massiliensis	0.573018749	101
s__Firmicutes_bacterium_CAG129_59_24	s__Enterorhabdus_caecimuris	0.530333534	149
s__Firmicutes_bacterium_CAG129_59_24	s__Firmicutes_bacterium_CAG555	0.586619898	89
s__Firmicutes_bacterium_CAG176_63_11	s__Firmicutes_bacterium_CAG176	0.670271389	23
s__Firmicutes_bacterium_CAG176_63_11	s__Firmicutes_bacterium_CAG24053_14	0.651558152	104
s__Firmicutes_bacterium_CAG176_63_11	s__Intestinimonas_butyriciproducens	0.685866837	8
s__Firmicutes_bacterium_CAG176_63_11	s__Angelakisella_massiliensis	0.706252804	40
s__Firmicutes_bacterium_CAG176_63_11	s__Prevotella_sp._CAG279	0.656440478	194
s__Firmicutes_bacterium_CAG176_63_11	s__Holdemanella_biformis	0.565293549	98
s__Firmicutes_bacterium_CAG176_63_11	s__Prevotella_copri	0.64982703	32
s__Firmicutes_bacterium_CAG176_63_11	s__Bifidobacterium_animalis	0.528546251	197
s__Firmicutes_bacterium_CAG176_63_11	s__Firmicutes_bacterium_CAG110_56_8	0.527394944	206
s__Firmicutes_bacterium_CAG176_63_11	s__Ruminococcaceae_bacterium_D5	0.610291582	85
s__Firmicutes_bacterium_CAG176_63_11	s__Prevotella_copri_CAG164	0.642586834	326
s__Firmicutes_bacterium_CAG176_63_11	s__Massilimaliae_massiliensis	0.578055689	92
s__Clostridiales_bacterium_41_12_two_minus	s__Neglecta_timonensis	0.738769857	78
s__Clostridiales_bacterium_41_12_two_minus	s__Clostridiales_bacterium_VE202-21	0.552066701	324
s__Clostridiales_bacterium_41_12_two_minus	s__Clostridium_sp._CAG780	0.751549296	139
s__Clostridiales_bacterium_41_12_two_minus	s__Clostridiales_bacterium_44_9	0.932346083	1
s__Clostridiales_bacterium_41_12_two_minus	s__Marvinbryantia_formatexigens	0.62036217	44
s__Clostridiales_bacterium_41_12_two_minus	s__Roseburia_sp._40_7	0.916126737	1
s__Clostridiales_bacterium_41_12_two_minus	s__Anaeromassilibacillus_sp._An250	0.565951539	176
s__Clostridiales_bacterium_41_12_two_minus	s__Clostridium_sp._CAG302	0.724539944	170
s__Clostridiales_bacterium_41_12_two_minus	s__Clostridium_sp._CAG1013	0.707831646	6
s__Clostridiales_bacterium_41_12_two_minus	s__Enterococcus_faecium	0.586510998	129
s__Clostridiales_bacterium_41_12_two_minus	s__Firmicutes_bacterium_CAG94	0.697624621	25
s__Clostridiales_bacterium_41_12_two_minus	s__Roseburia_sp._831b	0.586572386	248
s__Clostridiales_bacterium_41_12_two_minus	s__Clostridiales_bacterium_Nov_37_41	0.51044253	383
s__Clostridiales_bacterium_41_12_two_minus	s__Ruminococcus_sp._CAG488	0.743970753	136
s__Clostridiales_bacterium_41_12_two_minus	s__uncultured_Roseburia_sp.	0.698231821	6
s__Clostridiales_bacterium_41_12_two_minus	s__Coprococcus_sp._CAG131-related_45_246	0.710168341	172
s__Clostridiales_bacterium_41_12_two_minus	s__Faecalicatena_contorta	0.506044383	540
s__Clostridiales_bacterium_41_12_two_minus	s__Roseburia_sp._499	0.580473445	119
s__Bacteroides_eggerthii	s__Bacteroides_massiliensis	0.569211279	39
s__Bacteroides_eggerthii	s__Proteobacteria_bacterium_CAG139	0.530408143	150
s__Bacteroides_eggerthii	s__Bacteroides_stercoris_CAG120	0.570239433	114
s__Bacteroides_eggerthii	s__Bacteroides_sp._3_1_40A	0.511045411	187
s__Bacteroides_eggerthii	s__Bacteroides_clarus	0.583751593	11
s__Bacteroides_eggerthii	s__Parabacteroides_johnsonii	0.514394736	261
s__Bacteroides_eggerthii	s__Prevotella_bivia	0.704437446	5
s__Bacteroides_eggerthii	s__Ornithobacterium_rhinotracheale	0.666876081	35
s__Bacteroides_eggerthii	s__Prevotella_disiens	0.715069734	8
s__Bacteroides_eggerthii	s__Bacteroides_gallinarum	0.515666512	221
s__Bacteroides_eggerthii	s__Bacteroides_sp._CAG98	0.580846323	26
s__Bacteroides_eggerthii	s__Prevotella_sp._109	0.66620676	328
s__Clostridiales_bacterium_KLE1615	s__Clostridium_clostridioforme	0.581324472	50
s__Clostridiales_bacterium_KLE1615	s__Blautia_sp._CAG37	0.565221746	22
s__Clostridiales_bacterium_KLE1615	s__Dorea_formicigenerans	0.508661794	298
s__Clostridiales_bacterium_KLE1615	s__Lachnospiraceae_bacterium_A4	0.530563556	865
s__Clostridiales_bacterium_KLE1615	s__Dialister_invisus	0.686836448	108
s__Clostridiales_bacterium_KLE1615	s__Eubacterium_eligens	0.514769679	307
s__Clostridiales_bacterium_KLE1615	s__Roseburia_sp._CAG18_43_25	0.601319933	96
s__Clostridiales_bacterium_KLE1615	s__Ruminococcus_sp._5_1_39BFAA	0.512974194	141
s__Clostridiales_bacterium_KLE1615	s__Clostridiales_bacterium_36_14	0.525303958	220
s__Clostridiales_bacterium_KLE1615	s__uncultured_Lachnospira_sp.	0.964096035	1
s__Clostridiales_bacterium_KLE1615	s__Roseburia_sp._CAG18	0.60073607	61
s__Clostridiales_bacterium_KLE1615	s__Clostridium_sp._CAG230	0.665179183	28
s__Clostridiales_bacterium_KLE1615	s__Marvinbryantia_formatexigens	0.531528803	292
s__Clostridiales_bacterium_KLE1615	s__Catonella_morbi	0.525977558	162
s__Clostridiales_bacterium_KLE1615	s__Dialister_invisus_CAG218	0.703214269	76
s__Clostridiales_bacterium_KLE1615	s__Eubacterium_sp._41_20	0.527838359	72
s__Clostridiales_bacterium_KLE1615	s__Firmicutes_bacterium_CAG41	0.766345588	1
s__Clostridiales_bacterium_KLE1615	s__Anaerotruncus_sp._G32012	0.623312926	9
s__Clostridiales_bacterium_KLE1615	s__Lachnospiraceae_bacterium_5_1_63FAA	0.51432264	180
s__Clostridiales_bacterium_KLE1615	s__Ruminococcus_sp._CAG60	0.566511123	252
s__Clostridiales_bacterium_KLE1615	s__Clostridium_sp._CAG242	0.650868095	14
s__Clostridiales_bacterium_KLE1615	s__Lachnoclostridium_sp._An169	0.519192692	458
s__Clostridiales_bacterium_KLE1615	s__Lachnospiraceae_bacterium_A2	0.520286895	82
s__Clostridiales_bacterium_KLE1615	s__Eubacterium_plexicaudatum	0.710738113	11
s__Clostridiales_bacterium_KLE1615	s__Ruminococcus_sp._CAG9	0.525371398	52
s__Clostridiales_bacterium_KLE1615	s__Bacteroides_pectinophilus	0.70514497	1
s__Clostridiales_bacterium_KLE1615	s__Roseburia_sp._499	0.703066739	1
s__Odoribacter_splanchnicus	s__Alistipes_sp._56_sp_Nov_56_25	0.70355062	22
s__Odoribacter_splanchnicus	s__Bacteroides_coprophilus	0.512843197	637
s__Odoribacter_splanchnicus	s__Butyricimonas_virosa	0.819223129	4
s__Odoribacter_splanchnicus	s__Barnesiella_intestinihominis	0.703988196	7
s__Odoribacter_splanchnicus	s__Bacteroides_sp._43_108	0.545789175	324
s__Odoribacter_splanchnicus	s__Merdimonas_faecis	0.685948779	73
s__Odoribacter_splanchnicus	s__Bacteroides_sp._CAG20	0.671353039	51
s__Odoribacter_splanchnicus	s__Firmicutes_bacterium_CAG238	0.73274777	15
s__Odoribacter_splanchnicus	s__Bacteroidales_bacterium_43_8	0.747300473	39
s__Odoribacter_splanchnicus	s__Cryptobacterium_sp._CAG338	0.501417796	594
s__Odoribacter_splanchnicus	s__Clostridium_sp._CAG169	0.524101194	205
s__Odoribacter_splanchnicus	s__Actinomyces_radicidentis	0.72221911	34
s__Odoribacter_splanchnicus	s__Bacteroides_sp._3_1_19	0.519838394	611
s__Odoribacter_splanchnicus	s__Alistipes_sp._CAG268	0.752301952	17
s__Odoribacter_splanchnicus	s__Pseudoflavonifractor_sp._An184	0.709922444	33
s__uncultured_Flavonifractor_sp.	s__Olsenella_umbonata	0.726864792	1
s__uncultured_Flavonifractor_sp.	s__Lactobacillus_crispatus	0.717194564	2
s__uncultured_Flavonifractor_sp.	s__Eggerthellaceae_bacterium_AT8	0.727477084	1
s__uncultured_Flavonifractor_sp.	s__Olsenella_sp._oral_taxon_807	0.642877314	1
s__Bifidobacterium_breve	s__Bifidobacterium_catenulatum	0.732235185	2
s__Bifidobacterium_breve	s__Bifidobacterium_kashiwanohense	0.738857455	2
s__Bifidobacterium_breve	s__Bifidobacterium_pseudocatenulatum_CAG263	0.669772158	2
s__Bifidobacterium_breve	s__Bifidobacterium_sp._N5G01	0.613999373	966
s__Eubacterium_ramulus	s__Streptococcus_salivarius	0.669674376	47
s__Eubacterium_ramulus	s__Dorea_formicigenerans	0.684542875	3
s__Eubacterium_ramulus	s__Lachnospiraceae_bacterium_A4	0.511641803	1284
s__Eubacterium_ramulus	s__Tyzzerella_nexilis	0.597558864	123
s__Eubacterium_ramulus	s__Blautia_sp._SF-50	0.690677023	2
s__Eubacterium_ramulus	s__Streptococcus_parasanguinis	0.568599162	59
s__Eubacterium_ramulus	s__Ruminococcus_sp._5_1_39BFAA	0.611045901	30
s__Eubacterium_ramulus	s__Clostridiales_bacterium_36_14	0.70027938	2
s__Eubacterium_ramulus	s__Firmicutes_bacterium_CAG341	0.569125413	263
s__Eubacterium_ramulus	s__Eubacterium_sp._38_16	0.620160028	150
[truncated: 2,781 more rows]
