# Supplementary material for: Exploring the gut microbiota-Parkinson’s disease link: preliminary insights from metagenomics and Mendelian randomization
Source: Front Microbiol. 2025 Sep 26;16:1654418. doi: 10.3389/fmicb.2025.1654418 (PMC12512240; doi:10.3389/fmicb.2025.1654418)
Supplement: Supplementary file 1 [file Data_Sheet_1.ZIP › Analyse data/network/node.csv]

Id	module	Abundance	Label	weight_degree	closeness_centrality	betweenness_centrality	eigenvector_centrality
s__Absiella_dolichum	6	0.937351119	s__Absiella_dolichum	9.551651574	0.001036152	921	0.012512692
s__Acidiphilium_sp._CAG727	2	0.655689518	s__Acidiphilium_sp._CAG727	20.27186149	20.27186149	20.27186149	20.27186149
s__Actinomyces_radicidentis	3	0.993210506	s__Actinomyces_radicidentis	14.94291761	14.94291761	14.94291761	14.94291761
s__Adlercreutzia_equolifaciens	5	48.12581491	s__Adlercreutzia_equolifaciens	11.25812139	11.25812139	11.25812139	11.25812139
s__Agathobaculum_desmolans	10	1.84939418	s__Agathobaculum_desmolans	1.821175088	1.821175088	1.821175088	1.821175088
s__Akkermansia_muciniphila	5	6.846297918	s__Akkermansia_muciniphila	14.28744148	14.28744148	14.28744148	14.28744148
s__Akkermansia_muciniphila_CAG154	5	1.164163056	s__Akkermansia_muciniphila_CAG154	12.47360467	12.47360467	12.47360467	12.47360467
s__Akkermansia_sp._54_46	5	0.924415125	s__Akkermansia_sp._54_46	10.73679596	10.73679596	10.73679596	10.73679596
s__Akkermansia_sp._CAG344	8	6.444582835	s__Akkermansia_sp._CAG344	4.825435634	4.825435634	4.825435634	4.825435634
s__Alistipes_finegoldii	3	32.03451324	s__Alistipes_finegoldii	4.152432671	4.152432671	4.152432671	4.152432671
s__Alistipes_finegoldii_CAG68	9	1.147392252	s__Alistipes_finegoldii_CAG68	3.289607485	3.289607485	3.289607485	3.289607485
s__Alistipes_ihumii	3	23.17494978	s__Alistipes_ihumii	17.6591358	17.6591358	17.6591358	17.6591358
s__Alistipes_indistinctus	4	6.730000311	s__Alistipes_indistinctus	1.903336173	1.903336173	1.903336173	1.903336173
s__Alistipes_obesi	3	27.74420285	s__Alistipes_obesi	8.223888751	8.223888751	8.223888751	8.223888751
s__Alistipes_onderdonkii	3	4.695262301	s__Alistipes_onderdonkii	3.603412278	3.603412278	3.603412278	3.603412278
s__Alistipes_putredinis	3	64.71006602	s__Alistipes_putredinis	15.04600757	15.04600757	15.04600757	15.04600757
s__Alistipes_putredinis_CAG67	3	5.850574443	s__Alistipes_putredinis_CAG67	13.74803946	13.74803946	13.74803946	13.74803946
s__Alistipes_senegalensis	3	6.714253147	s__Alistipes_senegalensis	16.97885321	16.97885321	16.97885321	16.97885321
s__Alistipes_shahii	3	6.850708733	s__Alistipes_shahii	16.46290692	16.46290692	16.46290692	16.46290692
s__Alistipes_sp._56_sp_Nov_56_25	3	4.390112448	s__Alistipes_sp._56_sp_Nov_56_25	13.49327279	13.49327279	13.49327279	13.49327279
s__Alistipes_sp._58_9_plus	9	1.417495552	s__Alistipes_sp._58_9_plus	9.762750619	9.762750619	9.762750619	9.762750619
s__Alistipes_sp._AL-1	3	1.224008026	s__Alistipes_sp._AL-1	3.490425774	3.490425774	3.490425774	3.490425774
s__Alistipes_sp._An66	2	0.941668763	s__Alistipes_sp._An66	22.82434056	22.82434056	22.82434056	22.82434056
s__Alistipes_sp._CAG268	3	0.897423567	s__Alistipes_sp._CAG268	17.16654553	17.16654553	17.16654553	17.16654553
s__Alistipes_sp._CAG29	3	6.779166351	s__Alistipes_sp._CAG29	5.292038302	5.292038302	5.292038302	5.292038302
s__Alistipes_sp._CAG435	2	15.57148168	s__Alistipes_sp._CAG435	20.16998756	20.16998756	20.16998756	20.16998756
s__Alistipes_sp._CAG514	2	4.343220611	s__Alistipes_sp._CAG514	20.16822654	20.16822654	20.16822654	20.16822654
s__Alistipes_sp._CAG53	3	5.911983784	s__Alistipes_sp._CAG53	15.08493123	15.08493123	15.08493123	15.08493123
s__Alistipes_sp._CHKCI003	3	1.327337146	s__Alistipes_sp._CHKCI003	8.408064815	8.408064815	8.408064815	8.408064815
s__Alistipes_sp._HGB5	9	3.748484347	s__Alistipes_sp._HGB5	3.321963344	3.321963344	3.321963344	3.321963344
s__Alistipes_timonensis	3	1.472344061	s__Alistipes_timonensis	13.1989093	13.1989093	13.1989093	13.1989093
s__Anaerofilum_sp._An201	6	1.482708075	s__Anaerofilum_sp._An201	8.457868016	8.457868016	8.457868016	8.457868016
s__Anaeromassilibacillus_senegalensis	5	0.696878102	s__Anaeromassilibacillus_senegalensis	10.48630057	10.48630057	10.48630057	10.48630057
s__Anaeromassilibacillus_sp._An172	2	0.621467503	s__Anaeromassilibacillus_sp._An172	10.94102809	10.94102809	10.94102809	10.94102809
s__Anaeromassilibacillus_sp._An200	5	0.894980462	s__Anaeromassilibacillus_sp._An200	17.87138567	17.87138567	17.87138567	17.87138567
s__Anaeromassilibacillus_sp._An250	5	1.404629172	s__Anaeromassilibacillus_sp._An250	13.41890016	13.41890016	13.41890016	13.41890016
s__Anaerostipes_hadrus	7	12.02381489	s__Anaerostipes_hadrus	17.63184497	17.63184497	17.63184497	17.63184497
s__Anaerotignum_lactatifermentans	4	0.852165678	s__Anaerotignum_lactatifermentans	10.97479636	10.97479636	10.97479636	10.97479636
s__Anaerotignum_neopropionicum	4	0.71114057	s__Anaerotignum_neopropionicum	11.94217884	11.94217884	11.94217884	11.94217884
s__Anaerotruncus_colihominis	4	6.050783527	s__Anaerotruncus_colihominis	6.173463787	6.173463787	6.173463787	6.173463787
s__Anaerotruncus_rubiinfantis	4	0.638255119	s__Anaerotruncus_rubiinfantis	10.46928404	10.46928404	10.46928404	10.46928404
s__Anaerotruncus_sp._CAG390	2	1.436516889	s__Anaerotruncus_sp._CAG390	33.44864979	33.44864979	33.44864979	33.44864979
s__Anaerotruncus_sp._G32012	1	1.119792482	s__Anaerotruncus_sp._G32012	8.502986793	8.502986793	8.502986793	8.502986793
s__Angelakisella_massiliensis	2	2.240513499	s__Angelakisella_massiliensis	24.25695859	24.25695859	24.25695859	24.25695859
s__Arabia_massiliensis	5	1.331404982	s__Arabia_massiliensis	9.40728817	9.40728817	9.40728817	9.40728817
s__Bacteroidales_bacterium_43_8	3	1.311358469	s__Bacteroidales_bacterium_43_8	19.68292149	19.68292149	19.68292149	19.68292149
s__Bacteroidales_bacterium_55_9	9	1.05869855	s__Bacteroidales_bacterium_55_9	10.56189204	10.56189204	10.56189204	10.56189204
s__Bacteroides_caccae	7	8.462209703	s__Bacteroides_caccae	9.58046425	9.58046425	9.58046425	9.58046425
s__Bacteroides_caecimuris	3	0.658875127	s__Bacteroides_caecimuris	1.067839573	1.067839573	1.067839573	1.067839573
s__Bacteroides_cellulosilyticus	6	2.828141052	s__Bacteroides_cellulosilyticus	13.32497562	13.32497562	13.32497562	13.32497562
s__Bacteroides_clarus	4	2.257761677	s__Bacteroides_clarus	17.67807698	17.67807698	17.67807698	17.67807698
s__Bacteroides_congonensis	7	1.105962116	s__Bacteroides_congonensis	4.940420566	4.940420566	4.940420566	4.940420566
s__Bacteroides_coprocola	3	8.337822066	s__Bacteroides_coprocola	5.44883801	5.44883801	5.44883801	5.44883801
s__Bacteroides_coprocola_CAG162	3	2.249269488	s__Bacteroides_coprocola_CAG162	5.012307664	5.012307664	5.012307664	5.012307664
s__Bacteroides_coprophilus	4	3.20879129	s__Bacteroides_coprophilus	4.318079105	4.318079105	4.318079105	4.318079105
s__Bacteroides_dorei	4	11.74242497	s__Bacteroides_dorei	9.814425025	9.814425025	9.814425025	9.814425025
s__Bacteroides_eggerthii	4	5.281606511	s__Bacteroides_eggerthii	8.239832221	8.239832221	8.239832221	8.239832221
s__Bacteroides_faecis	4	0.626348873	s__Bacteroides_faecis	11.76451381	11.76451381	11.76451381	11.76451381
s__Bacteroides_finegoldii	4	4.189364585	s__Bacteroides_finegoldii	29.29998566	29.29998566	29.29998566	29.29998566
s__Bacteroides_fluxus	4	1.664762902	s__Bacteroides_fluxus	9.780068424	9.780068424	9.780068424	9.780068424
s__Bacteroides_fragilis	4	21.46166503	s__Bacteroides_fragilis	9.352431642	9.352431642	9.352431642	9.352431642
s__Bacteroides_gallinarum	4	0.870475831	s__Bacteroides_gallinarum	17.60152471	17.60152471	17.60152471	17.60152471
s__Bacteroides_intestinalis	1	2.299446295	s__Bacteroides_intestinalis	2.208133154	2.208133154	2.208133154	2.208133154
s__Bacteroides_massiliensis	4	4.918170497	s__Bacteroides_massiliensis	19.44682096	19.44682096	19.44682096	19.44682096
s__Bacteroides_mediterraneensis	3	1.186450483	s__Bacteroides_mediterraneensis	7.162549877	7.162549877	7.162549877	7.162549877
s__Bacteroides_oleiciplenus	7	2.113347277	s__Bacteroides_oleiciplenus	28.33127603	28.33127603	28.33127603	28.33127603
s__Bacteroides_ovatus	7	15.77840286	s__Bacteroides_ovatus	31.04378731	31.04378731	31.04378731	31.04378731
s__Bacteroides_pectinophilus	1	0.768659577	s__Bacteroides_pectinophilus	31.14494858	31.14494858	31.14494858	31.14494858
s__Bacteroides_plebeius	3	16.38975028	s__Bacteroides_plebeius	4.667147595	4.667147595	4.667147595	4.667147595
s__Bacteroides_plebeius_CAG211	3	5.903191032	s__Bacteroides_plebeius_CAG211	4.626482361	4.626482361	4.626482361	4.626482361
s__Bacteroides_salyersiae	11	1.350696258	s__Bacteroides_salyersiae	2.055896054	2.055896054	2.055896054	2.055896054
s__Bacteroides_sartorii	4	1.116653897	s__Bacteroides_sartorii	22.16531906	22.16531906	22.16531906	22.16531906
s__Bacteroides_sp._1_1_30	7	1.224373495	s__Bacteroides_sp._1_1_30	30.28728956	30.28728956	30.28728956	30.28728956
s__Bacteroides_sp._2_2_4	7	2.388650255	s__Bacteroides_sp._2_2_4	30.09082854	30.09082854	30.09082854	30.09082854
s__Bacteroides_sp._3_1_13	7	1.039541059	s__Bacteroides_sp._3_1_13	27.01543197	27.01543197	27.01543197	27.01543197
s__Bacteroides_sp._3_1_19	4	0.909023554	s__Bacteroides_sp._3_1_19	8.074009837	8.074009837	8.074009837	8.074009837
s__Bacteroides_sp._3_1_33FAA	4	1.369358996	s__Bacteroides_sp._3_1_33FAA	11.88402781	11.88402781	11.88402781	11.88402781
s__Bacteroides_sp._3_1_40A	4	2.333335748	s__Bacteroides_sp._3_1_40A	23.9240144	23.9240144	23.9240144	23.9240144
s__Bacteroides_sp._43_108	3	2.519912444	s__Bacteroides_sp._43_108	15.16618474	15.16618474	15.16618474	15.16618474
s__Bacteroides_sp._4_1_36	4	1.57690915	s__Bacteroides_sp._4_1_36	20.16701246	20.16701246	20.16701246	20.16701246
s__Bacteroides_sp._4_3_47FAA	4	1.758878237	s__Bacteroides_sp._4_3_47FAA	14.34011035	14.34011035	14.34011035	14.34011035
s__Bacteroides_sp._9_1_42FAA	4	0.905300748	s__Bacteroides_sp._9_1_42FAA	15.1818756	15.1818756	15.1818756	15.1818756
s__Bacteroides_sp._AR29	4	1.013993037	s__Bacteroides_sp._AR29	21.056102	21.056102	21.056102	21.056102
s__Bacteroides_sp._An322	7	1.252372542	s__Bacteroides_sp._An322	30.57874346	30.57874346	30.57874346	30.57874346
s__Bacteroides_sp._CAG20	3	1.808846189	s__Bacteroides_sp._CAG20	16.28998642	16.28998642	16.28998642	16.28998642
s__Bacteroides_sp._CAG770	2	0.695416131	s__Bacteroides_sp._CAG770	20.21134615	20.21134615	20.21134615	20.21134615
s__Bacteroides_sp._CAG98	4	0.722022808	s__Bacteroides_sp._CAG98	13.5758287	13.5758287	13.5758287	13.5758287
s__Bacteroides_sp._D20	4	3.519689285	s__Bacteroides_sp._D20	17.25606448	17.25606448	17.25606448	17.25606448
s__Bacteroides_sp._Marseille-P2653	3	1.012224265	s__Bacteroides_sp._Marseille-P2653	5.107580564	5.107580564	5.107580564	5.107580564
s__Bacteroides_stercoris	4	50.74659325	s__Bacteroides_stercoris	16.93366565	16.93366565	16.93366565	16.93366565
s__Bacteroides_stercoris_CAG120	4	3.660218226	s__Bacteroides_stercoris_CAG120	16.89821319	16.89821319	16.89821319	16.89821319
s__Bacteroides_thetaiotaomicron	4	7.416742046	s__Bacteroides_thetaiotaomicron	8.913454242	8.913454242	8.913454242	8.913454242
s__Bacteroides_uniformis	4	42.87887526	s__Bacteroides_uniformis	19.92948821	19.92948821	19.92948821	19.92948821
s__Bacteroides_uniformis_CAG3	4	0.63109787	s__Bacteroides_uniformis_CAG3	17.87251685	17.87251685	17.87251685	17.87251685
s__Bacteroides_vulgatus	4	38.84635181	s__Bacteroides_vulgatus	21.84950617	21.84950617	21.84950617	21.84950617
s__Bacteroides_xylanisolvens	7	4.894649871	s__Bacteroides_xylanisolvens	25.17957821	25.17957821	25.17957821	25.17957821
s__Barnesiella_intestinihominis	3	2.546789177	s__Barnesiella_intestinihominis	16.4447845	16.4447845	16.4447845	16.4447845
s__Bifidobacterium_adolescentis	3	53.29153249	s__Bifidobacterium_adolescentis	1.999457058	1.999457058	1.999457058	1.999457058
s__Bifidobacterium_animalis	2	1.156177662	s__Bifidobacterium_animalis	5.363628437	5.363628437	5.363628437	5.363628437
s__Bifidobacterium_bifidum	5	9.203345473	s__Bifidobacterium_bifidum	7.058493416	7.058493416	7.058493416	7.058493416
s__Bifidobacterium_breve	11	4.956259672	s__Bifidobacterium_breve	4.328189645	4.328189645	4.328189645	4.328189645
s__Bifidobacterium_catenulatum	11	4.848581143	s__Bifidobacterium_catenulatum	4.601347373	4.601347373	4.601347373	4.601347373
s__Bifidobacterium_dentium	2	6.797756907	s__Bifidobacterium_dentium	6.38271007	6.38271007	6.38271007	6.38271007
s__Bifidobacterium_kashiwanohense	11	3.968738392	s__Bifidobacterium_kashiwanohense	4.582290785	4.582290785	4.582290785	4.582290785
s__Bifidobacterium_longum	11	118.6101922	s__Bifidobacterium_longum	0.841841926	0.841841926	0.841841926	0.841841926
s__Bifidobacterium_pseudocatenulatum	11	76.8386277	s__Bifidobacterium_pseudocatenulatum	4.595288893	4.595288893	4.595288893	4.595288893
s__Bifidobacterium_pseudocatenulatum_CAG263	11	0.91862832	s__Bifidobacterium_pseudocatenulatum_CAG263	5.566276386	5.566276386	5.566276386	5.566276386
s__Bifidobacterium_sp._N5G01	11	0.690143312	s__Bifidobacterium_sp._N5G01	5.388891771	5.388891771	5.388891771	5.388891771
s__Bilophila_sp._4_1_30	2	0.81552168	s__Bilophila_sp._4_1_30	5.364504134	5.364504134	5.364504134	5.364504134
s__Bilophila_wadsworthia	2	6.753865091	s__Bilophila_wadsworthia	2.018692689	2.018692689	2.018692689	2.018692689
s__Blautia_hansenii	7	1.395624142	s__Blautia_hansenii	32.47354055	32.47354055	32.47354055	32.47354055
s__Blautia_hydrogenotrophica	1	0.858294194	s__Blautia_hydrogenotrophica	6.404978282	6.404978282	6.404978282	6.404978282
s__Blautia_massiliensis	1	2.131061016	s__Blautia_massiliensis	18.50061911	18.50061911	18.50061911	18.50061911
s__Blautia_obeum	1	27.5711426	s__Blautia_obeum	23.19502699	23.19502699	23.19502699	23.19502699
s__Blautia_producta	7	2.554960249	s__Blautia_producta	26.89853936	26.89853936	26.89853936	26.89853936
s__Blautia_schinkii	7	1.18190088	s__Blautia_schinkii	21.85821668	21.85821668	21.85821668	21.85821668
s__Blautia_sp._An249	1	0.623135507	s__Blautia_sp._An249	6.854092735	6.854092735	6.854092735	6.854092735
s__Blautia_sp._CAG237	6	21.33897749	s__Blautia_sp._CAG237	13.08855729	13.08855729	13.08855729	13.08855729
s__Blautia_sp._CAG257	7	4.869811721	s__Blautia_sp._CAG257	30.75098119	30.75098119	30.75098119	30.75098119
s__Blautia_sp._CAG37	6	4.76725629	s__Blautia_sp._CAG37	11.61041429	11.61041429	11.61041429	11.61041429
s__Blautia_sp._CAG37_48_57	6	10.26720693	s__Blautia_sp._CAG37_48_57	14.78487516	14.78487516	14.78487516	14.78487516
s__Blautia_sp._CAG52	1	1.158958255	s__Blautia_sp._CAG52	17.42059219	17.42059219	17.42059219	17.42059219
s__Blautia_sp._KLE_1732	1	14.46903066	s__Blautia_sp._KLE_1732	17.66596648	17.66596648	17.66596648	17.66596648
s__Blautia_sp._Marseille-P2398	1	1.755900663	s__Blautia_sp._Marseille-P2398	32.94319226	32.94319226	32.94319226	32.94319226
s__Blautia_sp._Marseille-P3087	4	4.791562808	s__Blautia_sp._Marseille-P3087	5.796063218	5.796063218	5.796063218	5.796063218
s__Blautia_sp._Marseille-P3201T	7	0.675497466	s__Blautia_sp._Marseille-P3201T	31.11882497	31.11882497	31.11882497	31.11882497
s__Blautia_sp._SF-50	1	3.194245137	s__Blautia_sp._SF-50	19.60190514	19.60190514	19.60190514	19.60190514
s__Blautia_wexlerae	1	15.02589066	s__Blautia_wexlerae	30.9175811	30.9175811	30.9175811	30.9175811
s__Bryobacter_aggregatus	7	1.146397608	s__Bryobacter_aggregatus	30.56485714	30.56485714	30.56485714	30.56485714
s__Burkholderiales_bacterium_1_1_47	9	0.894303875	s__Burkholderiales_bacterium_1_1_47	2.303806632	2.303806632	2.303806632	2.303806632
s__Butyricicoccus_pullicaecorum	6	2.452666316	s__Butyricicoccus_pullicaecorum	2.775422236	2.775422236	2.775422236	2.775422236
s__Butyricicoccus_sp._BB10	9	2.555239972	s__Butyricicoccus_sp._BB10	3.557686227	3.557686227	3.557686227	3.557686227
s__Butyricimonas_sp._Marseille-P3923	3	0.76629831	s__Butyricimonas_sp._Marseille-P3923	4.858867888	4.858867888	4.858867888	4.858867888
s__Butyricimonas_virosa	3	2.792720181	s__Butyricimonas_virosa	17.8307147	17.8307147	17.8307147	17.8307147
s__Butyrivibrio_sp._CAG318	2	0.737407591	s__Butyrivibrio_sp._CAG318	19.8609484	19.8609484	19.8609484	19.8609484
s__Campylobacter_coli	6	0.715748884	s__Campylobacter_coli	10.4445688	10.4445688	10.4445688	10.4445688
s__Candidatus_Endolissoclinum_sp._TMED37	7	1.750375211	s__Candidatus_Endolissoclinum_sp._TMED37	29.06682169	29.06682169	29.06682169	29.06682169
s__Candidatus_Gastranaerophilales_bacterium_HUM_18	5	0.695866852	s__Candidatus_Gastranaerophilales_bacterium_HUM_18	1.786884148	1.786884148	1.786884148	1.786884148
s__Catenibacterium_mitsuokai	4	1.616929738	s__Catenibacterium_mitsuokai	14.48230746	14.48230746	14.48230746	14.48230746
s__Catonella_morbi	1	1.672035086	s__Catonella_morbi	26.9143611	26.9143611	26.9143611	26.9143611
s__Chlamydia_trachomatis	2	2.811724611	s__Chlamydia_trachomatis	20.82041246	20.82041246	20.82041246	20.82041246
s__Citrobacter_freundii	2	3.20430363	s__Citrobacter_freundii	19.92275081	19.92275081	19.92275081	19.92275081
s__Clostridia_bacterium_UC5.1-1D1	8	1.295109155	s__Clostridia_bacterium_UC5.1-1D1	6.202340367	6.202340367	6.202340367	6.202340367
s__Clostridiales_bacterium	2	2.674771316	s__Clostridiales_bacterium	23.98293373	23.98293373	23.98293373	23.98293373
s__Clostridiales_bacterium_36_14	1	2.594883873	s__Clostridiales_bacterium_36_14	33.87791444	33.87791444	33.87791444	33.87791444
s__Clostridiales_bacterium_41_12_two_minus	5	5.367387699	s__Clostridiales_bacterium_41_12_two_minus	14.49436493	14.49436493	14.49436493	14.49436493
s__Clostridiales_bacterium_41_21_two_genomes	7	3.470285777	s__Clostridiales_bacterium_41_21_two_genomes	6.210875832	6.210875832	6.210875832	6.210875832
s__Clostridiales_bacterium_42_27	4	17.84127876	s__Clostridiales_bacterium_42_27	7.287684418	7.287684418	7.287684418	7.287684418
s__Clostridiales_bacterium_44_9	5	2.022246186	s__Clostridiales_bacterium_44_9	13.21488452	13.21488452	13.21488452	13.21488452
s__Clostridiales_bacterium_45_37	1	1.045075618	s__Clostridiales_bacterium_45_37	2.253289511	2.253289511	2.253289511	2.253289511
s__Clostridiales_bacterium_52_15	5	17.6733691	s__Clostridiales_bacterium_52_15	15.9926651	15.9926651	15.9926651	15.9926651
s__Clostridiales_bacterium_59_14	6	11.54250239	s__Clostridiales_bacterium_59_14	4.317761682	4.317761682	4.317761682	4.317761682
s__Clostridiales_bacterium_KLE1615	1	5.172774407	s__Clostridiales_bacterium_KLE1615	19.832962	19.832962	19.832962	19.832962
s__Clostridiales_bacterium_NK3B98	2	1.300206671	s__Clostridiales_bacterium_NK3B98	10.05401085	10.05401085	10.05401085	10.05401085
s__Clostridiales_bacterium_Nov_37_41	1	0.977368872	s__Clostridiales_bacterium_Nov_37_41	17.81838665	17.81838665	17.81838665	17.81838665
s__Clostridiales_bacterium_VE202-03	8	0.929606541	s__Clostridiales_bacterium_VE202-03	12.0963484	12.0963484	12.0963484	12.0963484
s__Clostridiales_bacterium_VE202-16	6	0.695973214	s__Clostridiales_bacterium_VE202-16	1.88687293	1.88687293	1.88687293	1.88687293
s__Clostridiales_bacterium_VE202-21	5	2.95666763	s__Clostridiales_bacterium_VE202-21	13.21591977	13.21591977	13.21591977	13.21591977
s__Clostridiales_bacterium_VE202-26	8	1.085390277	s__Clostridiales_bacterium_VE202-26	12.94316848	12.94316848	12.94316848	12.94316848
s__Clostridioides_difficile	2	15.32571319	s__Clostridioides_difficile	4.140213929	4.140213929	4.140213929	4.140213929
s__Clostridium_asparagiforme	8	0.94483272	s__Clostridium_asparagiforme	11.78603397	11.78603397	11.78603397	11.78603397
s__Clostridium_bolteae	8	3.284541598	s__Clostridium_bolteae	6.364214631	6.364214631	6.364214631	6.364214631
s__Clostridium_botulinum	1	0.727851037	s__Clostridium_botulinum	17.52107952	17.52107952	17.52107952	17.52107952
s__Clostridium_cellulosi	2	0.71136605	s__Clostridium_cellulosi	16.65756215	16.65756215	16.65756215	16.65756215
s__Clostridium_clostridioforme	1	4.876064182	s__Clostridium_clostridioforme	17.7146613	17.7146613	17.7146613	17.7146613
s__Clostridium_glycyrrhizinilyticum	7	0.772410307	s__Clostridium_glycyrrhizinilyticum	24.3032995	24.3032995	24.3032995	24.3032995
s__Clostridium_leptum	6	6.333844074	s__Clostridium_leptum	2.483311748	2.483311748	2.483311748	2.483311748
s__Clostridium_perfringens	1	0.752381666	s__Clostridium_perfringens	11.14205155	11.14205155	11.14205155	11.14205155
s__Clostridium_phoceensis	8	4.592599395	s__Clostridium_phoceensis	11.56344163	11.56344163	11.56344163	11.56344163
s__Clostridium_saccharolyticum	10	0.722925263	s__Clostridium_saccharolyticum	2.73183014	2.73183014	2.73183014	2.73183014
s__Clostridium_scindens	8	3.096999203	s__Clostridium_scindens	13.03420116	13.03420116	13.03420116	13.03420116
s__Clostridium_sp._42_12	6	3.066279832	s__Clostridium_sp._42_12	7.340507559	7.340507559	7.340507559	7.340507559
s__Clostridium_sp._AT4	10	1.195343243	s__Clostridium_sp._AT4	1.099712128	1.099712128	1.099712128	1.099712128
s__Clostridium_sp._ATCC_BAA-442	8	2.514873866	s__Clostridium_sp._ATCC_BAA-442	9.991120115	9.991120115	9.991120115	9.991120115
s__Clostridium_sp._CAG1013	5	1.30861562	s__Clostridium_sp._CAG1013	15.72834106	15.72834106	15.72834106	15.72834106
s__Clostridium_sp._CAG1024	2	1.065784949	s__Clostridium_sp._CAG1024	36.3884359	36.3884359	36.3884359	36.3884359
s__Clostridium_sp._CAG127	9	7.713656922	s__Clostridium_sp._CAG127	4.081517865	4.081517865	4.081517865	4.081517865
s__Clostridium_sp._CAG138	2	6.466300559	s__Clostridium_sp._CAG138	22.88889795	22.88889795	22.88889795	22.88889795
s__Clostridium_sp._CAG169	3	1.110726662	s__Clostridium_sp._CAG169	9.970557046	9.970557046	9.970557046	9.970557046
s__Clostridium_sp._CAG217	9	32.01402154	s__Clostridium_sp._CAG217	0.998283101	0.998283101	0.998283101	0.998283101
s__Clostridium_sp._CAG217_53_7	9	3.176653044	s__Clostridium_sp._CAG217_53_7	1.510967466	1.510967466	1.510967466	1.510967466
s__Clostridium_sp._CAG221	10	2.497881341	s__Clostridium_sp._CAG221	4.001822028	4.001822028	4.001822028	4.001822028
s__Clostridium_sp._CAG226	2	8.360245699	s__Clostridium_sp._CAG226	29.82264809	29.82264809	29.82264809	29.82264809
s__Clostridium_sp._CAG230	1	2.44029209	s__Clostridium_sp._CAG230	8.471609406	8.471609406	8.471609406	8.471609406
s__Clostridium_sp._CAG242	1	0.985088571	s__Clostridium_sp._CAG242	11.63823838	11.63823838	11.63823838	11.63823838
s__Clostridium_sp._CAG299	8	1.73332546	s__Clostridium_sp._CAG299	18.04015113	18.04015113	18.04015113	18.04015113
s__Clostridium_sp._CAG302	5	1.313107917	s__Clostridium_sp._CAG302	10.10923495	10.10923495	10.10923495	10.10923495
s__Clostridium_sp._CAG343	5	0.741560921	s__Clostridium_sp._CAG343	11.10899717	11.10899717	11.10899717	11.10899717
s__Clostridium_sp._CAG349	2	11.04167386	s__Clostridium_sp._CAG349	20.16977709	20.16977709	20.16977709	20.16977709
s__Clostridium_sp._CAG349_48_7	2	1.074016529	s__Clostridium_sp._CAG349_48_7	20.16736798	20.16736798	20.16736798	20.16736798
s__Clostridium_sp._CAG413	2	3.411361828	s__Clostridium_sp._CAG413	26.29676766	26.29676766	26.29676766	26.29676766
s__Clostridium_sp._CAG417	5	1.762875996	s__Clostridium_sp._CAG417	3.181990213	3.181990213	3.181990213	3.181990213
s__Clostridium_sp._CAG43	10	14.46116118	s__Clostridium_sp._CAG43	8.551850237	8.551850237	8.551850237	8.551850237
s__Clostridium_sp._CAG448	2	1.264000636	s__Clostridium_sp._CAG448	22.63792104	22.63792104	22.63792104	22.63792104
s__Clostridium_sp._CAG510	9	1.547040567	s__Clostridium_sp._CAG510	10.62570907	10.62570907	10.62570907	10.62570907
s__Clostridium_sp._CAG58	5	7.310302291	s__Clostridium_sp._CAG58	2.741730154	2.741730154	2.741730154	2.741730154
s__Clostridium_sp._CAG62	9	1.001838056	s__Clostridium_sp._CAG62	3.927251045	3.927251045	3.927251045	3.927251045
s__Clostridium_sp._CAG62_40_43	9	0.742579518	s__Clostridium_sp._CAG62_40_43	2.979623438	2.979623438	2.979623438	2.979623438
s__Clostridium_sp._CAG7	10	10.05225964	s__Clostridium_sp._CAG7	9.766034637	9.766034637	9.766034637	9.766034637
s__Clostridium_sp._CAG75	6	2.832231731	s__Clostridium_sp._CAG75	7.334134733	7.334134733	7.334134733	7.334134733
s__Clostridium_sp._CAG780	5	2.699829911	s__Clostridium_sp._CAG780	9.080949823	9.080949823	9.080949823	9.080949823
s__Clostridium_sp._CAG91	9	1.561159204	s__Clostridium_sp._CAG91	2.665083223	2.665083223	2.665083223	2.665083223
s__Clostridium_sp._CAG914	2	1.195723577	s__Clostridium_sp._CAG914	20.75454068	20.75454068	20.75454068	20.75454068
s__Clostridium_sp._CAG964	2	25.71108848	s__Clostridium_sp._CAG964	7.420617916	7.420617916	7.420617916	7.420617916
s__Clostridium_sp._KLE_1755	6	2.231794039	s__Clostridium_sp._KLE_1755	7.092178275	7.092178275	7.092178275	7.092178275
s__Clostridium_sp._L2-50	5	2.56907239	s__Clostridium_sp._L2-50	6.064474473	6.064474473	6.064474473	6.064474473
s__Clostridium_sp._M62_1	1	2.123045266	s__Clostridium_sp._M62_1	11.16293797	11.16293797	11.16293797	11.16293797
s__Clostridium_sp._SS2_1	7	1.069292995	s__Clostridium_sp._SS2_1	22.25878295	22.25878295	22.25878295	22.25878295
s__Clostridium_symbiosum	1	0.831555564	s__Clostridium_symbiosum	9.508227166	9.508227166	9.508227166	9.508227166
s__Clostridium_viride	5	1.003452445	s__Clostridium_viride	10.51127558	10.51127558	10.51127558	10.51127558
s__Collinsella_aerofaciens	8	42.4649471	s__Collinsella_aerofaciens	9.449465743	9.449465743	9.449465743	9.449465743
s__Collinsella_sp._4_8_47FAA	8	4.217451845	s__Collinsella_sp._4_8_47FAA	10.13157291	10.13157291	10.13157291	10.13157291
s__Collinsella_sp._60_9	8	1.378563963	s__Collinsella_sp._60_9	10.05633049	10.05633049	10.05633049	10.05633049
s__Collinsella_sp._CAG166	8	2.409978936	s__Collinsella_sp._CAG166	8.829393721	8.829393721	8.829393721	8.829393721
s__Collinsella_sp._TF06-26	8	11.47139033	s__Collinsella_sp._TF06-26	11.96844537	11.96844537	11.96844537	11.96844537
s__Coprobacillus_sp._8_1_38FAA	7	1.704552619	s__Coprobacillus_sp._8_1_38FAA	30.76459006	30.76459006	30.76459006	30.76459006
s__Coprobacillus_sp._CAG235	7	2.104597793	s__Coprobacillus_sp._CAG235	28.80097908	28.80097908	28.80097908	28.80097908
s__Coprococcus_catus	2	10.49744273	s__Coprococcus_catus	2.058845414	2.058845414	2.058845414	2.058845414
s__Coprococcus_comes	1	10.11163031	s__Coprococcus_comes	28.89195211	28.89195211	28.89195211	28.89195211
s__Coprococcus_eutactus	4	4.653246724	s__Coprococcus_eutactus	7.795288495	7.795288495	7.795288495	7.795288495
s__Coprococcus_sp._CAG131-related_45_246	2	0.697850051	s__Coprococcus_sp._CAG131-related_45_246	21.86917047	21.86917047	21.86917047	21.86917047
s__Coprococcus_sp._CAG782	9	1.089355391	s__Coprococcus_sp._CAG782	10.35313667	10.35313667	10.35313667	10.35313667
s__Coprococcus_sp._HPP0048	7	0.860282166	s__Coprococcus_sp._HPP0048	29.73061266	29.73061266	29.73061266	29.73061266
s__Coprococcus_sp._HPP0074	7	1.888578252	s__Coprococcus_sp._HPP0074	14.49597859	14.49597859	14.49597859	14.49597859
s__Cryptobacterium_sp._CAG338	5	1.136460123	s__Cryptobacterium_sp._CAG338	8.868563883	8.868563883	8.868563883	8.868563883
s__Deltaproteobacteria_bacterium_CG11_big_fil_rev_8_21_14_0_20_47_16	7	1.683549838	s__Deltaproteobacteria_bacterium_CG11_big_fil_rev_8_21_14_0_20_47_16	30.47501987	30.47501987	30.47501987	30.47501987
s__Desulfovibrio_piger	1	2.596573786	s__Desulfovibrio_piger	4.091870978	4.091870978	4.091870978	4.091870978
s__Desulfovibrio_sp._An276	3	4.810278251	s__Desulfovibrio_sp._An276	8.511531788	8.511531788	8.511531788	8.511531788
s__Dialister_invisus	1	3.460825207	s__Dialister_invisus	4.845820752	4.845820752	4.845820752	4.845820752
s__Dialister_invisus_CAG218	1	1.423965654	s__Dialister_invisus_CAG218	5.426158389	5.426158389	5.426158389	5.426158389
s__Dialister_sp._CAG357	3	3.997459885	s__Dialister_sp._CAG357	1.964920323	1.964920323	1.964920323	1.964920323
s__Dorea_formicigenerans	1	4.583992436	s__Dorea_formicigenerans	33.17019822	33.17019822	33.17019822	33.17019822
s__Dorea_longicatena	1	20.56924924	s__Dorea_longicatena	24.00424341	24.00424341	24.00424341	24.00424341
s__Dorea_sp._CAG105	1	8.041839566	s__Dorea_sp._CAG105	7.481157972	7.481157972	7.481157972	7.481157972
s__Eggerthella_lenta	4	7.794247856	s__Eggerthella_lenta	4.9845849	4.9845849	4.9845849	4.9845849
s__Eggerthella_sp._1_3_56FAA	4	0.966036634	s__Eggerthella_sp._1_3_56FAA	5.109771811	5.109771811	5.109771811	5.109771811
s__Eggerthella_sp._CAG1427	8	1.241979033	s__Eggerthella_sp._CAG1427	8.987973444	8.987973444	8.987973444	8.987973444
s__Eggerthella_sp._CAG298	3	9.37336926	s__Eggerthella_sp._CAG298	3.004380934	3.004380934	3.004380934	3.004380934
s__Eggerthella_sp._CAG368	8	0.67758633	s__Eggerthella_sp._CAG368	12.50101595	12.50101595	12.50101595	12.50101595
s__Eggerthella_sp._HGA1	4	1.927415457	s__Eggerthella_sp._HGA1	4.126294446	4.126294446	4.126294446	4.126294446
s__Eggerthella_sp._YY7918	3	0.935181678	s__Eggerthella_sp._YY7918	6.638250291	6.638250291	6.638250291	6.638250291
s__Eggerthellaceae_bacterium_AT8	11	1.314142809	s__Eggerthellaceae_bacterium_AT8	5.05813281	5.05813281	5.05813281	5.05813281
s__Eisenbergiella_tayi	2	4.01433079	s__Eisenbergiella_tayi	24.74795182	24.74795182	24.74795182	24.74795182
s__Emergencia_timonensis	8	0.913349607	s__Emergencia_timonensis	8.352979617	8.352979617	8.352979617	8.352979617
s__Enterobacter_cloacae	10	4.46998151	s__Enterobacter_cloacae	7.016992112	7.016992112	7.016992112	7.016992112
s__Enterobacter_hormaechei	10	0.91209046	s__Enterobacter_hormaechei	3.651864756	3.651864756	3.651864756	3.651864756
s__Enterococcus_casseliflavus	5	2.334230796	s__Enterococcus_casseliflavus	7.622681621	7.622681621	7.622681621	7.622681621
s__Enterococcus_faecium	5	1.266289334	s__Enterococcus_faecium	6.036584797	6.036584797	6.036584797	6.036584797
s__Enterorhabdus_caecimuris	5	2.018557848	s__Enterorhabdus_caecimuris	13.23132413	13.23132413	13.23132413	13.23132413
s__Enterorhabdus_mucosicola	5	1.919463693	s__Enterorhabdus_mucosicola	12.00960521	12.00960521	12.00960521	12.00960521
s__Erysipelotrichaceae_bacterium_3_1_53	1	1.030840741	s__Erysipelotrichaceae_bacterium_3_1_53	5.081623314	5.081623314	5.081623314	5.081623314
s__Erysipelotrichaceae_bacterium_6_1_45	5	0.710272339	s__Erysipelotrichaceae_bacterium_6_1_45	5.638443963	5.638443963	5.638443963	5.638443963
s__Escherichia_coli	6	88.56779222	s__Escherichia_coli	7.457390895	7.457390895	7.457390895	7.457390895
s__Escherichia_fergusonii	6	0.726323464	s__Escherichia_fergusonii	4.313322192	4.313322192	4.313322192	4.313322192
s__Eubacterium_eligens	1	3.100255242	s__Eubacterium_eligens	15.35526458	15.35526458	15.35526458	15.35526458
s__Eubacterium_hallii	1	17.21587014	s__Eubacterium_hallii	20.09648294	20.09648294	20.09648294	20.09648294
s__Eubacterium_plexicaudatum	1	0.804775994	s__Eubacterium_plexicaudatum	28.30505809	28.30505809	28.30505809	28.30505809
s__Eubacterium_ramulus	1	4.947190569	s__Eubacterium_ramulus	27.1024248	27.1024248	27.1024248	27.1024248
s__Eubacterium_rectale	1	43.62693021	s__Eubacterium_rectale	29.16162824	29.16162824	29.16162824	29.16162824
s__Eubacterium_rectale_CAG36	1	1.288644955	s__Eubacterium_rectale_CAG36	25.66427603	25.66427603	25.66427603	25.66427603
s__Eubacterium_siraeum	9	4.08815906	s__Eubacterium_siraeum	10.49747143	10.49747143	10.49747143	10.49747143
s__Eubacterium_sp._38_16	1	2.202000142	s__Eubacterium_sp._38_16	8.472144616	8.472144616	8.472144616	8.472144616
s__Eubacterium_sp._41_20	1	1.284506496	s__Eubacterium_sp._41_20	19.36169968	19.36169968	19.36169968	19.36169968
s__Eubacterium_sp._An3	1	0.860598262	s__Eubacterium_sp._An3	24.47192842	24.47192842	24.47192842	24.47192842
s__Eubacterium_sp._CAG115	5	1.808823193	s__Eubacterium_sp._CAG115	2.733867493	2.733867493	2.733867493	2.733867493
s__Eubacterium_sp._CAG146	1	1.128418234	s__Eubacterium_sp._CAG146	10.21743763	10.21743763	10.21743763	10.21743763
s__Eubacterium_sp._CAG156	5	2.122290046	s__Eubacterium_sp._CAG156	1.681723304	1.681723304	1.681723304	1.681723304
s__Eubacterium_sp._CAG180	9	18.74488036	s__Eubacterium_sp._CAG180	5.98462962	5.98462962	5.98462962	5.98462962
s__Eubacterium_sp._CAG192	1	2.479108645	s__Eubacterium_sp._CAG192	3.799898064	3.799898064	3.799898064	3.799898064
s__Eubacterium_sp._CAG202	4	18.52889915	s__Eubacterium_sp._CAG202	1.081450699	1.081450699	1.081450699	1.081450699
s__Eubacterium_sp._CAG251	1	3.537237714	s__Eubacterium_sp._CAG251	7.234046013	7.234046013	7.234046013	7.234046013
s__Eubacterium_sp._CAG274	10	2.33323117	s__Eubacterium_sp._CAG274	6.81455515	6.81455515	6.81455515	6.81455515
s__Eubacterium_sp._CAG38	1	3.999296845	s__Eubacterium_sp._CAG38	3.323348846	3.323348846	3.323348846	3.323348846
s__Eubacterium_ventriosum	6	7.257020807	s__Eubacterium_ventriosum	3.887890261	3.887890261	3.887890261	3.887890261
s__Faecalibacterium_prausnitzii	6	662.0297479	s__Faecalibacterium_prausnitzii	2.93093618	2.93093618	2.93093618	2.93093618
s__Faecalibacterium_sp._CAG74	9	4.357138658	s__Faecalibacterium_sp._CAG74	10.41799682	10.41799682	10.41799682	10.41799682
s__Faecalibacterium_sp._CAG74_58_120	9	5.457484376	s__Faecalibacterium_sp._CAG74_58_120	10.41888823	10.41888823	10.41888823	10.41888823
s__Faecalibacterium_sp._CAG82	6	9.424556657	s__Faecalibacterium_sp._CAG82	6.771100025	6.771100025	6.771100025	6.771100025
s__Faecalibacterium_sp._CAG82-related_59_9	6	2.993957071	s__Faecalibacterium_sp._CAG82-related_59_9	4.134379335	4.134379335	4.134379335	4.134379335
s__Faecalicatena_contorta	5	0.677394944	s__Faecalicatena_contorta	6.52264961	6.52264961	6.52264961	6.52264961
s__Firmicutes_bacterium_ASF500	2	0.739997542	s__Firmicutes_bacterium_ASF500	30.6560307	30.6560307	30.6560307	30.6560307
s__Firmicutes_bacterium_CAG102	2	3.162471485	s__Firmicutes_bacterium_CAG102	2.128418682	2.128418682	2.128418682	2.128418682
s__Firmicutes_bacterium_CAG103	5	27.09395728	s__Firmicutes_bacterium_CAG103	8.364226606	8.364226606	8.364226606	8.364226606
s__Firmicutes_bacterium_CAG110	2	9.302478312	s__Firmicutes_bacterium_CAG110	27.80308845	27.80308845	27.80308845	27.80308845
s__Firmicutes_bacterium_CAG110_56_8	2	1.062260941	s__Firmicutes_bacterium_CAG110_56_8	28.23339396	28.23339396	28.23339396	28.23339396
s__Firmicutes_bacterium_CAG114	5	28.9951674	s__Firmicutes_bacterium_CAG114	10.98110489	10.98110489	10.98110489	10.98110489
s__Firmicutes_bacterium_CAG124	2	15.92898415	s__Firmicutes_bacterium_CAG124	34.05299072	34.05299072	34.05299072	34.05299072
s__Firmicutes_bacterium_CAG129	2	12.27916796	s__Firmicutes_bacterium_CAG129	10.49010201	10.49010201	10.49010201	10.49010201
s__Firmicutes_bacterium_CAG129_59_24	2	5.433395814	s__Firmicutes_bacterium_CAG129_59_24	5.907149252	5.907149252	5.907149252	5.907149252
s__Firmicutes_bacterium_CAG137	2	4.656653343	s__Firmicutes_bacterium_CAG137	24.5878693	24.5878693	24.5878693	24.5878693
s__Firmicutes_bacterium_CAG137_57_8	2	0.823680527	s__Firmicutes_bacterium_CAG137_57_8	20.53924923	20.53924923	20.53924923	20.53924923
s__Firmicutes_bacterium_CAG145	3	1.256952336	s__Firmicutes_bacterium_CAG145	8.2806642	8.2806642	8.2806642	8.2806642
s__Firmicutes_bacterium_CAG170	2	7.054774869	s__Firmicutes_bacterium_CAG170	30.59311258	30.59311258	30.59311258	30.59311258
s__Firmicutes_bacterium_CAG176	2	4.506932489	s__Firmicutes_bacterium_CAG176	11.72431154	11.72431154	11.72431154	11.72431154
s__Firmicutes_bacterium_CAG176_63_11	2	5.379303738	s__Firmicutes_bacterium_CAG176_63_11	9.170758571	9.170758571	9.170758571	9.170758571
s__Firmicutes_bacterium_CAG227	1	14.28575246	s__Firmicutes_bacterium_CAG227	12.33196291	12.33196291	12.33196291	12.33196291
s__Firmicutes_bacterium_CAG238	3	1.578598629	s__Firmicutes_bacterium_CAG238	18.07519319	18.07519319	18.07519319	18.07519319
s__Firmicutes_bacterium_CAG24	6	1.027512442	s__Firmicutes_bacterium_CAG24	11.11516326	11.11516326	11.11516326	11.11516326
s__Firmicutes_bacterium_CAG24053_14	2	3.421817672	s__Firmicutes_bacterium_CAG24053_14	25.10363636	25.10363636	25.10363636	25.10363636
s__Firmicutes_bacterium_CAG272	2	0.914940691	s__Firmicutes_bacterium_CAG272	33.0570435	33.0570435	33.0570435	33.0570435
s__Firmicutes_bacterium_CAG321	2	0.689996412	s__Firmicutes_bacterium_CAG321	9.260429166	9.260429166	9.260429166	9.260429166
s__Firmicutes_bacterium_CAG341	1	2.416863271	s__Firmicutes_bacterium_CAG341	6.708055893	6.708055893	6.708055893	6.708055893
s__Firmicutes_bacterium_CAG41	6	1.159293293	s__Firmicutes_bacterium_CAG41	12.01335956	12.01335956	12.01335956	12.01335956
s__Firmicutes_bacterium_CAG424	6	0.642624259	s__Firmicutes_bacterium_CAG424	12.70400031	12.70400031	12.70400031	12.70400031
s__Firmicutes_bacterium_CAG552_39_19	2	1.873147264	s__Firmicutes_bacterium_CAG552_39_19	18.13827565	18.13827565	18.13827565	18.13827565
s__Firmicutes_bacterium_CAG555	2	1.686339449	s__Firmicutes_bacterium_CAG555	18.13497886	18.13497886	18.13497886	18.13497886
s__Firmicutes_bacterium_CAG56	1	1.344136468	s__Firmicutes_bacterium_CAG56	16.81011602	16.81011602	16.81011602	16.81011602
s__Firmicutes_bacterium_CAG646	3	0.730693237	s__Firmicutes_bacterium_CAG646	2.266659179	2.266659179	2.266659179	2.266659179
s__Firmicutes_bacterium_CAG65	9	0.660561091	s__Firmicutes_bacterium_CAG65	11.05604929	11.05604929	11.05604929	11.05604929
s__Firmicutes_bacterium_CAG65_45_313	9	1.059498224	s__Firmicutes_bacterium_CAG65_45_313	10.62921539	10.62921539	10.62921539	10.62921539
s__Firmicutes_bacterium_CAG83	4	17.35014158	s__Firmicutes_bacterium_CAG83	9.624392118	9.624392118	9.624392118	9.624392118
s__Firmicutes_bacterium_CAG94	5	1.128919237	s__Firmicutes_bacterium_CAG94	16.32248061	16.32248061	16.32248061	16.32248061
s__Flavonifractor_plautii	8	7.374635576	s__Flavonifractor_plautii	14.0645688	14.0645688	14.0645688	14.0645688
s__Flavonifractor_sp._An10	2	0.616451394	s__Flavonifractor_sp._An10	26.08815016	26.08815016	26.08815016	26.08815016
s__Flavonifractor_sp._An100	9	0.768528312	s__Flavonifractor_sp._An100	7.759930342	7.759930342	7.759930342	7.759930342
s__Flavonifractor_sp._An306	2	0.760727305	s__Flavonifractor_sp._An306	26.74739692	26.74739692	26.74739692	26.74739692
s__Fournierella_massiliensis	6	1.250613595	s__Fournierella_massiliensis	5.325915641	5.325915641	5.325915641	5.325915641
s__Fusicatenibacter_saccharivorans	6	57.02396749	s__Fusicatenibacter_saccharivorans	12.87402409	12.87402409	12.87402409	12.87402409
s__Gemmiger_formicilis	6	74.94643916	s__Gemmiger_formicilis	9.778337414	9.778337414	9.778337414	9.778337414
s__Gemmiger_sp._An120	6	1.116245045	s__Gemmiger_sp._An120	7.372652908	7.372652908	7.372652908	7.372652908
s__Gemmiger_sp._An87	6	0.971566329	s__Gemmiger_sp._An87	8.325190365	8.325190365	8.325190365	8.325190365
s__Globicatella_sanguinis	7	1.019493243	s__Globicatella_sanguinis	30.59996596	30.59996596	30.59996596	30.59996596
s__Gordonibacter_massiliensis	3	1.290504962	s__Gordonibacter_massiliensis	7.974154189	7.974154189	7.974154189	7.974154189
s__Gordonibacter_pamelaeae	2	6.535161097	s__Gordonibacter_pamelaeae	15.58636896	15.58636896	15.58636896	15.58636896
s__Gordonibacter_sp._An230	3	0.610459647	s__Gordonibacter_sp._An230	3.501921137	3.501921137	3.501921137	3.501921137
s__Gordonibacter_urolithinfaciens	2	3.882228235	s__Gordonibacter_urolithinfaciens	13.7643502	13.7643502	13.7643502	13.7643502
s__Haemophilus_parainfluenzae	9	0.643357261	s__Haemophilus_parainfluenzae	7.959932681	7.959932681	7.959932681	7.959932681
s__Hespellia_stercorisuis	4	0.731276224	s__Hespellia_stercorisuis	8.864125021	8.864125021	8.864125021	8.864125021
s__Holdemanella_biformis	2	1.46658663	s__Holdemanella_biformis	4.60015058	4.60015058	4.60015058	4.60015058
s__Holdemania_filiformis	11	0.904276773	s__Holdemania_filiformis	0	0	0	0
s__Hungatella_hathewayi	2	8.260844947	s__Hungatella_hathewayi	11.63111331	11.63111331	11.63111331	11.63111331
s__Hydrogenoanaerobacterium_saccharovorans	2	0.873037553	s__Hydrogenoanaerobacterium_saccharovorans	4.149172533	4.149172533	4.149172533	4.149172533
s__Intestinibacter_bartlettii	1	2.117667059	s__Intestinibacter_bartlettii	8.988661309	8.988661309	8.988661309	8.988661309
s__Intestinimonas_butyriciproducens	2	2.821900586	s__Intestinimonas_butyriciproducens	27.89618152	27.89618152	27.89618152	27.89618152
s__Intestinimonas_massiliensis	4	0.733130756	s__Intestinimonas_massiliensis	12.31664194	12.31664194	12.31664194	12.31664194
s__Klebsiella_aerogenes	3	2.057215411	s__Klebsiella_aerogenes	2.794869929	2.794869929	2.794869929	2.794869929
s__Klebsiella_oxytoca	3	1.574478948	s__Klebsiella_oxytoca	4.23792154	4.23792154	4.23792154	4.23792154
s__Klebsiella_pneumoniae	3	39.07035008	s__Klebsiella_pneumoniae	7.544189653	7.544189653	7.544189653	7.544189653
s__Klebsiella_variicola	3	1.053205649	s__Klebsiella_variicola	7.232850947	7.232850947	7.232850947	7.232850947
s__Kluyvera_ascorbata	11	38.3516172	s__Kluyvera_ascorbata	1.999515665	1.999515665	1.999515665	1.999515665
s__Kluyvera_cryocrescens	11	0.790218522	s__Kluyvera_cryocrescens	1.999443988	1.999443988	1.999443988	1.999443988
s__Kluyvera_georgiana	11	0.871255367	s__Kluyvera_georgiana	1.999524706	1.999524706	1.999524706	1.999524706
s__Lachnoclostridium_sp._An14	10	0.818618078	s__Lachnoclostridium_sp._An14	3.259769169	3.259769169	3.259769169	3.259769169
s__Lachnoclostridium_sp._An169	6	0.955299264	s__Lachnoclostridium_sp._An169	10.12781856	10.12781856	10.12781856	10.12781856
s__Lachnoclostridium_sp._An196	2	0.706098399	s__Lachnoclostridium_sp._An196	1.666732244	1.666732244	1.666732244	1.666732244
s__Lachnospira_pectinoschiza	10	0.69035763	s__Lachnospira_pectinoschiza	9.783935363	9.783935363	9.783935363	9.783935363
s__Lachnospiraceae_bacterium_1_4_56FAA	7	1.139294089	s__Lachnospiraceae_bacterium_1_4_56FAA	25.78571868	25.78571868	25.78571868	25.78571868
s__Lachnospiraceae_bacterium_5_1_63FAA	1	1.00222638	s__Lachnospiraceae_bacterium_5_1_63FAA	22.21016121	22.21016121	22.21016121	22.21016121
s__Lachnospiraceae_bacterium_6_1_37FAA	7	1.215481637	s__Lachnospiraceae_bacterium_6_1_37FAA	8.535896374	8.535896374	8.535896374	8.535896374
s__Lachnospiraceae_bacterium_7_1_58FAA	4	2.381519352	s__Lachnospiraceae_bacterium_7_1_58FAA	11.87338208	11.87338208	11.87338208	11.87338208
s__Lachnospiraceae_bacterium_9_1_43BFAA	7	1.258262395	s__Lachnospiraceae_bacterium_9_1_43BFAA	8.551372118	8.551372118	8.551372118	8.551372118
s__Lachnospiraceae_bacterium_A2	1	0.927147624	s__Lachnospiraceae_bacterium_A2	20.81878568	20.81878568	20.81878568	20.81878568
s__Lachnospiraceae_bacterium_A4	1	4.35561114	s__Lachnospiraceae_bacterium_A4	14.14244509	14.14244509	14.14244509	14.14244509
s__Lactobacillus_crispatus	11	2.142314744	s__Lactobacillus_crispatus	5.02509837	5.02509837	5.02509837	5.02509837
s__Lactobacillus_mucosae	11	29.71909996	s__Lactobacillus_mucosae	5.033043919	5.033043919	5.033043919	5.033043919
s__Lactobacillus_ruminis	1	0.726577954	s__Lactobacillus_ruminis	9.360979484	9.360979484	9.360979484	9.360979484
s__Lactobacillus_salivarius	1	6.420249177	s__Lactobacillus_salivarius	7.073871817	7.073871817	7.073871817	7.073871817
s__Lactococcus_garvieae	8	1.584707281	s__Lactococcus_garvieae	9.03783016	9.03783016	9.03783016	9.03783016
s__Lactococcus_lactis	6	3.205788305	s__Lactococcus_lactis	7.645187109	7.645187109	7.645187109	7.645187109
s__Marvinbryantia_formatexigens	1	1.913309445	s__Marvinbryantia_formatexigens	14.34724729	14.34724729	14.34724729	14.34724729
s__Massilimaliae_massiliensis	2	0.614988535	s__Massilimaliae_massiliensis	21.76638925	21.76638925	21.76638925	21.76638925
s__Merdimonas_faecis	3	2.15043105	s__Merdimonas_faecis	14.66865229	14.66865229	14.66865229	14.66865229
s__Microbulbifer_agarilyticus	7	0.980554514	s__Microbulbifer_agarilyticus	31.04336154	31.04336154	31.04336154	31.04336154
s__Mycoplasma_sp._CAG472	2	0.645104269	s__Mycoplasma_sp._CAG472	7.918473987	7.918473987	7.918473987	7.918473987
s__Neglecta_timonensis	5	3.227823857	s__Neglecta_timonensis	15.08832549	15.08832549	15.08832549	15.08832549
s__Odoribacter_splanchnicus	3	5.153167306	s__Odoribacter_splanchnicus	14.04421238	14.04421238	14.04421238	14.04421238
s__Olsenella_sp._oral_taxon_807	11	0.717363294	s__Olsenella_sp._oral_taxon_807	3.903556221	3.903556221	3.903556221	3.903556221
s__Olsenella_umbonata	11	3.053916542	s__Olsenella_umbonata	5.051930503	5.051930503	5.051930503	5.051930503
s__Ornithobacterium_rhinotracheale	4	1.081268011	s__Ornithobacterium_rhinotracheale	22.62934163	22.62934163	22.62934163	22.62934163
s__Oscillibacter_ruminantium	2	0.811024465	s__Oscillibacter_ruminantium	26.60273661	26.60273661	26.60273661	26.60273661
s__Oscillibacter_sp._1-3	2	1.392489734	s__Oscillibacter_sp._1-3	28.36703016	28.36703016	28.36703016	28.36703016
s__Oscillibacter_sp._57_20	2	4.06866875	s__Oscillibacter_sp._57_20	27.88922429	27.88922429	27.88922429	27.88922429
s__Oscillibacter_sp._CAG155	2	0.974992401	s__Oscillibacter_sp._CAG155	18.49150241	18.49150241	18.49150241	18.49150241
s__Oscillibacter_sp._CAG241	2	6.164302675	s__Oscillibacter_sp._CAG241	23.04751292	23.04751292	23.04751292	23.04751292
s__Oscillibacter_sp._CAG241_62_21	2	12.68307048	s__Oscillibacter_sp._CAG241_62_21	20.76743001	20.76743001	20.76743001	20.76743001
s__Oscillibacter_sp._ER4	4	11.92038033	s__Oscillibacter_sp._ER4	9.532249796	9.532249796	9.532249796	9.532249796
s__Oscillibacter_sp._PC13	2	1.262697607	s__Oscillibacter_sp._PC13	24.71361359	24.71361359	24.71361359	24.71361359
s__Oscillibacter_valericigenes	4	1.189462777	s__Oscillibacter_valericigenes	12.36350563	12.36350563	12.36350563	12.36350563
s__Oxalobacter_formigenes	2	0.76099528	s__Oxalobacter_formigenes	13.10511233	13.10511233	13.10511233	13.10511233
s__Parabacteroides_distasonis	4	4.088732336	s__Parabacteroides_distasonis	24.77051487	24.77051487	24.77051487	24.77051487
s__Parabacteroides_goldsteinii	5	0.796149291	s__Parabacteroides_goldsteinii	3.862405901	3.862405901	3.862405901	3.862405901
s__Parabacteroides_gordonii	7	0.651402588	s__Parabacteroides_gordonii	26.0199925	26.0199925	26.0199925	26.0199925
s__Parabacteroides_johnsonii	4	1.615913259	s__Parabacteroides_johnsonii	17.75276848	17.75276848	17.75276848	17.75276848
s__Parabacteroides_merdae	3	5.517828644	s__Parabacteroides_merdae	7.248751488	7.248751488	7.248751488	7.248751488
s__Parabacteroides_merdae_CAG48	3	0.800534761	s__Parabacteroides_merdae_CAG48	8.246135549	8.246135549	8.246135549	8.246135549
s__Parabacteroides_sp._20_3	4	1.034831447	s__Parabacteroides_sp._20_3	12.13536217	12.13536217	12.13536217	12.13536217
s__Parabacteroides_sp._D13	4	1.520279085	s__Parabacteroides_sp._D13	8.023100486	8.023100486	8.023100486	8.023100486
s__Parabacteroides_sp._SN4	3	1.645090567	s__Parabacteroides_sp._SN4	7.566131007	7.566131007	7.566131007	7.566131007
s__Paraprevotella_clara	1	1.901207441	s__Paraprevotella_clara	5.3484662	5.3484662	5.3484662	5.3484662
s__Paraprevotella_clara_CAG116	1	0.714229136	s__Paraprevotella_clara_CAG116	5.332659927	5.332659927	5.332659927	5.332659927
s__Paraprevotella_xylaniphila	9	1.865230115	s__Paraprevotella_xylaniphila	1.06834798	1.06834798	1.06834798	1.06834798
s__Parasutterella_excrementihominis	8	1.016381689	s__Parasutterella_excrementihominis	2.459841484	2.459841484	2.459841484	2.459841484
s__Phage_DP-2017a	7	10.93111292	s__Phage_DP-2017a	29.21396825	29.21396825	29.21396825	29.21396825
s__Phascolarctobacterium_sp._CAG207	8	15.53933258	s__Phascolarctobacterium_sp._CAG207	0.534055971	0.534055971	0.534055971	0.534055971
s__Phascolarctobacterium_succinatutens	2	1.560336153	s__Phascolarctobacterium_succinatutens	22.27918144	22.27918144	22.27918144	22.27918144
s__Phoenicibacter_massiliensis	5	0.892996035	s__Phoenicibacter_massiliensis	15.38247887	15.38247887	15.38247887	15.38247887
s__Prevotella_bivia	4	1.255194954	s__Prevotella_bivia	22.68041108	22.68041108	22.68041108	22.68041108
s__Prevotella_copri	2	1.369659546	s__Prevotella_copri	5.663383642	5.663383642	5.663383642	5.663383642
s__Prevotella_copri_CAG164	2	0.644527449	s__Prevotella_copri_CAG164	5.164456814	5.164456814	5.164456814	5.164456814
s__Prevotella_disiens	4	1.061632834	s__Prevotella_disiens	21.15629428	21.15629428	21.15629428	21.15629428
s__Prevotella_sp._109	4	0.659045873	s__Prevotella_sp._109	1.533793949	1.533793949	1.533793949	1.533793949
s__Prevotella_sp._CAG279	2	1.497174442	s__Prevotella_sp._CAG279	5.223779568	5.223779568	5.223779568	5.223779568
s__Prevotella_sp._S7-1-8	7	0.706534381	s__Prevotella_sp._S7-1-8	30.59056918	30.59056918	30.59056918	30.59056918
s__Proteobacteria_bacterium_CAG139	4	4.073301717	s__Proteobacteria_bacterium_CAG139	3.410293413	3.410293413	3.410293413	3.410293413
s__Pseudoflavonifractor_capillosus	10	1.290317015	s__Pseudoflavonifractor_capillosus	4.211790022	4.211790022	4.211790022	4.211790022
s__Pseudoflavonifractor_sp._An184	3	0.873244352	s__Pseudoflavonifractor_sp._An184	14.27254589	14.27254589	14.27254589	14.27254589
s__Pseudoflavonifractor_sp._Marseille-P3106	2	0.824154098	s__Pseudoflavonifractor_sp._Marseille-P3106	28.42600824	28.42600824	28.42600824	28.42600824
s__Raoultella_ornithinolytica	3	1.882191107	s__Raoultella_ornithinolytica	2.759091536	2.759091536	2.759091536	2.759091536
s__Romboutsia_ilealis	7	0.672057489	s__Romboutsia_ilealis	11.19348834	11.19348834	11.19348834	11.19348834
s__Romboutsia_timonensis	7	6.836568319	s__Romboutsia_timonensis	12.22791515	12.22791515	12.22791515	12.22791515
s__Roseburia_faecis	6	13.49167941	s__Roseburia_faecis	17.2350901	17.2350901	17.2350901	17.2350901
s__Roseburia_hominis	6	24.70523828	s__Roseburia_hominis	14.22949979	14.22949979	14.22949979	14.22949979
s__Roseburia_intestinalis	1	37.68280505	s__Roseburia_intestinalis	17.9338695	17.9338695	17.9338695	17.9338695
s__Roseburia_intestinalis_CAG13	1	1.2642584	s__Roseburia_intestinalis_CAG13	21.98609077	21.98609077	21.98609077	21.98609077
s__Roseburia_inulinivorans	1	28.25810253	s__Roseburia_inulinivorans	12.18543468	12.18543468	12.18543468	12.18543468
s__Roseburia_inulinivorans_CAG15	1	0.780998771	s__Roseburia_inulinivorans_CAG15	12.03703536	12.03703536	12.03703536	12.03703536
s__Roseburia_sp._40_7	5	1.746861476	s__Roseburia_sp._40_7	13.96583493	13.96583493	13.96583493	13.96583493
s__Roseburia_sp._499	1	0.671880064	s__Roseburia_sp._499	21.31549362	21.31549362	21.31549362	21.31549362
s__Roseburia_sp._831b	1	1.029543535	s__Roseburia_sp._831b	16.10777724	16.10777724	16.10777724	16.10777724
s__Roseburia_sp._CAG18	6	2.446130542	s__Roseburia_sp._CAG18	14.83083614	14.83083614	14.83083614	14.83083614
s__Roseburia_sp._CAG18_43_25	6	2.893907742	s__Roseburia_sp._CAG18_43_25	13.83107516	13.83107516	13.83107516	13.83107516
s__Roseburia_sp._CAG303	9	2.62955366	s__Roseburia_sp._CAG303	7.845720161	7.845720161	7.845720161	7.845720161
s__Roseburia_sp._CAG309	9	1.347707999	s__Roseburia_sp._CAG309	11.10225804	11.10225804	11.10225804	11.10225804
s__Roseburia_sp._CAG471	6	4.625424288	s__Roseburia_sp._CAG471	8.902005954	8.902005954	8.902005954	8.902005954
s__Ruminococcaceae_bacterium_D16	7	3.253750368	s__Ruminococcaceae_bacterium_D16	25.94266255	25.94266255	25.94266255	25.94266255
s__Ruminococcaceae_bacterium_D5	2	0.668242711	s__Ruminococcaceae_bacterium_D5	30.9833158	30.9833158	30.9833158	30.9833158
s__Ruminococcaceae_bacterium_P7	5	0.643407027	s__Ruminococcaceae_bacterium_P7	7.487896308	7.487896308	7.487896308	7.487896308
s__Ruminococcaceae_bacterium_cv2	8	1.851021668	s__Ruminococcaceae_bacterium_cv2	6.660304614	6.660304614	6.660304614	6.660304614
s__Ruminococcus_albus	3	1.054167409	s__Ruminococcus_albus	3.591507989	3.591507989	3.591507989	3.591507989
s__Ruminococcus_bicirculans	3	1.617532897	s__Ruminococcus_bicirculans	2.219586631	2.219586631	2.219586631	2.219586631
s__Ruminococcus_bromii	5	7.682881592	s__Ruminococcus_bromii	4.949455101	4.949455101	4.949455101	4.949455101
s__Ruminococcus_callidus	8	40.3175146	s__Ruminococcus_callidus	7.846039552	7.846039552	7.846039552	7.846039552
s__Ruminococcus_champanellensis	2	0.888949522	s__Ruminococcus_champanellensis	24.8590656	24.8590656	24.8590656	24.8590656
s__Ruminococcus_faecis	1	1.130233932	s__Ruminococcus_faecis	13.06322448	13.06322448	13.06322448	13.06322448
s__Ruminococcus_flavefaciens	8	1.876282348	s__Ruminococcus_flavefaciens	4.957985546	4.957985546	4.957985546	4.957985546
s__Ruminococcus_gnavus	7	15.7731315	s__Ruminococcus_gnavus	17.68812181	17.68812181	17.68812181	17.68812181
s__Ruminococcus_gnavus_CAG126	7	3.681101563	s__Ruminococcus_gnavus_CAG126	14.32262642	14.32262642	14.32262642	14.32262642
s__Ruminococcus_lactaris	4	3.207042518	s__Ruminococcus_lactaris	1.693959185	1.693959185	1.693959185	1.693959185
s__Ruminococcus_sp._37_24	5	1.462679697	s__Ruminococcus_sp._37_24	6.417139997	6.417139997	6.417139997	6.417139997
s__Ruminococcus_sp._5_1_39BFAA	1	2.725826235	s__Ruminococcus_sp._5_1_39BFAA	32.47066336	32.47066336	32.47066336	32.47066336
s__Ruminococcus_sp._CAG108	5	6.626559817	s__Ruminococcus_sp._CAG108	8.595211499	8.595211499	8.595211499	8.595211499
s__Ruminococcus_sp._CAG108-related_41_35	5	3.631674338	s__Ruminococcus_sp._CAG108-related_41_35	5.470689989	5.470689989	5.470689989	5.470689989
s__Ruminococcus_sp._CAG17	1	1.500165001	s__Ruminococcus_sp._CAG17	8.13083255	8.13083255	8.13083255	8.13083255
s__Ruminococcus_sp._CAG177	2	17.689553	s__Ruminococcus_sp._CAG177	18.87100102	18.87100102	18.87100102	18.87100102
s__Ruminococcus_sp._CAG254	3	17.22769027	s__Ruminococcus_sp._CAG254	4.401978277	4.401978277	4.401978277	4.401978277
s__Ruminococcus_sp._CAG330	3	4.561143609	s__Ruminococcus_sp._CAG330	0.680320017	0.680320017	0.680320017	0.680320017
s__Ruminococcus_sp._CAG403	3	1.677764615	s__Ruminococcus_sp._CAG403	5.003887567	5.003887567	5.003887567	5.003887567
s__Ruminococcus_sp._CAG488	5	0.932534941	s__Ruminococcus_sp._CAG488	9.655569386	9.655569386	9.655569386	9.655569386
s__Ruminococcus_sp._CAG579	4	1.383454637	s__Ruminococcus_sp._CAG579	2.453560245	2.453560245	2.453560245	2.453560245
s__Ruminococcus_sp._CAG60	6	0.989109355	s__Ruminococcus_sp._CAG60	5.722119702	5.722119702	5.722119702	5.722119702
s__Ruminococcus_sp._CAG9	1	0.79985837	s__Ruminococcus_sp._CAG9	32.3757134	32.3757134	32.3757134	32.3757134
s__Ruminococcus_sp._CAG9-related_41_34	1	1.51424182	s__Ruminococcus_sp._CAG9-related_41_34	9.374559405	9.374559405	9.374559405	9.374559405
s__Ruminococcus_sp._CAG90	1	0.654943292	s__Ruminococcus_sp._CAG90	13.50188981	13.50188981	13.50188981	13.50188981
s__Ruminococcus_sp._JC304	1	6.012668104	s__Ruminococcus_sp._JC304	10.85622243	10.85622243	10.85622243	10.85622243
s__Ruminococcus_sp._SR1_5	1	3.093299935	s__Ruminococcus_sp._SR1_5	7.607413704	7.607413704	7.607413704	7.607413704
s__Ruminococcus_torques	1	15.16779348	s__Ruminococcus_torques	21.33196182	21.33196182	21.33196182	21.33196182
s__Ruthenibacterium_lactatiformans	8	4.599895211	s__Ruthenibacterium_lactatiformans	7.400123158	7.400123158	7.400123158	7.400123158
s__Salmonella_enterica	6	1.865355272	s__Salmonella_enterica	4.158792663	4.158792663	4.158792663	4.158792663
s__Senegalimassilia_anaerobia	6	2.463904375	s__Senegalimassilia_anaerobia	2.841457684	2.841457684	2.841457684	2.841457684
s__Shigella_dysenteriae	6	0.891456562	s__Shigella_dysenteriae	7.473146087	7.473146087	7.473146087	7.473146087
s__Shigella_sonnei	6	2.571347249	s__Shigella_sonnei	6.944177405	6.944177405	6.944177405	6.944177405
s__Slackia_piriformis	6	0.78517141	s__Slackia_piriformis	1.399593525	1.399593525	1.399593525	1.399593525
s__Streptococcus_agalactiae	10	0.844391169	s__Streptococcus_agalactiae	1.622555181	1.622555181	1.622555181	1.622555181
s__Streptococcus_anginosus	3	0.964022421	s__Streptococcus_anginosus	7.357121716	7.357121716	7.357121716	7.357121716
s__Streptococcus_mutans	2	0.969893916	s__Streptococcus_mutans	0.534279549	0.534279549	0.534279549	0.534279549
s__Streptococcus_parasanguinis	1	2.788200342	s__Streptococcus_parasanguinis	14.13363819	14.13363819	14.13363819	14.13363819
s__Streptococcus_salivarius	1	4.688208634	s__Streptococcus_salivarius	14.07583667	14.07583667	14.07583667	14.07583667
s__Streptococcus_thermophilus	1	0.65329368	s__Streptococcus_thermophilus	14.68274675	14.68274675	14.68274675	14.68274675
s__Streptococcus_vestibularis	1	1.712924157	s__Streptococcus_vestibularis	13.42780507	13.42780507	13.42780507	13.42780507
s__Subdoligranulum_sp._4_3_54A2FAA	8	2.143413489	s__Subdoligranulum_sp._4_3_54A2FAA	8.078686766	8.078686766	8.078686766	8.078686766
s__Subdoligranulum_sp._60_17	6	30.12053715	s__Subdoligranulum_sp._60_17	9.862574161	9.862574161	9.862574161	9.862574161
s__Subdoligranulum_sp._CAG314	2	1.023646529	s__Subdoligranulum_sp._CAG314	20.21301176	20.21301176	20.21301176	20.21301176
s__Subdoligranulum_variabile	6	28.97822157	s__Subdoligranulum_variabile	7.746222059	7.746222059	7.746222059	7.746222059
s__Sutterella_wadsworthensis	8	1.85241637	s__Sutterella_wadsworthensis	5.915260296	5.915260296	5.915260296	5.915260296
s__Terrisporobacter_glycolicus	3	1.032832433	s__Terrisporobacter_glycolicus	2.253270367	2.253270367	2.253270367	2.253270367
s__Thermodesulfovibrio_thiophilus	7	1.998207334	s__Thermodesulfovibrio_thiophilus	29.24279198	29.24279198	29.24279198	29.24279198
s__Turicibacter_sanguinis	4	0.811467752	s__Turicibacter_sanguinis	7.621711971	7.621711971	7.621711971	7.621711971
s__Tyzzerella_nexilis	7	4.277640003	s__Tyzzerella_nexilis	32.12725922	32.12725922	32.12725922	32.12725922
s__Tyzzerella_sp._Marseille-P3062	7	1.491087534	s__Tyzzerella_sp._Marseille-P3062	30.37863805	30.37863805	30.37863805	30.37863805
s__Veillonella_parvula	4	1.350203836	s__Veillonella_parvula	11.94213929	11.94213929	11.94213929	11.94213929
s__Veillonella_sp._CAG933	3	1.639766629	s__Veillonella_sp._CAG933	9.244938601	9.244938601	9.244938601	9.244938601
s__Verrucomicrobia_bacterium_CAG312_58_20	2	0.991487308	s__Verrucomicrobia_bacterium_CAG312_58_20	20.17597225	20.17597225	20.17597225	20.17597225
s__Weissella_cibaria	3	2.417646553	s__Weissella_cibaria	6.749713657	6.749713657	6.749713657	6.749713657
s__butyrate-producing_bacterium_SS3_4	1	0.987221396	s__butyrate-producing_bacterium_SS3_4	7.419678734	7.419678734	7.419678734	7.419678734
s__uncultured_Bacteroides_sp.	3	1.806943985	s__uncultured_Bacteroides_sp.	6.610456727	6.610456727	6.610456727	6.610456727
s__uncultured_Blautia_sp.	1	30.0785787	s__uncultured_Blautia_sp.	10.08450872	10.08450872	10.08450872	10.08450872
s__uncultured_Butyricicoccus_sp.	10	40.73682687	s__uncultured_Butyricicoccus_sp.	2.896309071	2.896309071	2.896309071	2.896309071
s__uncultured_Clostridiales_bacterium	2	0.881982758	s__uncultured_Clostridiales_bacterium	13.0892872	13.0892872	13.0892872	13.0892872
s__uncultured_Clostridium_sp.	7	47.92856219	s__uncultured_Clostridium_sp.	21.13612332	21.13612332	21.13612332	21.13612332
s__uncultured_Coprococcus_sp.	5	1.417216396	s__uncultured_Coprococcus_sp.	5.388389365	5.388389365	5.388389365	5.388389365
s__uncultured_Eubacterium_sp.	1	12.70156901	s__uncultured_Eubacterium_sp.	8.054192013	8.054192013	8.054192013	8.054192013
s__uncultured_Faecalibacterium_sp.	6	15.79381325	s__uncultured_Faecalibacterium_sp.	2.608769569	2.608769569	2.608769569	2.608769569
s__uncultured_Flavonifractor_sp.	11	5.075267674	s__uncultured_Flavonifractor_sp.	3.53340773	3.53340773	3.53340773	3.53340773
s__uncultured_Lachnospira_sp.	1	2.556311305	s__uncultured_Lachnospira_sp.	13.91742304	13.91742304	13.91742304	13.91742304
s__uncultured_Oscillibacter_sp.	8	2.916637548	s__uncultured_Oscillibacter_sp.	14.88790213	14.88790213	14.88790213	14.88790213
s__uncultured_Roseburia_sp.	1	0.801654685	s__uncultured_Roseburia_sp.	17.27079493	17.27079493	17.27079493	17.27079493
s__uncultured_Ruminococcus_sp.	1	41.07254244	s__uncultured_Ruminococcus_sp.	16.41385474	16.41385474	16.41385474	16.41385474
s__uncultured_bacterium	7	15.74563755	s__uncultured_bacterium	21.82746754	21.82746754	21.82746754	21.82746754
s__uncultured_crAssphage	1	33.92067959	s__uncultured_crAssphage	10.70625973	10.70625973	10.70625973	10.70625973
s__uncultured_virus	7	13.77240299	s__uncultured_virus	28.36814939	28.36814939	28.36814939	28.36814939
